# Supplementary material for: Identification and expression profiling of miRNAs in two color variants of carrot (Daucus carota L.) using deep sequencing
Source: PLoS One. 2019 Mar 7;14(3):e0212746. doi: 10.1371/journal.pone.0212746 (PMC6405255; doi:10.1371/journal.pone.0212746)
Supplement: S2 File — (XLSX) [file pone.0212746.s007.xlsx]

## Sheet: miRNA genes selected for RT
Supplementary Information
Identification and expression profiling of miRNAs in two color variants of carrot (Daucus carota L.) using deep sequencing
Bhavana Bhan, Archana Koul, Deepak Sharma, Sanjana Kaul and Manoj K. Dhar
Genome Research Laboratory, School of Biotechnology, University of Jammu, Jammu – 180006 INDIA
Correspondence should be addressed to M.K.D. (Email: manojkdhar@rediffmail.com)
Known miRNAs targeting Carotenoid and Flavonoid Biosynthetic Pathway genes
miRNAs	Contig	Target Genes
bgy-miR156	Contig654	crtB; phytoene synthase
ath-miR167d	Contig36415	lcyE; lycopene epsilon-cyclase
osa-miR166e-3p	Contig42376	NCED; 9-cis-epoxycarotenoid dioxygenase
vvi-miR479	Contig10354	crtISO; prolycopene isomerase
osa-miR5147	Contig14661	CCS1; capsanthin/capsorubin synthase
bdi-miR159a-5p	Contig36415	lcyE; lycopene epsilon-cyclase
aly-miR157d-3p	Contig524	CYP73A; trans-cinnamate 4-monooxygenase
sly-miR166c-5p	Contig47011	DFR; bifunctional dihydroflavonol 4-reductase/flavanone 4-reductase
sly-miR319c-5p	Contig19605	shikimate O-hydroxycinnamoyltransferase
stu-miR6149-5p	Contig16284	chalcone isomerase
ppt-miR319d-3p	Contig19605	shikimate O-hydroxycinnamoyltransferase
Novel miRNAs targeting transcription factor genes
miRNAs	Target Accession ID	Target genes
carrotm0028-3p	DCAR_021524	TCP
carrot-m0014-5p	DCAR_010799	AP2

## Sheet: Stem-Loop and RT Primers
Supplementary Information:
Identification and expression profiling of miRNAs in two color variants of carrot (Daucus carota L.) using deep sequencing
Bhavana Bhan, Archana Koul, Deepak Sharma, Malik Muzafar Manzoor, Sanjana Kaul, Suphla Gupta and Manoj K. Dhar*
Correspondence should be addressed to M.K.D. (Email: manojkdhar@rediffmail.com)
Primers (Stem-Loop and Real-Time PCR) used for the validation of miRNAs targeting Carotenoid and Flavonoid Biosynthetic Pathway genes
Primers ID	Sequence (5’-3’)
bgy-miR156 FP	CGGCTTGACAGAAGATAGAGA
bgy-miR156 RT	GTCGTATCCAGTGCAGGGTCCGAGGTATTCGCACTGGATACGACGAGTGC
URP	GTGCAGGGTCCGAGGT
ath-miR167d FP	GTCGTATCCAGTGCAGGGTCCGAGGTATTCGCACTGGATACGACCCAGAT
ath-miR167d RT	GTGAAGCTGCCAGCATG
osa-miR166e-3p FP	GGATCGAACCAGGCTTCA
osa-miR166e-3p RT	GTCGTATCCAGTGCAGGGTCCGAGGTATTCGCACTGGATACGACGGGGAA
vvi-miR479 FP	GGCTGAGCCGAACCAATAT
vvi-miR479 RT	GTCGTATCCAGTGCAGGGTCCGAGGTATTCGCACTGGATACGACAGAGTA
osa-miR5147 FP	ATCCACAAGAGTTGTGCATCG
osa-miR5147 RT	GTCGTATCCAGTGCAGGGTCCGAGGTATTCGCACTGGATACGACAGATCG
aly-miR157d-3p FP	GGCGGCTCTCTATGCTTCT
aly-miR157d-3p RT	GTCGTATCCAGTGCAGGGTCCGAGGTATTCGCACTGGATACGACGATGAC
sly-miR166c-5p FP	GGGATGTTGGCTGGCT
sly-miR166c-5p RT	GTCGTATCCAGTGCAGGGTCCGAGGTATTCGCACTGGATACGACGCATCG
sly-miR319c-5p FP	GGGAGCTTCCTTCAGCC
sly-miR319c-5p RT	GTCGTATCCAGTGCAGGGTCCGAGGTATTCGCACTGGATACGACTGAGTG
stu-miR6149-5p FP	CCCGTGGCTGGAAACACACCTG
stu-miR6149-5p RT	GTCGTATCCAGTGCAGGGTCCGAGGTATTCGCACTGGATACGACCCGATT
ppt-miR319d-3p FP	CTT GGA CTG AAG GGA GGC AT
ppt-miR319d-3p RT	GTCGTATCCAGTGCAGGGTCCGAGGTATTCGCACTGGATACGACAGG GAG
bdi-miR159a-5p FP	TTT GGA TCG AAG GGA GCG AT
bdi-miR159a-5p RT	GTCGTATCCAGTGCAGGGTCCGAGGTATTCGCACTGGATACGACCAG AGC
carrotm0028-3p FP	ATG AGG ATC TTG ACA AGG GCG
carrotm0028-3p RT	GTCGTATCCAGTGCAGGGTCCGAGGTATTCGCACTGGATACGACGAG CCT
carrot-m0014-5p FP	TGA GAG AGA TTG GCT GCG GC
carrot-m0014-5p RT	GTCGTATCCAGTGCAGGGTCCGAGGTATTCGCACTGGATACGACCCG CAA

## Sheet: Primers for RLM-RACE
Supplementary Information
Identification and expression profiling of miRNAs in two color variants of carrot (Daucus carota L.) using deep sequencing
Bhavana Bhan, Archana Koul, Deepak Sharma, Malik Muzafar Manzoor, Sanjana Kaul, Suphla Gupta and Manoj K. Dhar*
Correspondence should be addressed to M.K.D. (Email: manojkdhar@rediffmail.com)
Primers ID	Sequence (5’-3’)
5'RLMADP	CGACUGGAGCACGAGGACACUGACAUGGACUGAAGGAGUAGAAA
5'GRP	CGACTGGAGCACGAGGACACTGA
PSYI	CCATCTACTTGCTGAACTTAAC
PSYO	TTAGCTTTGCCTACATATGCTC
NCEDO	CGA CTA TGC TGT CTC GGC GGT C
NCEDI	TTG GCC GAC GTA AGA TGG ATT AA
SMO	GAC CAG GTG TTG ATG AAA TGA A
SMI	AAGAGAGTAGGATTCTATTCCA
TCPI	TCT ATA TAA AGC CGC AGC AGC G
TCPO	ATT AAT ACT CGT GGC ACC TAG C
AP2I	CTC ATG GTC AAG CTC AAA GAT TG
AP2O	AAC CTG CTT CTG ATC CAC CTT TC

## Sheet: Target genes for RLM-RACE
Supplementary Information
Identification and expression profiling of miRNAs in two color variants of carrot (Daucus carota L.) using deep sequencing
Bhavana Bhan, Archana Koul, Deepak Sharma, Malik Muzafar Manzoor, Sanjana Kaul, Suphla Gupta and Manoj K. Dhar*
Correspondence should be addressed to M.K.D. (Email: manojkdhar@rediffmail.com)
miRNAs and Target Genes used for RLM-RACE
miRNAs	Target genes
bgy-miR156	Phytoene synthase
osa-miR166e-3p	9-cis-epoxycarotenoid dioxygenase
ppt-miR319d-3p	shikimate O-hydroxycinnamoyltransferase
carrotm0028-3p	TCP transcription factor
carrot-m0014-5p	AP2 Transcription factor
