# Supplementary material for: Identification and expression profiling of miRNAs in two color variants of carrot (Daucus carota L.) using deep sequencing
Source: PLoS One. 2019 Mar 7;14(3):e0212746. doi: 10.1371/journal.pone.0212746 (PMC6405255; doi:10.1371/journal.pone.0212746)
Supplement: S3 File — (XLSX) [file pone.0212746.s008.xlsx]

## Sheet: Novel miRNAs_OR
Supplementary Information
Identification and expression profiling of miRNAs in two color variants of carrot (Daucus carota L.) using deep sequencing
Bhavana Bhan, Archana Koul, Deepak Sharma, Malik Muzafar Manzoor, Sanjana Kaul, Suphla Gupta and Manoj K. Dhar*
Correspondence should be addressed to M.K.D. (Email: manojkdhar@rediffmail.com)
Novel miRNA candidates in ‘Orange-Red’
miRNA ID	Sequence	Length	Precursor Start/ End	Strand	MFE
		(nt)
carrot-m0016-3p	CGTAAGCTGTCAGGCTCTGCCTT	23	804-886	-	-23.3
carrot-m0026-5p	ATGGCGTCCGGCTTGTATTGTGT	23	2006-2098	-	-19.1
carrot-m0020-3p	TAAGTGTCGGGAGTCCATGTGTTG	24	5982-6065	-	-25.4
carrot-m0026-3p	TAGAATCACGGCTGTCATGTAT	22	2006-2098	-	-19.1
carrot-m0008-5p	ACCCATTTCGTCGTCCAGTAGCG	23	333-423	-	-23.9
carrot-m0011-3p	GGTAGAATTAGAGGCTGGCCGC	22	180-256	+	-20.3
carrot-m0014-5p	GCAGAAGACTAAGGAGCTCACT	22	62-143	+	-24.7
carrot-m0019-5p	GCTTACAGTCAGGATTCAGAATGC	24	1239-1316	+	-21.8
carrot-m0024-3p	CCTAGTATTGTTGGCAGACCCAG	23	192-276	+	-20.4
carrot-m0004-5p	CAGAAGCTGCTGAGTCTCGGCA	22	1420-1492	-	-24.8
carrot-m0012-5p	TGACATCGATAATGAACCTGAT	22	756-844	-	-21.1
carrot-m0017-5p	GACTTGGATGATGAGACGGAGAA	23	264-352	+	-2.12
carrot-m0018-3p	TCATGGATGATACTTGCAAGTTCT	24	853-953	-	-20.3
carrot-m0021-3p	GCCCATGAAGGAGCTACGTCTGC	23	196-282	+	-24.3
carrot-m0023-5p	TTAGAGACTGAGGCATTTGTGGCC	24	59-131	-	-22.7
carrot-m0028-5p	CTTGGCTGGTGCAGAATATGGAAG	24	2849-2941	+	-36.6
carrot-m0029-3p	GGAGATACGAGGATGTTCGGCTG	23	2272-2343	+	-26
carrot-m0001-3p	TCGGGATTGTTTGGCTGCCAGGTT	24	1233-1317	-	-21.9
carrot-m0002-5p	GTAATGAACCATTTGATCCCAA	22	3019-3102	+	-18
carrot-m0003-3p	GATGGCGGGTGACTGGTTGCAG	22	353-446	+	-18.9
carrot-m0005-3p	ATGAGGATCTTGACAAGGAGGCTC	24	1291-1385	-	-29.7
carrot-m0006-5p	CCTCAGAGGGGGCTGTCTGCTC	22	945-1033	+	-27.2
carrot-m0007-3p	AGCCTCGTAGAGCTTTTGAGAG	22	1053-1148	+	-31.7
carrot-m0009-5p	GTAACTTAATAGGTCGAGCTGTCG	24	552-639	+	-29.1
carrot-m0010-3p	GGCGAATCGATCTACGGCGC	20	1253-1343	+	-37.4
carrot-m0013-5p	GCTAGTCTAGACGGTGGCTACCA	23	781-875	-	-39.9
carrot-m0015-5p	TGAGCTCCTTAGTCTTCTGCAC	22	7-101	-	-28.2
carrot-m0022-3p	AGGAAGACATTGTCACGAAGCTCT	24	1202-1296	-	-21.6
carrot-m0025-5p	TCGGCAGGGTCTAAATTGGCTGC	23	112-184	+	-20.2
carrot-m0027-3p	AGGTGGTGAAGGTTGCGGCGCCTG	24	180-259	+	-23
carrot-m0030-5p	ACTCCTATGGGGTGCTCGGCCTA	23	6900-6979	-	-27.7
carrot-m0031-3p	GACACGTATCTGGCTCGGCACG	22	315-404	+	-29.7
carrot-m0001-5p	CTTGGCTGCCATTTGCTGTTAATT	24	1233-1317	-	-21.9
carrot-m0008-3p	CAGTGGCCCTTTGGTTGGGTATT	23	333-423	-	-23.9
carrot-m0024-3p	GTTGGGATGGGACAGAAGGATGCATA	26	192-276	+	-20.4
carrot-m0030-3p	GCTTGGACATTCTGCGGGGTGC	22	6900-6979	-	-27.7

## Sheet: Novel miRNAs_PB
Supplementary Information
Identification and expression profiling of miRNAs in two color variants of carrot (Daucus carota L.) using deep sequencing
Bhavana Bhan, Archana Koul, Deepak Sharma, Malik Muzafar Manzoor, Sanjana Kaul, Suphla Gupta and Manoj K. Dhar*
Genome Research Laboratory, School of Biotechnology, University of Jammu, Jammu – 180006 INDIA
Correspondence should be addressed to M.K.D. (Email: manojkdhar@rediffmail.com)
Novel miRNA	candidates in ‘Purple Black’
miRNA ID	Sequence	Length	Precursor Start/End	Strand	MFE
		(nt)
carrot-m0017-3p	TGCCAAGTCGAAAACGGGAGACAG	24	109-194	-	-23.3
carrot-m0029-3p	TTACCATGTTGATCCATCCGATGT	24	572-669	-	-21.4
carrot-m0005-3p	TACATGACTGATACGGGCACCTG	23	302-401	+	-24.1
carrot-m0050-5p	ATTCTGAAAAACAAGGCACCGA	22	1294-1379	+	-22.8
carrot-m0032-3p	ACTGAAGTCCACCTGGGTATGT	22	22-105	+	-20.5
carrot-m0032-5p	ACATACTAGGACTGAACTTTGG	22	22-105	+	-20.5
carrot-m0025-3p	TTGTAGCACTCAGAGAAGCACT	22	3426-3507	-	-26.9
carrot-m0045-5p	TCGAGAAACTTGTCCTGGGAAA	22	181-279	-	-26.6
carrot-m0037-5p	CCCCCGATCGGTGCAATGGGATG	23	1200-1280	-	-19.9
carrot-m0006-5p	CTCGGACTGGTGGCGCACGGTC	22	612-705	+	-38.6
carrot-m0018-5p	ATTATTCTGATTATCGTCGCCT	22	677-756	+	-20.5
carrot-m0031-3p	TCATGGATGATACTTGCAAGTTCT	24	853-953	-	-20.3
carrot-m0039-3p	GAGCTGGAGAAGTATTGGAGCT	22	62-158	-	-20.4
carrot-m0053-5p	GGTGGCAGTGGGTCATCTGATAC	23	1345-1423	+	-19.3
carrot-m0002-3p	GAGAAGATGAAGATGATGAGCAA	23	367-466	+	-19.4
carrot-m0016-5p	GCTTCACTCTCACTCCTGGCTTT	23	717-785	+	-23.6
carrot-m0001-3p	TTTGTCTAGTGTGTGCCTGTGAGC	24	1471-1549	+	-21.6
carrot-m0009-5p	TGGCAGCCATGAACTCTAGTGTGCTT	26	640-727	-	-21.4
carrot-m0014-3p	CGAGGTAGGATGGAAATCTTAC	22	2695-2789	-	-22.1
carrot-m0015-3p	ATGAAACTAAAGTGATCGCCACTG	24	777-868	-	-20.3
carrot-m0019-5p	GAAGTTGTCGCGGTCAAGGCCG	22	448-519	+	-19.7
carrot-m0026-5p	AGGAATTAAGCTGATAGATCAA	22	84-168	+	-18.1
carrot-m0030-5p	CGAGAATTGTATGTTACTTAGGGG	24	1398-1486	+	-26.1
carrot-m0044-3p	GTGCTATGAATGCATAAGCGGGT	23	1559-1654	+	-21.5
carrot-m0046-3p	TTTACTTGCATCGTTGAGTCCT	22	221-312	+	-18.8
carrot-m0047-3p	CTCTTGTTGGTGGCGGCCTTGCT	23	566-648	-	-25.8
carrot-m0051-5p	GTCTAAAGGATCGTTAGGCCAC	22	868-961	+	-23
carrot-m0057-5p	AACAGGGTGTTGAGTTGTCTCG	22	943-1032	+	-23.9
carrot-m0003-3p	GAAGTTGATCGGCGCCGGGGG	21	160-250	-	-20.9
carrot-m0004-5p	GCCGGGATCTAACATCAGCACC	22	520-588	+	-21
carrot-m0007-5p	AGAAATGGTAGAGCTCAGCCTG	22	4661-4737	-	-18.3
carrot-m0008-3p	CCAGATGCAGGCTCAAACACCTC	23	549-622	-	-23.1
carrot-m0009-3p	AGGCAGCGGATCATCGGAGCTT	22	640-727	-	-21.4
carrot-m0010-3p	CCAGGAATACAGGTAGTGGGAA	22	717-788	+	-19
carrot-m0011-3p	GTGATGGTCTGTACTTGGTAG	21	778-875	+	-21.3
carrot-m0012-3p	GCACAGTGGTATTTGAGCGCCC	22	432-526	-	-23.5
carrot-m0013-3p	GGCGCGTACTGCTGCGGCGGCT	22	1403-1498	+	-64.2
carrot-m0020-5p	ATCTCCTGGACTTATGAATCCATT	24	265-343	+	-18.3
carrot-m0021-5p	GCAGAAGACTAAGGAGCTCACT	22	62-143	+	-24.7
carrot-m0022-3p	AATGGGTGCCGTTCTGCAGAAAGC	24	1594-1689	+	-22.5
carrot-m0023-5p	AACTATTGAGACTCAGGTGGATA	23	2374-2459	+	-20
carrot-m0024-5p	ATCTGCAGCATGTTGTTCTTGTT	23	369-447	+	-20.9
carrot-m0027-3p	TAGAGAAACAAAGAACATGTCG	22	626-724	-	-20.8
carrot-m0028-3p	TGAGAGAGATTGGCTGTTGCGG	22	633-711	+	-18.7
carrot-m0033-5p	ACTCCTATGGGGTGCTCGGCCTA	23	6668-6743	-	-26.1
carrot-m0033-3p	TGCTAGGACATTCTGCGGGGTGC	23	6668-6743	-	-26.1
carrot-m0034-5p	GCGTAGCGCGTCGACGTGGCCT	22	831-903	+	-30.2
carrot-m0035-5p	CTTGGAGGTGCTGAGCTGCGGA	22	74-158	+	-24.7
carrot-m0036-5p	TTTATAAGCAGGAGGACGCCTC	22	2100-2188	-	-33.3
carrot-m0038-3p	TCATGGACGAGACATGTGTCTT	22	128-223	-	-27.5
carrot-m0040-5p	GACAGAGAGGATCGGATTGGGT	22	1864-1932	+	-23.6
carrot-m0041-3p	AGATTGCTGGAAGAACTTGAACG	23	153-233	+	-18
carrot-m0042-5p	ATGTAGCTAGTGATATTAACACG	23	1377-1473	-	-26.5
carrot-m0043-5p	CCATTGCAGGACCTCTAGCGCC	22	493-567	+	-25.9
carrot-m0048-5p	AATTGGCTGGAATAACATCTCT	22	649-741	-	-35.6
carrot-m0049-3p	GTTGAAGGCAATTGAAGAACGCG	23	2230-2328	-	-22.4
carrot-m0052-3p	TGCTGAATGCCAGGCACAACCT	22	1120-1199	+	-21.8
carrot-m0054-3p	CAGGTTCAGGAGAGGTTTGAGG	22	1991-04-01	+	-26.5
carrot-m0055-3p	GTTCTTCTGCTGATGGACGGACT	23	2929-3015	+	-25.7
carrot-m0056-5p	CCCGAGTCGGAAGAATCTGCCT	22	4643-4726	+	-18.4
carrot-m0058-5p	AAGTTTCCGGTGATTGATCA	20	230-313	+	-18.9
carrot-m0036-3p	TCGCATCCTCCCCTTATAAGCA	22	2100-2188	-	-33.3
carrot-m0008-5p	AGGTGTGTTTGGCCCGGCTAGCGAGG	26	549-622	-	-23.1
carrot-m0026-3p	TTTGGTTGTTATCGATGATTTAG	23	84-168	+	-18.1
carrot-m0037-3p	TCTCTTGATTCGAAATGGGAGCC	23	1200-1280	-	-19.9
carrot-m0052-5p	GGTGAGACTGAAGCAATGCAGAGG	24	1120-1199	+	-21.8
