# Supplementary material for: Identification and expression profiling of miRNAs in two color variants of carrot (Daucus carota L.) using deep sequencing
Source: PLoS One. 2019 Mar 7;14(3):e0212746. doi: 10.1371/journal.pone.0212746 (PMC6405255; doi:10.1371/journal.pone.0212746)
Supplement: S4 File — (XLS) [file pone.0212746.s009.xls]

## Sheet: PB
Supplementary Information
Identification and expression profiling of miRNAs in two color variants of carrot (Daucus carota L.) using deep sequencing
Bhavana Bhan, Archana Koul, Deepak Sharma, Malik Muzafar Manzoor, Sanjana Kaul, Suphla Gupta and Manoj K. Dhar*
Correspondence should be addressed to M.K.D. (Email: manojkdhar@rediffmail.com)
In silico identification of the novel miRNA target genes in PB carrot
miRNA_Acc.	Target_Acc.	Expectation	UPE$	miRNA_start	miRNA_end	Target_start	Target_end	miRNA_aligned_fragment	Target_aligned_fragment	Inhibition	Target_Desc.	Multiplicity	Description
carrot-m0017-3p	AT4G05160.1	3	-1	1	24	790	813	UGCCAAGUCGAAAACGGGAGACAG	AUGUUUCAUGUUUUUGGUUUGGCA	Cleavage	pacid=19644130 locus=AT4G05160 ID=AT4G05160.1.TAIR10 annot-version=TAIR10	1	AMP-dependent synthetase and ligase family protein
carrot-m0017-3p	AT5G39890.1	3	-1	1	24	103	126	UGCCAAGUCGAAAACGGGAGACAG	GCAAGUCCUGUUUUUGAUUUGGUC	Cleavage	pacid=19671728 locus=AT5G39890 ID=AT5G39890.1.TAIR10 annot-version=TAIR10	1	2-aminoethanethiol dioxygenase%2C putative (DUF1637)
carrot-m0017-3p	AT4G13260.1	3	-1	1	24	1628	1651	UGCCAAGUCGAAAACGGGAGACAG	UGAGAUUCGGGUUUCGAUUUGGCA	Cleavage	pacid=19648111 locus=AT4G13260 ID=AT4G13260.1.TAIR10 annot-version=TAIR10	1	Flavin-binding monooxygenase family protein
carrot-m0029-3p	AT3G25830.1	3	-1	1	24	1723	1746	UUACCAUGUUGAUCCAUCCGAUGU	GCAAUGCAUGUAUCAAUAUGGUGA	Cleavage	pacid=19664237 locus=AT3G25830 ID=AT3G25830.1.TAIR10 annot-version=TAIR10	1	terpene synthase-like sequence-1%2C8-cineole
carrot-m0029-3p	AT3G25820.1	3	-1	1	24	1722	1745	UUACCAUGUUGAUCCAUCCGAUGU	GCAAUGCAUGUAUCAAUAUGGUGA	Cleavage	pacid=19660974 locus=AT3G25820 ID=AT3G25820.1.TAIR10 annot-version=TAIR10	1	terpene synthase-like sequence-1%2C8-cineole
carrot-m0005-3p	AT1G65580.1	3	-1	1	23	3657	3679	UACAUGACUGAUACGGGCACCUG	UAUAUGUCCGUAUGAGUUAUGUG	Translation	pacid=19651703 locus=AT1G65580 ID=AT1G65580.1.TAIR10 annot-version=TAIR10	1	Endonuclease/exonuclease/phosphatase family protein
carrot-m0005-3p	AT1G72130.1	3	-1	1	23	742	764	UACAUGACUGAUACGGGCACCUG	CUUUUGCCAGAAUCAGUCGUGUA	Cleavage	pacid=19650398 locus=AT1G72130 ID=AT1G72130.1.TAIR10 annot-version=TAIR10	1	Major facilitator superfamily protein
carrot-m0005-3p	AT1G72130.2	3	-1	1	23	812	834	UACAUGACUGAUACGGGCACCUG	CUUUUGCCAGAAUCAGUCGUGUA	Cleavage	pacid=19650399 locus=AT1G72130 ID=AT1G72130.2.TAIR10 annot-version=TAIR10	1	Major facilitator superfamily protein
carrot-m0050-5p	AT1G67280.1	2.5	-1	1	22	1336	1357	AUUCUGAAAAACAAGGCACCGA	UGAAUGAUUUGUUUUUCAGAAU	Cleavage	pacid=19656391 locus=AT1G67280 ID=AT1G67280.1.TAIR10 annot-version=TAIR10	1	Glyoxalase/Bleomycin resistance protein/Dioxygenase superfamily protein
carrot-m0050-5p	AT1G67280.2	2.5	-1	1	22	1224	1245	AUUCUGAAAAACAAGGCACCGA	UGAAUGAUUUGUUUUUCAGAAU	Cleavage	pacid=19656392 locus=AT1G67280 ID=AT1G67280.2.TAIR10 annot-version=TAIR10	1	Glyoxalase/Bleomycin resistance protein/Dioxygenase superfamily protein
carrot-m0050-5p	AT2G41610.1	3	-1	1	22	683	704	AUUCUGAAAAACAAGGCACCGA	UUGGUGUUUUGUUUUUGAGGAU	Cleavage	pacid=19643407 locus=AT2G41610 ID=AT2G41610.1.TAIR10 annot-version=TAIR10	1	transmembrane protein
carrot-m0050-5p	AT1G01170.1	3	-1	1	22	355	376	AUUCUGAAAAACAAGGCACCGA	UCAAUGCUUUGAUUUUCAGAAU	Translation	pacid=19649697 locus=AT1G01170 ID=AT1G01170.1.TAIR10 annot-version=TAIR10	1	ozone-responsive stress-like protein (DUF1138)
carrot-m0050-5p	AT1G01170.2	3	-1	1	22	343	364	AUUCUGAAAAACAAGGCACCGA	UCAAUGCUUUGAUUUUCAGAAU	Translation	pacid=19649698 locus=AT1G01170 ID=AT1G01170.2.TAIR10 annot-version=TAIR10	1	ozone-responsive stress-like protein (DUF1138)
carrot-m0050-5p	AT3G02260.1	3	-1	1	22	1092	1113	AUUCUGAAAAACAAGGCACCGA	CAAGAGCAGUGUUUUUCAGAAU	Cleavage	pacid=19661360 locus=AT3G02260 ID=AT3G02260.1.TAIR10 annot-version=TAIR10	1	auxin transport protein (BIG)
carrot-m0050-5p	AT1G62305.1	3	-1	1	22	843	864	AUUCUGAAAAACAAGGCACCGA	UGUGUUCCCUGUUUUUCAGAAA	Cleavage	pacid=19655152 locus=AT1G62305 ID=AT1G62305.1.TAIR10 annot-version=TAIR10	1	Core-2/I-branching beta-1%2C6-N-acetylglucosaminyltransferase family protein
carrot-m0050-5p	AT1G62305.2	3	-1	1	22	771	792	AUUCUGAAAAACAAGGCACCGA	UGUGUUCCCUGUUUUUCAGAAA	Cleavage	pacid=19655153 locus=AT1G62305 ID=AT1G62305.2.TAIR10 annot-version=TAIR10	1	Core-2/I-branching beta-1%2C6-N-acetylglucosaminyltransferase family protein
carrot-m0032-3p	AT3G27720.1	3	-1	1	22	577	598	ACUGAAGUCCACCUGGGUAUGU	GAAUGUUCAUGUGGACUUCAGU	Cleavage	pacid=19659565 locus=AT3G27720 ID=AT3G27720.1.TAIR10 annot-version=TAIR10	1	IBR domain containing protein
carrot-m0032-3p	AT3G27710.1	3	-1	1	22	795	816	ACUGAAGUCCACCUGGGUAUGU	GGAUGUUCAUGUGGACUUCAGU	Cleavage	pacid=19662471 locus=AT3G27710 ID=AT3G27710.1.TAIR10 annot-version=TAIR10	1	RING/U-box superfamily protein
carrot-m0032-5p	AT1G14250.1	3	-1	1	22	416	437	ACAUACUAGGACUGAACUUUGG	CUGAAGUUGAGUCCUGGUUUGU	Cleavage	pacid=19651503 locus=AT1G14250 ID=AT1G14250.1.TAIR10 annot-version=TAIR10	1	GDA1/CD39 nucleoside phosphatase family protein
carrot-m0032-5p	AT1G24540.1	3	-1	1	22	1355	1376	ACAUACUAGGACUGAACUUUGG	GCGAAGAUCAGUUCAAGUAUGU	Cleavage	pacid=19653807 locus=AT1G24540 ID=AT1G24540.1.TAIR10 annot-version=TAIR10	1	cytochrome P450%2C family 86%2C subfamily C%2C polypeptide 1
carrot-m0032-5p	AT1G72560.2	3	-1	1	22	155	176	ACAUACUAGGACUGAACUUUGG	UCCAAGUUCAGUUCUGGUGUUU	Cleavage	pacid=19651835 locus=AT1G72560 ID=AT1G72560.2.TAIR10 annot-version=TAIR10	1	ARM repeat superfamily protein
carrot-m0032-5p	AT1G72560.1	3	-1	1	22	155	176	ACAUACUAGGACUGAACUUUGG	UCCAAGUUCAGUUCUGGUGUUU	Cleavage	pacid=19651834 locus=AT1G72560 ID=AT1G72560.1.TAIR10 annot-version=TAIR10	1	ARM repeat superfamily protein
carrot-m0032-5p	AT1G72560.3	3	-1	1	22	719	740	ACAUACUAGGACUGAACUUUGG	UCCAAGUUCAGUUCUGGUGUUU	Cleavage	pacid=19651836 locus=AT1G72560 ID=AT1G72560.3.TAIR10 annot-version=TAIR10	1	ARM repeat superfamily protein
carrot-m0032-5p	AT1G03740.1	3	-1	1	22	949	970	ACAUACUAGGACUGAACUUUGG	GAAAAGUUGAGUUCUAGCAUGU	Cleavage	pacid=19657606 locus=AT1G03740 ID=AT1G03740.1.TAIR10 annot-version=TAIR10	1	Protein kinase superfamily protein
carrot-m0032-5p	AT1G03740.2	3	-1	1	22	949	970	ACAUACUAGGACUGAACUUUGG	GAAAAGUUGAGUUCUAGCAUGU	Cleavage	pacid=19657607 locus=AT1G03740 ID=AT1G03740.2.TAIR10 annot-version=TAIR10	1	Protein kinase superfamily protein
carrot-m0032-5p	AT3G01260.1	3	-1	1	22	6	27	ACAUACUAGGACUGAACUUUGG	UAGGAUUUCAGUUUUAGUGUGU	Cleavage	pacid=19659683 locus=AT3G01260 ID=AT3G01260.1.TAIR10 annot-version=TAIR10	1	Galactose mutarotase-like superfamily protein
carrot-m0032-5p	AT5G60640.3	3	-1	1	22	658	679	ACAUACUAGGACUGAACUUUGG	AAGAAGAUUGGUCCUGGUGUGU	Cleavage	pacid=19671709 locus=AT5G60640 ID=AT5G60640.3.TAIR10 annot-version=TAIR10	1	PDI-like 1-4
carrot-m0032-5p	AT5G60640.1	3	-1	1	22	658	679	ACAUACUAGGACUGAACUUUGG	AAGAAGAUUGGUCCUGGUGUGU	Cleavage	pacid=19671707 locus=AT5G60640 ID=AT5G60640.1.TAIR10 annot-version=TAIR10	1	PDI-like 1-4
carrot-m0032-5p	AT5G60640.2	3	-1	1	22	658	679	ACAUACUAGGACUGAACUUUGG	AAGAAGAUUGGUCCUGGUGUGU	Cleavage	pacid=19671708 locus=AT5G60640 ID=AT5G60640.2.TAIR10 annot-version=TAIR10	1	PDI-like 1-4
carrot-m0025-3p	AT3G04490.1	2	-1	1	22	811	832	UUGUAGCACUCAGAGAAGCACU	GAUGCUGCUUUGAGUGUUACAA	Cleavage	pacid=19663120 locus=AT3G04490 ID=AT3G04490.1.TAIR10 annot-version=TAIR10	1	exportin-4 protein
carrot-m0025-3p	AT1G07560.1	3	-1	1	22	1555	1576	UUGUAGCACUCAGAGAAGCACU	CUUGCUUCUUUGGCUGCUAUAA	Cleavage	pacid=19656872 locus=AT1G07560 ID=AT1G07560.1.TAIR10 annot-version=TAIR10	1	Leucine-rich repeat protein kinase family protein
carrot-m0025-3p	AT5G56870.1	3	-1	1	22	1700	1721	UUGUAGCACUCAGAGAAGCACU	AUUGCUCUUCUGAGUGUUGCAG	Cleavage	pacid=19665700 locus=AT5G56870 ID=AT5G56870.1.TAIR10 annot-version=TAIR10	1	beta-galactosidase 4
carrot-m0025-3p	AT2G21880.2	3	-1	1	22	629	650	UUGUAGCACUCAGAGAAGCACU	GAAGCUUUUUUGAGUGUUGCAC	Cleavage	pacid=19643020 locus=AT2G21880 ID=AT2G21880.2.TAIR10 annot-version=TAIR10	1	RAB GTPase homolog 7A
carrot-m0025-3p	AT2G21880.1	3	-1	1	22	653	674	UUGUAGCACUCAGAGAAGCACU	GAAGCUUUUUUGAGUGUUGCAC	Cleavage	pacid=19643019 locus=AT2G21880 ID=AT2G21880.1.TAIR10 annot-version=TAIR10	1	RAB GTPase homolog 7A
carrot-m0025-3p	AT2G36810.1	3	-1	1	22	2231	2252	UUGUAGCACUCAGAGAAGCACU	CUCUCUUCUCUGAGAGCUAUAA	Cleavage	pacid=19639611 locus=AT2G36810 ID=AT2G36810.1.TAIR10 annot-version=TAIR10	1	ARM repeat superfamily protein
carrot-m0025-3p	AT1G21240.1	3	-1	1	22	269	290	UUGUAGCACUCAGAGAAGCACU	AACGAUUCUCUGAAUGCUACGA	Cleavage	pacid=19652766 locus=AT1G21240 ID=AT1G21240.1.TAIR10 annot-version=TAIR10	1	wall associated kinase 3
carrot-m0045-5p	AT4G31390.2	2.5	-1	1	22	787	808	UCGAGAAACUUGUCCUGGGAAA	AAGCUUAGGACAAGUUUAUCGA	Cleavage	pacid=19644965 locus=AT4G31390 ID=AT4G31390.2.TAIR10 annot-version=TAIR10	1	Protein kinase superfamily protein
carrot-m0045-5p	AT4G31390.1	2.5	-1	1	22	786	807	UCGAGAAACUUGUCCUGGGAAA	AAGCUUAGGACAAGUUUAUCGA	Cleavage	pacid=19644964 locus=AT4G31390 ID=AT4G31390.1.TAIR10 annot-version=TAIR10	1	Protein kinase superfamily protein
carrot-m0045-5p	AT5G39680.1	3	-1	1	22	958	979	UCGAGAAACUUGUCCUGGGAAA	ACUUCCAGGAUAAGUCUUUCGA	Cleavage	pacid=19665282 locus=AT5G39680 ID=AT5G39680.1.TAIR10 annot-version=TAIR10	1	Pentatricopeptide repeat (PPR) superfamily protein
carrot-m0045-5p	AT1G48580.1	3	-1	1	22	188	209	UCGAGAAACUUGUCCUGGGAAA	CCUCGCCGGAUAAGUUUCUUGA	Cleavage	pacid=19657448 locus=AT1G48580 ID=AT1G48580.1.TAIR10 annot-version=TAIR10	1	nuclear localized protein
carrot-m0045-5p	AT3G13840.1	3	-1	1	22	317	338	UCGAGAAACUUGUCCUGGGAAA	GGAGCCACGACGGGUUUCUCGA	Cleavage	pacid=19661514 locus=AT3G13840 ID=AT3G13840.1.TAIR10 annot-version=TAIR10	1	GRAS family transcription factor
carrot-m0045-5p	AT3G55220.1	3	-1	1	23	1654	1676	CCCCCGAUCGGUGCAAUGGGAUG	GUGGUCAUUGCAUUGAGCGGGGG	Cleavage	pacid=19663044 locus=AT3G55220 ID=AT3G55220.1.TAIR10 annot-version=TAIR10	1	Cleavage and polyadenylation specificity factor (CPSF) A subunit protein
carrot-m0018-5p	AT4G18395.1	1.5	-1	1	22	64	85	AUUAUUCUGAUUAUCGUCGCCU	CGACGACAAUGAUCAGAAUAAU	Cleavage	pacid=19647296 locus=AT4G18395 ID=AT4G18395.1.TAIR10 annot-version=TAIR10	1	hypothetical protein
carrot-m0018-5p	AT1G13350.2	2	-1	1	22	1420	1441	AUUAUUCUGAUUAUCGUCGCCU	ACUCGACGAUAAUUGGGAUGAU	Cleavage	pacid=19649960 locus=AT1G13350 ID=AT1G13350.2.TAIR10 annot-version=TAIR10	1	Protein kinase superfamily protein
carrot-m0018-5p	AT1G13350.1	2	-1	1	22	1339	1360	AUUAUUCUGAUUAUCGUCGCCU	ACUCGACGAUAAUUGGGAUGAU	Cleavage	pacid=19649961 locus=AT1G13350 ID=AT1G13350.1.TAIR10 annot-version=TAIR10	1	Protein kinase superfamily protein
carrot-m0018-5p	AT4G02440.1	2.5	-1	1	22	887	908	AUUAUUCUGAUUAUCGUCGCCU	AAACGACGGUAAUCGGAGUAAG	Cleavage	pacid=19648967 locus=AT4G02440 ID=AT4G02440.1.TAIR10 annot-version=TAIR10	1	F-box family protein
carrot-m0018-5p	AT4G27330.1	2.5	-1	1	22	619	640	AUUAUUCUGAUUAUCGUCGCCU	UUUGGAUGGUGAUCAGAAUAAU	Cleavage	pacid=19645480 locus=AT4G27330 ID=AT4G27330.1.TAIR10 annot-version=TAIR10	1	sporocyteless (SPL)
carrot-m0018-5p	AT5G25110.1	2.5	-1	1	22	1502	1523	AUUAUUCUGAUUAUCGUCGCCU	GCACGGUGAUAAUCAUAAUAAU	Cleavage	pacid=19669911 locus=AT5G25110 ID=AT5G25110.1.TAIR10 annot-version=TAIR10	1	CBL-interacting protein kinase 25
carrot-m0018-5p	AT4G19810.1	2.5	-1	1	22	969	990	AUUAUUCUGAUUAUCGUCGCCU	UUACGAUGAUAAUCAGAGUAUU	Cleavage	pacid=19644419 locus=AT4G19810 ID=AT4G19810.1.TAIR10 annot-version=TAIR10	1	Glycosyl hydrolase family protein with chitinase insertion domain-containing protein
carrot-m0018-5p	AT4G19760.1	2.5	-1	1	22	966	987	AUUAUUCUGAUUAUCGUCGCCU	UUACGAUGAUAAUCAGAGUAUU	Cleavage	pacid=19646447 locus=AT4G19760 ID=AT4G19760.1.TAIR10 annot-version=TAIR10	1	Glycosyl hydrolase family protein with chitinase insertion domain-containing protein
carrot-m0018-5p	AT4G19750.1	2.5	-1	1	22	936	957	AUUAUUCUGAUUAUCGUCGCCU	UUACGAUGAUAAUCAGAGUAUU	Cleavage	pacid=19645920 locus=AT4G19750 ID=AT4G19750.1.TAIR10 annot-version=TAIR10	1	Glycosyl hydrolase family protein with chitinase insertion domain-containing protein
carrot-m0018-5p	AT5G24350.2	3	-1	1	22	6552	6573	AUUAUUCUGAUUAUCGUCGCCU	GGGUGAUGAUGAUUGGAAUGAU	Cleavage	pacid=19668281 locus=AT5G24350 ID=AT5G24350.2.TAIR10 annot-version=TAIR10	1	neuroblastoma-amplified sequence protein
carrot-m0018-5p	AT5G24350.1	3	-1	1	22	6492	6513	AUUAUUCUGAUUAUCGUCGCCU	GGGUGAUGAUGAUUGGAAUGAU	Cleavage	pacid=19668282 locus=AT5G24350 ID=AT5G24350.1.TAIR10 annot-version=TAIR10	1	neuroblastoma-amplified sequence protein
carrot-m0018-5p	AT2G11910.1	3	-1	1	22	404	425	AUUAUUCUGAUUAUCGUCGCCU	GGACGACGAUGAUGAGGAUGAU	Cleavage	pacid=19641293 locus=AT2G11910 ID=AT2G11910.1.TAIR10 annot-version=TAIR10	1	hypothetical protein
carrot-m0018-5p	AT2G11910.2	3	-1	1	22	303	324	AUUAUUCUGAUUAUCGUCGCCU	GGACGACGAUGAUGAGGAUGAU	Cleavage	pacid=19641294 locus=AT2G11910 ID=AT2G11910.2.TAIR10 annot-version=TAIR10	1	hypothetical protein
carrot-m0018-5p	AT5G57070.1	3	-1	1	22	133	154	AUUAUUCUGAUUAUCGUCGCCU	UUCCGGCGAUGAUCGGAGUAAC	Cleavage	pacid=19670387 locus=AT5G57070 ID=AT5G57070.1.TAIR10 annot-version=TAIR10	1	hydroxyproline-rich glycoprotein family protein
carrot-m0018-5p	AT2G45750.1	3	-1	1	22	877	898	AUUAUUCUGAUUAUCGUCGCCU	UGCCGGCGAUGAUCGGAAUCAU	Cleavage	pacid=19638774 locus=AT2G45750 ID=AT2G45750.1.TAIR10 annot-version=TAIR10	1	S-adenosyl-L-methionine-dependent methyltransferases superfamily protein
carrot-m0018-5p	AT2G46930.1	3	-1	1	22	571	592	AUUAUUCUGAUUAUCGUCGCCU	CACCGGCGAUAGUCAGGAUGAG	Cleavage	pacid=19641043 locus=AT2G46930 ID=AT2G46930.1.TAIR10 annot-version=TAIR10	1	Pectinacetylesterase family protein
carrot-m0018-5p	AT4G19650.1	3	-1	1	22	318	339	AUUAUUCUGAUUAUCGUCGCCU	GAUUGAUGAUAAUCAGAAAGAU	Cleavage	pacid=19646010 locus=AT4G19650 ID=AT4G19650.1.TAIR10 annot-version=TAIR10	1	Mitochondrial transcription termination factor family protein
carrot-m0018-5p	AT4G15396.1	3	-1	1	22	1099	1120	AUUAUUCUGAUUAUCGUCGCCU	UACCGACGGUGCUUAGAAUAAU	Translation	pacid=19644453 locus=AT4G15396 ID=AT4G15396.1.TAIR10 annot-version=TAIR10	1	cytochrome P450%2C family 702%2C subfamily A%2C polypeptide 6
carrot-m0018-5p	AT3G09560.1	3	-1	1	22	781	802	AUUAUUCUGAUUAUCGUCGCCU	UAACAAUGGUAAUCAGAAUAAC	Cleavage	pacid=19662440 locus=AT3G09560 ID=AT3G09560.1.TAIR10 annot-version=TAIR10	1	Lipin family protein
carrot-m0018-5p	AT3G09560.3	3	-1	1	22	742	763	AUUAUUCUGAUUAUCGUCGCCU	UAACAAUGGUAAUCAGAAUAAC	Cleavage	pacid=19662442 locus=AT3G09560 ID=AT3G09560.3.TAIR10 annot-version=TAIR10	1	Lipin family protein
carrot-m0018-5p	AT3G09560.2	3	-1	1	22	735	756	AUUAUUCUGAUUAUCGUCGCCU	UAACAAUGGUAAUCAGAAUAAC	Cleavage	pacid=19662441 locus=AT3G09560 ID=AT3G09560.2.TAIR10 annot-version=TAIR10	1	Lipin family protein
carrot-m0018-5p	AT4G31210.1	3	-1	1	22	2860	2881	AUUAUUCUGAUUAUCGUCGCCU	UAACGAUAAUGAUCAGAGUAGU	Cleavage	pacid=19645326 locus=AT4G31210 ID=AT4G31210.1.TAIR10 annot-version=TAIR10	1	DNA topoisomerase%2C type IA%2C core
carrot-m0031-3p	AT3G46690.1	2.5	-1	1	24	455	478	UCAUGGAUGAUACUUGCAAGUUCU	UGAUAUAGCAUGUAUCAUCUAUGA	Cleavage	pacid=19663627 locus=AT3G46690 ID=AT3G46690.1.TAIR10 annot-version=TAIR10	1	UDP-Glycosyltransferase superfamily protein
carrot-m0031-3p	AT1G60810.1	3	-1	1	24	886	909	UCAUGGAUGAUACUUGCAAGUUCU	AGGAGGUGCAAGUGUCAUCUAUGC	Cleavage	pacid=19657002 locus=AT1G60810 ID=AT1G60810.1.TAIR10 annot-version=TAIR10	1	ATP-citrate lyase A-2
carrot-m0031-3p	AT1G74670.1	3	-1	1	24	490	513	UCAUGGAUGAUACUUGCAAGUUCU	UGUUUUUGCAGGUAUCAUUUAUCA	Cleavage	pacid=19657905 locus=AT1G74670 ID=AT1G74670.1.TAIR10 annot-version=TAIR10	1	Gibberellin-regulated family protein
carrot-m0031-3p	AT4G28950.1	3	-1	1	24	883	906	UCAUGGAUGAUACUUGCAAGUUCU	CUCCAUUGCGAGUAUUGUCUGUGG	Cleavage	pacid=19647005 locus=AT4G28950 ID=AT4G28950.1.TAIR10 annot-version=TAIR10	1	RHO-related protein from plants 9
carrot-m0031-3p	AT3G46700.1	3	-1	1	24	341	364	UCAUGGAUGAUACUUGCAAGUUCU	UGAUAUUGCAUGUAUCAUCUACGA	Cleavage	pacid=19658945 locus=AT3G46700 ID=AT3G46700.1.TAIR10 annot-version=TAIR10	1	UDP-Glycosyltransferase superfamily protein
carrot-m0031-3p	AT3G23370.1	3	-1	1	24	1569	1592	UCAUGGAUGAUACUUGCAAGUUCU	GGUUUUUGCCAGAAUCAUCUAUGA	Cleavage	pacid=19661135 locus=AT3G23370 ID=AT3G23370.1.TAIR10 annot-version=TAIR10	1	RNA-binding (RRM/RBD/RNP motifs) family protein
carrot-m0031-3p	AT4G21445.1	3	-1	1	24	678	701	UCAUGGAUGAUACUUGCAAGUUCU	AACAAUUCCAAAUAUUAUCCAUGA	Cleavage	pacid=19646759 locus=AT4G21445 ID=AT4G21445.1.TAIR10 annot-version=TAIR10	1	receptor-interacting protein
carrot-m0039-3p	AT1G53300.1	2	-1	1	22	674	695	GAGCUGGAGAAGUAUUGGAGCU	UCCUCUGCUACUUCUCCAGCUC	Cleavage	pacid=19655740 locus=AT1G53300 ID=AT1G53300.1.TAIR10 annot-version=TAIR10	1	tetratricopetide-repeat thioredoxin-like 1
carrot-m0039-3p	AT3G57340.1	2.5	-1	1	22	861	882	GAGCUGGAGAAGUAUUGGAGCU	UGCUCGUAUACUUCUCCAGCUU	Cleavage	pacid=19663345 locus=AT3G57340 ID=AT3G57340.1.TAIR10 annot-version=TAIR10	1	DnaJ heat shock amino-terminal domain protein (DUF1977)
carrot-m0039-3p	AT3G57340.2	2.5	-1	1	22	932	953	GAGCUGGAGAAGUAUUGGAGCU	UGCUCGUAUACUUCUCCAGCUU	Cleavage	pacid=19663346 locus=AT3G57340 ID=AT3G57340.2.TAIR10 annot-version=TAIR10	1	DnaJ heat shock amino-terminal domain protein (DUF1977)
carrot-m0039-3p	AT1G74600.1	2.5	-1	1	22	115	136	GAGCUGGAGAAGUAUUGGAGCU	GAUUCCAGUUCUUCUUCAGCUC	Cleavage	pacid=19649813 locus=AT1G74600 ID=AT1G74600.1.TAIR10 annot-version=TAIR10	1	pentatricopeptide (PPR) repeat-containing protein
carrot-m0039-3p	AT4G24680.1	2.5	-1	1	22	2383	2404	GAGCUGGAGAAGUAUUGGAGCU	GCAUCUAAUGCUUCUCCGGCUG	Cleavage	pacid=19644466 locus=AT4G24680 ID=AT4G24680.1.TAIR10 annot-version=TAIR10	1	modifier of snc1
carrot-m0039-3p	AT3G47560.1	2.5	-1	1	22	356	377	GAGCUGGAGAAGUAUUGGAGCU	UUAUCCAAUACUUCUCUAACUU	Cleavage	pacid=19661728 locus=AT3G47560 ID=AT3G47560.1.TAIR10 annot-version=TAIR10	1	alpha/beta-Hydrolases superfamily protein
carrot-m0039-3p	AT3G47560.2	2.5	-1	1	22	363	384	GAGCUGGAGAAGUAUUGGAGCU	UUAUCCAAUACUUCUCUAACUU	Cleavage	pacid=19661727 locus=AT3G47560 ID=AT3G47560.2.TAIR10 annot-version=TAIR10	1	alpha/beta-Hydrolases superfamily protein
carrot-m0039-3p	AT4G20820.1	2.5	-1	1	22	5	26	GAGCUGGAGAAGUAUUGGAGCU	AAUUCCAAAGCUUCUUUAGCUC	Cleavage	pacid=19647020 locus=AT4G20820 ID=AT4G20820.1.TAIR10 annot-version=TAIR10	1	FAD-binding Berberine family protein
carrot-m0039-3p	AT1G03445.1	2.5	-1	1	22	1584	1605	GAGCUGGAGAAGUAUUGGAGCU	UGAACCAACACUUCUUCAGCUC	Cleavage	pacid=19653751 locus=AT1G03445 ID=AT1G03445.1.TAIR10 annot-version=TAIR10	1	Serine/threonine protein phosphatase family protein
carrot-m0039-3p	AT3G05975.1	2.5	-1	1	22	339	360	GAGCUGGAGAAGUAUUGGAGCU	AUGUCCUCUAUUUCUCCAGCUC	Cleavage	pacid=19664039 locus=AT3G05975 ID=AT3G05975.1.TAIR10 annot-version=TAIR10	1	Late embryogenesis abundant (LEA) hydroxyproline-rich glycoprotein family
carrot-m0039-3p	AT3G57230.2	3	-1	1	22	158	179	GAGCUGGAGAAGUAUUGGAGCU	GGCUCUACGAUUUCUCCAGCUC	Cleavage	pacid=19665061 locus=AT3G57230 ID=AT3G57230.2.TAIR10 annot-version=TAIR10	1	AGAMOUS-like 16
carrot-m0039-3p	AT3G57230.1	3	-1	1	22	354	375	GAGCUGGAGAAGUAUUGGAGCU	GGCUCUACGAUUUCUCCAGCUC	Cleavage	pacid=19665060 locus=AT3G57230 ID=AT3G57230.1.TAIR10 annot-version=TAIR10	1	AGAMOUS-like 16
carrot-m0039-3p	AT2G45000.1	3	-1	1	22	427	448	GAGCUGGAGAAGUAUUGGAGCU	ACCACCAAUGCUUCUUCAGCUG	Cleavage	pacid=19640559 locus=AT2G45000 ID=AT2G45000.1.TAIR10 annot-version=TAIR10	1	structural constituent of nuclear pore
carrot-m0039-3p	AT1G15130.1	3	-1	1	22	245	266	GAGCUGGAGAAGUAUUGGAGCU	GUUUCCGAUCCUUCUCCAGCUG	Cleavage	pacid=19652619 locus=AT1G15130 ID=AT1G15130.1.TAIR10 annot-version=TAIR10	1	Endosomal targeting BRO1-like domain-containing protein
carrot-m0039-3p	AT1G25250.1	3	-1	1	22	670	691	GAGCUGGAGAAGUAUUGGAGCU	CCUUUCAAUGCUUCAUCAGCUC	Cleavage	pacid=19656887 locus=AT1G25250 ID=AT1G25250.1.TAIR10 annot-version=TAIR10	1	indeterminate(ID)-domain 16
carrot-m0039-3p	AT4G33540.1	3	-1	1	22	937	958	GAGCUGGAGAAGUAUUGGAGCU	CGGUUCAGUGCCUCUCCAGCUC	Translation	pacid=19646665 locus=AT4G33540 ID=AT4G33540.1.TAIR10 annot-version=TAIR10	1	metallo-beta-lactamase family protein
carrot-m0039-3p	AT4G27620.2	3	-1	1	22	458	479	GAGCUGGAGAAGUAUUGGAGCU	GAGUCCAGUACUUCUCUGCCUC	Cleavage	pacid=19644410 locus=AT4G27620 ID=AT4G27620.2.TAIR10 annot-version=TAIR10	1	intracellular protein transporter
carrot-m0039-3p	AT4G27620.1	3	-1	1	22	551	572	GAGCUGGAGAAGUAUUGGAGCU	GAGUCCAGUACUUCUCUGCCUC	Cleavage	pacid=19644409 locus=AT4G27620 ID=AT4G27620.1.TAIR10 annot-version=TAIR10	1	intracellular protein transporter
carrot-m0039-3p	AT1G19270.1	3	-1	1	22	2044	2065	GAGCUGGAGAAGUAUUGGAGCU	GAGUCUGAUGCUUCUCCGGUUU	Cleavage	pacid=19651414 locus=AT1G19270 ID=AT1G19270.1.TAIR10 annot-version=TAIR10	1	DA1
carrot-m0039-3p	AT4G14870.1	3	-1	1	22	568	589	GAGCUGGAGAAGUAUUGGAGCU	GUGUUCAAGACUUCUUCAGCUG	Cleavage	pacid=19646951 locus=AT4G14870 ID=AT4G14870.1.TAIR10 annot-version=TAIR10	1	secE/sec61-gamma protein transport protein
carrot-m0053-5p	AT2G32930.1	3	-1	1	23	1754	1776	GGUGGCAGUGGGUCAUCUGAUAC	GAAGUGGAGGACUCAUUGCCACC	Cleavage	pacid=19638889 locus=AT2G32930 ID=AT2G32930.1.TAIR10 annot-version=TAIR10	1	zinc finger nuclease 2
carrot-m0053-5p	AT2G32930.2	3	-1	1	23	1754	1776	GGUGGCAGUGGGUCAUCUGAUAC	GAAGUGGAGGACUCAUUGCCACC	Cleavage	pacid=19638888 locus=AT2G32930 ID=AT2G32930.2.TAIR10 annot-version=TAIR10	1	zinc finger nuclease 2
carrot-m0053-5p	AT1G64583.1	3	-1	1	23	221	243	GGUGGCAGUGGGUCAUCUGAUAC	UCACUAGAUUACUUACUGCCACU	Cleavage	pacid=19652132 locus=AT1G64583 ID=AT1G64583.1.TAIR10 annot-version=TAIR10	1	Tetratricopeptide repeat (TPR)-like superfamily protein
carrot-m0053-5p	AT1G76830.1	3	-1	1	23	980	1002	GGUGGCAGUGGGUCAUCUGAUAC	AAGACGGAUCACUCACUGUCAUC	Cleavage	pacid=19650708 locus=AT1G76830 ID=AT1G76830.1.TAIR10 annot-version=TAIR10	1	F-box and associated interaction domains-containing protein
carrot-m0053-5p	AT2G35610.1	3	-1	1	23	1672	1694	GGUGGCAGUGGGUCAUCUGAUAC	UUUCUAGAUAACCCAUUGCUGCC	Cleavage	pacid=19638558 locus=AT2G35610 ID=AT2G35610.1.TAIR10 annot-version=TAIR10	1	xyloglucanase 113
carrot-m0053-5p	AT2G07050.1	3	-1	1	23	873	895	GGUGGCAGUGGGUCAUCUGAUAC	UCCGGAAAUAACCCACUGCCACC	Cleavage	pacid=19639110 locus=AT2G07050 ID=AT2G07050.1.TAIR10 annot-version=TAIR10	1	cycloartenol synthase 1
carrot-m0002-3p	AT1G78310.1	0.5	-1	1	23	28	50	GAGAAGAUGAAGAUGAUGAGCAA	UUUUUCAUCAUCUUCGUCUUCUC	Cleavage	pacid=19651861 locus=AT1G78310 ID=AT1G78310.1.TAIR10 annot-version=TAIR10	1	VQ motif-containing protein
carrot-m0002-3p	AT2G01690.2	0.5	-1	1	23	2584	2606	GAGAAGAUGAAGAUGAUGAGCAA	ACAAUCAUCAUCUUCAUCUUCUU	Cleavage	pacid=19639358 locus=AT2G01690 ID=AT2G01690.2.TAIR10 annot-version=TAIR10	1	ARM repeat superfamily protein
carrot-m0002-3p	AT2G01690.1	0.5	-1	1	23	2581	2603	GAGAAGAUGAAGAUGAUGAGCAA	ACAAUCAUCAUCUUCAUCUUCUU	Cleavage	pacid=19639359 locus=AT2G01690 ID=AT2G01690.1.TAIR10 annot-version=TAIR10	1	ARM repeat superfamily protein
carrot-m0002-3p	AT3G56320.1	1	-1	1	23	340	362	GAGAAGAUGAAGAUGAUGAGCAA	AGUUUCAUCAUCUUCGUCUUCUU	Cleavage	pacid=19659522 locus=AT3G56320 ID=AT3G56320.1.TAIR10 annot-version=TAIR10	1	PAP/OAS1 substrate-binding domain superfamily
carrot-m0002-3p	AT4G20070.1	1	-1	1	23	249	271	GAGAAGAUGAAGAUGAUGAGCAA	CUCAUCAUCAUCUUCGUCUUCUU	Cleavage	pacid=19645596 locus=AT4G20070 ID=AT4G20070.1.TAIR10 annot-version=TAIR10	1	allantoate amidohydrolase
carrot-m0002-3p	AT2G47420.1	1	-1	1	23	22	44	GAGAAGAUGAAGAUGAUGAGCAA	CUAAUCUUCAUCUUCAUCUUCUC	Cleavage	pacid=19639452 locus=AT2G47420 ID=AT2G47420.1.TAIR10 annot-version=TAIR10	1	Ribosomal RNA adenine dimethylase family protein
carrot-m0002-3p	AT4G35640.1	1.5	-1	1	23	416	438	GAGAAGAUGAAGAUGAUGAGCAA	UUCCUCGUCAUCUUUGUCUUCUC	Cleavage	pacid=19644306 locus=AT4G35640 ID=AT4G35640.1.TAIR10 annot-version=TAIR10	1	serine acetyltransferase 3%3B2
carrot-m0002-3p	AT4G19490.2	1.5	-1	1	23	296	318	GAGAAGAUGAAGAUGAUGAGCAA	UUCUUCGUCUUCUUCAUCUUCUC	Cleavage	pacid=19648363 locus=AT4G19490 ID=AT4G19490.2.TAIR10 annot-version=TAIR10	1	VPS54
carrot-m0002-3p	AT4G19490.1	1.5	-1	1	23	296	318	GAGAAGAUGAAGAUGAUGAGCAA	UUCUUCGUCUUCUUCAUCUUCUC	Cleavage	pacid=19648362 locus=AT4G19490 ID=AT4G19490.1.TAIR10 annot-version=TAIR10	1	VPS54
carrot-m0002-3p	AT4G36990.1	1.5	-1	1	23	219	241	GAGAAGAUGAAGAUGAUGAGCAA	AUGGUCGUCGUCUUCAUCUUCUU	Cleavage	pacid=19646670 locus=AT4G36990 ID=AT4G36990.1.TAIR10 annot-version=TAIR10	1	heat shock factor 4
carrot-m0002-3p	AT4G36988.1	1.5	-1	1	23	219	241	GAGAAGAUGAAGAUGAUGAGCAA	AUGGUCGUCGUCUUCAUCUUCUU	Cleavage	pacid=19645126 locus=AT4G36988 ID=AT4G36988.1.TAIR10 annot-version=TAIR10	1	#N/A
carrot-m0002-3p	AT4G26540.1	1.5	-1	1	23	60	82	GAGAAGAUGAAGAUGAUGAGCAA	UUCUUCCUCAUCUUCGUCUUCUC	Cleavage	pacid=19648781 locus=AT4G26540 ID=AT4G26540.1.TAIR10 annot-version=TAIR10	1	Leucine-rich repeat receptor-like protein kinase family protein
carrot-m0002-3p	AT3G08550.1	1.5	-1	1	23	149	171	GAGAAGAUGAAGAUGAUGAGCAA	UUCUUCCUCAUCUUCAUCUUCUU	Cleavage	pacid=19660757 locus=AT3G08550 ID=AT3G08550.1.TAIR10 annot-version=TAIR10	2	elongation defective 1 protein / ELD1 protein
carrot-m0002-3p	AT2G05710.1	1.5	-1	1	23	127	149	GAGAAGAUGAAGAUGAUGAGCAA	AACCUUAUCUUCUUCAUCUUCUC	Cleavage	pacid=19643077 locus=AT2G05710 ID=AT2G05710.1.TAIR10 annot-version=TAIR10	1	aconitase 3
carrot-m0002-3p	AT1G51350.1	1.5	-1	1	23	425	447	GAGAAGAUGAAGAUGAUGAGCAA	UCCCUCAUCUUCUUCGUCUUCUC	Cleavage	pacid=19650538 locus=AT1G51350 ID=AT1G51350.1.TAIR10 annot-version=TAIR10	1	ARM repeat superfamily protein
carrot-m0002-3p	AT3G02780.1	1.5	-1	1	23	928	950	GAGAAGAUGAAGAUGAUGAGCAA	CUCUUCAUCAUUUUUAUCUUUUC	Cleavage	pacid=19658440 locus=AT3G02780 ID=AT3G02780.1.TAIR10 annot-version=TAIR10	1	isopentenyl pyrophosphate:dimethylallyl pyrophosphate isomerase 2
carrot-m0002-3p	AT4G39410.1	1.5	-1	1	23	123	145	GAGAAGAUGAAGAUGAUGAGCAA	AUCUUCGUCGUCUUCGUCUUCUC	Cleavage	pacid=19648649 locus=AT4G39410 ID=AT4G39410.1.TAIR10 annot-version=TAIR10	1	WRKY DNA-binding protein 13
carrot-m0002-3p	AT5G53860.5	1.5	-1	1	23	44	66	GAGAAGAUGAAGAUGAUGAGCAA	GCUCUUAUCUUCUUCAUCUUCUC	Cleavage	pacid=19666868 locus=AT5G53860 ID=AT5G53860.5.TAIR10 annot-version=TAIR10	1	embryo defective 2737
carrot-m0002-3p	AT2G03630.2	1.5	-1	1	23	171	193	GAGAAGAUGAAGAUGAUGAGCAA	GUCUUCGUCAUCUUCGUCUUCUU	Cleavage	pacid=19638871 locus=AT2G03630 ID=AT2G03630.2.TAIR10 annot-version=TAIR10	1	suppressor SRP40-like protein
carrot-m0002-3p	AT5G53860.4	1.5	-1	1	23	61	83	GAGAAGAUGAAGAUGAUGAGCAA	GCUCUUAUCUUCUUCAUCUUCUC	Cleavage	pacid=19666867 locus=AT5G53860 ID=AT5G53860.4.TAIR10 annot-version=TAIR10	1	embryo defective 2737
carrot-m0002-3p	AT5G53860.2	1.5	-1	1	23	61	83	GAGAAGAUGAAGAUGAUGAGCAA	GCUCUUAUCUUCUUCAUCUUCUC	Cleavage	pacid=19666869 locus=AT5G53860 ID=AT5G53860.2.TAIR10 annot-version=TAIR10	1	embryo defective 2737
carrot-m0002-3p	AT5G53860.1	1.5	-1	1	23	61	83	GAGAAGAUGAAGAUGAUGAGCAA	GCUCUUAUCUUCUUCAUCUUCUC	Cleavage	pacid=19666870 locus=AT5G53860 ID=AT5G53860.1.TAIR10 annot-version=TAIR10	1	embryo defective 2737
carrot-m0002-3p	AT2G03630.1	1.5	-1	1	23	171	193	GAGAAGAUGAAGAUGAUGAGCAA	GUCUUCGUCAUCUUCGUCUUCUU	Cleavage	pacid=19638870 locus=AT2G03630 ID=AT2G03630.1.TAIR10 annot-version=TAIR10	1	suppressor SRP40-like protein
carrot-m0002-3p	AT5G53860.3	1.5	-1	1	23	61	83	GAGAAGAUGAAGAUGAUGAGCAA	GCUCUUAUCUUCUUCAUCUUCUC	Cleavage	pacid=19666871 locus=AT5G53860 ID=AT5G53860.3.TAIR10 annot-version=TAIR10	1	embryo defective 2737
carrot-m0002-3p	AT3G62660.1	1.5	-1	1	23	207	229	GAGAAGAUGAAGAUGAUGAGCAA	AAAAUCAUCAUCAUCAUCUUCUC	Translation	pacid=19665043 locus=AT3G62660 ID=AT3G62660.1.TAIR10 annot-version=TAIR10	1	galacturonosyltransferase-like 7
carrot-m0002-3p	AT1G34000.1	1.5	-1	1	23	103	125	GAGAAGAUGAAGAUGAUGAGCAA	AAAUCCAUCAUCUUCAUCUUCUU	Cleavage	pacid=19650854 locus=AT1G34000 ID=AT1G34000.1.TAIR10 annot-version=TAIR10	1	one-helix protein 2
carrot-m0002-3p	AT1G22910.3	1.5	-1	1	23	1007	1029	GAGAAGAUGAAGAUGAUGAGCAA	CAUAUCAUCAUCUUCUUCUUCUC	Cleavage	pacid=19651802 locus=AT1G22910 ID=AT1G22910.3.TAIR10 annot-version=TAIR10	1	RNA-binding (RRM/RBD/RNP motifs) family protein
carrot-m0002-3p	AT1G22910.1	1.5	-1	1	23	1003	1025	GAGAAGAUGAAGAUGAUGAGCAA	CAUAUCAUCAUCUUCUUCUUCUC	Cleavage	pacid=19651803 locus=AT1G22910 ID=AT1G22910.1.TAIR10 annot-version=TAIR10	1	RNA-binding (RRM/RBD/RNP motifs) family protein
carrot-m0002-3p	AT4G00355.4	1.5	-1	1	23	64	86	GAGAAGAUGAAGAUGAUGAGCAA	AUCAUCAUCGUCUUCGUCUUCUU	Cleavage	pacid=19648403 locus=AT4G00355 ID=AT4G00355.4.TAIR10 annot-version=TAIR10	1	mesoderm induction early response protein
carrot-m0002-3p	AT4G00355.2	1.5	-1	1	23	80	102	GAGAAGAUGAAGAUGAUGAGCAA	AUCAUCAUCGUCUUCGUCUUCUU	Cleavage	pacid=19648401 locus=AT4G00355 ID=AT4G00355.2.TAIR10 annot-version=TAIR10	1	mesoderm induction early response protein
carrot-m0002-3p	AT1G22910.2	1.5	-1	1	23	804	826	GAGAAGAUGAAGAUGAUGAGCAA	CAUAUCAUCAUCUUCUUCUUCUC	Cleavage	pacid=19651804 locus=AT1G22910 ID=AT1G22910.2.TAIR10 annot-version=TAIR10	1	RNA-binding (RRM/RBD/RNP motifs) family protein
carrot-m0002-3p	AT4G00355.1	1.5	-1	1	23	64	86	GAGAAGAUGAAGAUGAUGAGCAA	AUCAUCAUCGUCUUCGUCUUCUU	Cleavage	pacid=19648400 locus=AT4G00355 ID=AT4G00355.1.TAIR10 annot-version=TAIR10	1	mesoderm induction early response protein
carrot-m0002-3p	AT2G25110.1	1.5	-1	1	23	170	192	GAGAAGAUGAAGAUGAUGAGCAA	AUCAUCAUCAUCUUCAUCAUCUC	Cleavage	pacid=19642246 locus=AT2G25110 ID=AT2G25110.1.TAIR10 annot-version=TAIR10	1	stromal cell-derived factor 2-like protein precursor
carrot-m0002-3p	AT5G48205.1	1.5	-1	1	23	318	340	GAGAAGAUGAAGAUGAUGAGCAA	UCCUGCAUCAUCUUCAUCUUCUU	Cleavage	pacid=19672034 locus=AT5G48205 ID=AT5G48205.1.TAIR10 annot-version=TAIR10	1	zinc ion binding protein
carrot-m0002-3p	AT1G60870.1	1.5	-1	1	23	199	221	GAGAAGAUGAAGAUGAUGAGCAA	UCUAUCAUCAUCUUCUUCUUCUC	Cleavage	pacid=19651393 locus=AT1G60870 ID=AT1G60870.1.TAIR10 annot-version=TAIR10	1	maternal effect embryo arrest 9
carrot-m0002-3p	AT1G28430.1	1.5	-1	1	23	146	168	GAGAAGAUGAAGAUGAUGAGCAA	UCAUUGGUCAUCUUCAUCUUCUC	Cleavage	pacid=19651361 locus=AT1G28430 ID=AT1G28430.1.TAIR10 annot-version=TAIR10	1	cytochrome P450%2C family 705%2C subfamily A%2C polypeptide 24
carrot-m0002-3p	AT3G50840.1	1.5	-1	1	23	976	998	GAGAAGAUGAAGAUGAUGAGCAA	AUCGUCAGCAUCUUCAUCUUCUU	Cleavage	pacid=19659286 locus=AT3G50840 ID=AT3G50840.1.TAIR10 annot-version=TAIR10	1	Phototropic-responsive NPH3 family protein
carrot-m0002-3p	AT3G56630.1	1.5	-1	1	23	56	78	GAGAAGAUGAAGAUGAUGAGCAA	AUCGUCAUCUUCUUCAUCUUCUU	Cleavage	pacid=19662664 locus=AT3G56630 ID=AT3G56630.1.TAIR10 annot-version=TAIR10	1	cytochrome P450%2C family 94%2C subfamily D%2C polypeptide 2
carrot-m0002-3p	AT3G10290.1	1.5	-1	1	23	153	175	GAGAAGAUGAAGAUGAUGAGCAA	CAUGUCGUCUUCUUCAUCUUCUC	Cleavage	pacid=19665112 locus=AT3G10290 ID=AT3G10290.1.TAIR10 annot-version=TAIR10	1	Nucleotide-sugar transporter family protein
carrot-m0002-3p	AT1G76600.1	2	-1	1	23	231	253	GAGAAGAUGAAGAUGAUGAGCAA	UUCUUCAUCAUCAUCAUCUUCUU	Translation	pacid=19656250 locus=AT1G76600 ID=AT1G76600.1.TAIR10 annot-version=TAIR10	1	poly polymerase
carrot-m0002-3p	AT1G65380.1	2	-1	1	23	145	167	GAGAAGAUGAAGAUGAUGAGCAA	UUCUUCUUUAUCUUCGUCUUCUC	Cleavage	pacid=19654277 locus=AT1G65380 ID=AT1G65380.1.TAIR10 annot-version=TAIR10	1	Leucine-rich repeat (LRR) family protein
carrot-m0002-3p	AT5G64905.1	2	-1	1	23	165	187	GAGAAGAUGAAGAUGAUGAGCAA	AAGUUCAUCAUCAUCAUCUUCUU	Translation	pacid=19670288 locus=AT5G64905 ID=AT5G64905.1.TAIR10 annot-version=TAIR10	1	elicitor peptide 3 precursor
carrot-m0002-3p	AT5G66800.1	2	-1	1	23	364	386	GAGAAGAUGAAGAUGAUGAGCAA	CUUCUCAUCAUCUUCUUCUUCUU	Cleavage	pacid=19670653 locus=AT5G66800 ID=AT5G66800.1.TAIR10 annot-version=TAIR10	1	membrane-associated kinase regulator-like protein
carrot-m0002-3p	AT3G60080.1	2	-1	1	23	705	727	GAGAAGAUGAAGAUGAUGAGCAA	UUCUUCCUCGUCUUCAUCUUCUU	Cleavage	pacid=19664085 locus=AT3G60080 ID=AT3G60080.1.TAIR10 annot-version=TAIR10	1	RING/U-box superfamily protein
carrot-m0002-3p	AT4G39420.2	2	-1	1	23	48	70	GAGAAGAUGAAGAUGAUGAGCAA	UUCAUCAUCAUCUUCAUCAUCUU	Cleavage	pacid=19644103 locus=AT4G39420 ID=AT4G39420.2.TAIR10 annot-version=TAIR10	1	spatacsin carboxy-terminus protein
carrot-m0002-3p	AT1G68330.1	2	-1	1	23	604	626	GAGAAGAUGAAGAUGAUGAGCAA	UCUCUCAUCAUCAUCAUCUUCUU	Translation	pacid=19652071 locus=AT1G68330 ID=AT1G68330.1.TAIR10 annot-version=TAIR10	1	membrane-associated kinase regulator
carrot-m0002-3p	AT4G39420.1	2	-1	1	23	48	70	GAGAAGAUGAAGAUGAUGAGCAA	UUCAUCAUCAUCUUCAUCAUCUU	Cleavage	pacid=19644104 locus=AT4G39420 ID=AT4G39420.1.TAIR10 annot-version=TAIR10	1	spatacsin carboxy-terminus protein
carrot-m0002-3p	AT5G63950.1	2	-1	1	23	6	28	GAGAAGAUGAAGAUGAUGAGCAA	CUCUUCAUCAUCUUCUUCUUCUU	Cleavage	pacid=19669104 locus=AT5G63950 ID=AT5G63950.1.TAIR10 annot-version=TAIR10	1	chromatin remodeling 24
carrot-m0002-3p	AT5G11250.1	2	-1	1	23	114	136	GAGAAGAUGAAGAUGAUGAGCAA	UCCUUCAUCAUCUCCAUCUUCUU	Translation	pacid=19665966 locus=AT5G11250 ID=AT5G11250.1.TAIR10 annot-version=TAIR10	1	Disease resistance protein (TIR-NBS-LRR class)
carrot-m0002-3p	AT3G22150.1	2	-1	1	23	61	83	GAGAAGAUGAAGAUGAUGAGCAA	UUCUUCUUCUUCUUCAUCUUCUC	Cleavage	pacid=19662084 locus=AT3G22150 ID=AT3G22150.1.TAIR10 annot-version=TAIR10	2	Tetratricopeptide repeat (TPR)-like superfamily protein
carrot-m0002-3p	AT3G03940.1	2	-1	1	23	20	42	GAGAAGAUGAAGAUGAUGAGCAA	CGUCUCAUCUUCUUCGUCUUCUU	Cleavage	pacid=19663042 locus=AT3G03940 ID=AT3G03940.1.TAIR10 annot-version=TAIR10	1	Protein kinase family protein
carrot-m0002-3p	AT1G56020.1	2	-1	1	23	1149	1171	GAGAAGAUGAAGAUGAUGAGCAA	GUCUUCAUCGUCUUCUUCUUCUC	Cleavage	pacid=19651085 locus=AT1G56020 ID=AT1G56020.1.TAIR10 annot-version=TAIR10	1	serine/arginine repetitive matrix-like protein
carrot-m0002-3p	AT5G50280.1	2	-1	1	23	141	163	GAGAAGAUGAAGAUGAUGAGCAA	CCCUUCGUCAUCUUCUUCUUCUC	Cleavage	pacid=19666555 locus=AT5G50280 ID=AT5G50280.1.TAIR10 annot-version=TAIR10	1	Pentatricopeptide repeat (PPR) superfamily protein
carrot-m0002-3p	AT5G13090.1	2	-1	1	23	159	181	GAGAAGAUGAAGAUGAUGAGCAA	AUCUUCAUCAUCUUCUUCUUCUU	Cleavage	pacid=19666778 locus=AT5G13090 ID=AT5G13090.1.TAIR10 annot-version=TAIR10	1	hypothetical protein
carrot-m0002-3p	AT3G26720.1	2	-1	1	23	82	104	GAGAAGAUGAAGAUGAUGAGCAA	CUCUGUAUCAUCUUCAUCUUCUU	Cleavage	pacid=19662141 locus=AT3G26720 ID=AT3G26720.1.TAIR10 annot-version=TAIR10	1	Glycosyl hydrolase family 38 protein
carrot-m0002-3p	AT3G26720.2	2	-1	1	23	82	104	GAGAAGAUGAAGAUGAUGAGCAA	CUCUGUAUCAUCUUCAUCUUCUU	Cleavage	pacid=19662142 locus=AT3G26720 ID=AT3G26720.2.TAIR10 annot-version=TAIR10	1	Glycosyl hydrolase family 38 protein
carrot-m0002-3p	AT4G00310.1	2	-1	1	23	391	413	GAGAAGAUGAAGAUGAUGAGCAA	CCCUUUAUCGUCUUCGUCUUCUU	Cleavage	pacid=19647672 locus=AT4G00310 ID=AT4G00310.1.TAIR10 annot-version=TAIR10	1	Putative membrane lipoprotein
carrot-m0002-3p	AT4G00310.2	2	-1	1	23	286	308	GAGAAGAUGAAGAUGAUGAGCAA	CCCUUUAUCGUCUUCGUCUUCUU	Cleavage	pacid=19647673 locus=AT4G00310 ID=AT4G00310.2.TAIR10 annot-version=TAIR10	1	Putative membrane lipoprotein
carrot-m0002-3p	AT2G41835.1	2	-1	1	23	661	683	GAGAAGAUGAAGAUGAUGAGCAA	AACUUCAUCAUCUUCUUCUUCUU	Cleavage	pacid=19638267 locus=AT2G41835 ID=AT2G41835.1.TAIR10 annot-version=TAIR10	1	zinc finger (C2H2 type%2C AN1-like) family protein
carrot-m0002-3p	AT2G32440.2	2	-1	1	23	1764	1786	GAGAAGAUGAAGAUGAUGAGCAA	GUUUCCAUUGUCUUCAUCUUCUC	Cleavage	pacid=19639214 locus=AT2G32440 ID=AT2G32440.2.TAIR10 annot-version=TAIR10	1	ent-kaurenoic acid hydroxylase 2
carrot-m0002-3p	AT2G32440.1	2	-1	1	23	1622	1644	GAGAAGAUGAAGAUGAUGAGCAA	GUUUCCAUUGUCUUCAUCUUCUC	Cleavage	pacid=19639213 locus=AT2G32440 ID=AT2G32440.1.TAIR10 annot-version=TAIR10	1	ent-kaurenoic acid hydroxylase 2
carrot-m0002-3p	AT1G54710.1	2	-1	1	23	64	86	GAGAAGAUGAAGAUGAUGAGCAA	UCCAUCAUCAUCAUCAUCUUCUU	Translation	pacid=19651918 locus=AT1G54710 ID=AT1G54710.1.TAIR10 annot-version=TAIR10	1	autophagy 18h-like protein
carrot-m0002-3p	AT3G14205.1	2	-1	1	23	87	109	GAGAAGAUGAAGAUGAUGAGCAA	UCUGUCAUCAUCUUCUUCUUCUU	Cleavage	pacid=19663952 locus=AT3G14205 ID=AT3G14205.1.TAIR10 annot-version=TAIR10	1	Phosphoinositide phosphatase family protein
carrot-m0002-3p	AT4G01140.1	2	-1	1	23	292	314	GAGAAGAUGAAGAUGAUGAGCAA	AUCAUCAUCGUCUUCGUCUUCUG	Cleavage	pacid=19643898 locus=AT4G01140 ID=AT4G01140.1.TAIR10 annot-version=TAIR10	1	transmembrane protein%2C putative (DUF1191)
carrot-m0002-3p	AT4G00585.1	2	-1	1	23	61	83	GAGAAGAUGAAGAUGAUGAGCAA	AGUCUCAUCUUCUUCGUCUUCUU	Cleavage	pacid=19646316 locus=AT4G00585 ID=AT4G00585.1.TAIR10 annot-version=TAIR10	1	transmembrane protein
carrot-m0002-3p	AT5G66450.2	2	-1	1	23	68	90	GAGAAGAUGAAGAUGAUGAGCAA	CGGAUCAUCGUCAUCAUCUUCUC	Translation	pacid=19668478 locus=AT5G66450 ID=AT5G66450.2.TAIR10 annot-version=TAIR10	1	Phosphatidic acid phosphatase (PAP2) family protein
carrot-m0002-3p	AT1G49970.1	2	-1	1	23	100	122	GAGAAGAUGAAGAUGAUGAGCAA	GUCAUCAUCAUCUUCUUCUUUUC	Cleavage	pacid=19655362 locus=AT1G49970 ID=AT1G49970.1.TAIR10 annot-version=TAIR10	1	CLP protease proteolytic subunit 1
carrot-m0002-3p	AT5G40630.1	2	-1	1	23	113	135	GAGAAGAUGAAGAUGAUGAGCAA	AAGAUCAUCAUCUUCUUCUUCUU	Cleavage	pacid=19673200 locus=AT5G40630 ID=AT5G40630.1.TAIR10 annot-version=TAIR10	2	Ubiquitin-like superfamily protein
carrot-m0002-3p	AT1G13195.2	2	-1	1	23	217	239	GAGAAGAUGAAGAUGAUGAGCAA	AUCUUCGUCUUCUUCAUCUUCUU	Cleavage	pacid=19651707 locus=AT1G13195 ID=AT1G13195.2.TAIR10 annot-version=TAIR10	1	RING/U-box superfamily protein
carrot-m0002-3p	AT4G24240.1	2	-1	1	23	34	56	GAGAAGAUGAAGAUGAUGAGCAA	CUCAUCAUCAUCAUCAUCUUCUU	Translation	pacid=19647169 locus=AT4G24240 ID=AT4G24240.1.TAIR10 annot-version=TAIR10	2	WRKY DNA-binding protein 7
carrot-m0002-3p	AT3G12740.1	2	-1	1	23	119	141	GAGAAGAUGAAGAUGAUGAGCAA	AUUCUCUUCCUCUUCAUCUUCUC	Cleavage	pacid=19662155 locus=AT3G12740 ID=AT3G12740.1.TAIR10 annot-version=TAIR10	1	ALA-interacting subunit 1
carrot-m0002-3p	AT1G80440.1	2	-1	1	20	1	20	GAGAAGAUGAAGAUGAUGAG	AUCAUCAUCAUCAUCUUCUU	Translation	pacid=19657612 locus=AT1G80440 ID=AT1G80440.1.TAIR10 annot-version=TAIR10	1	Galactose oxidase/kelch repeat superfamily protein
carrot-m0002-3p	AT1G13195.1	2	-1	1	23	265	287	GAGAAGAUGAAGAUGAUGAGCAA	AUCUUCGUCUUCUUCAUCUUCUU	Cleavage	pacid=19651706 locus=AT1G13195 ID=AT1G13195.1.TAIR10 annot-version=TAIR10	1	RING/U-box superfamily protein
carrot-m0002-3p	AT1G35670.1	2.5	-1	1	23	15	37	GAGAAGAUGAAGAUGAUGAGCAA	CUGUUUAUCAUCUUCUUCUUCUU	Cleavage	pacid=19654110 locus=AT1G35670 ID=AT1G35670.1.TAIR10 annot-version=TAIR10	1	calcium-dependent protein kinase 2
carrot-m0002-3p	AT4G00800.1	2.5	-1	1	23	244	266	GAGAAGAUGAAGAUGAUGAGCAA	UUCUUCAUCGGCUUCGUCUUCUC	Cleavage	pacid=19647642 locus=AT4G00800 ID=AT4G00800.1.TAIR10 annot-version=TAIR10	1	transducin family protein / WD-40 repeat family protein
carrot-m0002-3p	AT5G18690.1	2.5	-1	1	23	105	127	GAGAAGAUGAAGAUGAUGAGCAA	CUUCUCAUCAUCUUCAUCUUCAU	Cleavage	pacid=19666952 locus=AT5G18690 ID=AT5G18690.1.TAIR10 annot-version=TAIR10	1	arabinogalactan protein 25
carrot-m0002-3p	AT4G31180.1	2.5	-1	1	23	107	129	GAGAAGAUGAAGAUGAUGAGCAA	GUCUUCAUCAUCUUCAUCUUCAU	Cleavage	pacid=19645303 locus=AT4G31180 ID=AT4G31180.1.TAIR10 annot-version=TAIR10	1	Class II aminoacyl-tRNA and biotin synthetases superfamily protein
carrot-m0002-3p	AT4G31180.2	2.5	-1	1	23	76	98	GAGAAGAUGAAGAUGAUGAGCAA	GUCUUCAUCAUCUUCAUCUUCAU	Cleavage	pacid=19645304 locus=AT4G31180 ID=AT4G31180.2.TAIR10 annot-version=TAIR10	1	Class II aminoacyl-tRNA and biotin synthetases superfamily protein
carrot-m0002-3p	AT5G02190.1	2.5	-1	1	23	204	226	GAGAAGAUGAAGAUGAUGAGCAA	UUUCUCAUUCUCUUCAUUUUCUU	Cleavage	pacid=19666106 locus=AT5G02190 ID=AT5G02190.1.TAIR10 annot-version=TAIR10	2	Eukaryotic aspartyl protease family protein
carrot-m0002-3p	AT2G28660.1	2.5	-1	1	23	575	597	GAGAAGAUGAAGAUGAUGAGCAA	UUCUUCAUCAUCUUUCUCUUCUU	Cleavage	pacid=19642827 locus=AT2G28660 ID=AT2G28660.1.TAIR10 annot-version=TAIR10	1	Chloroplast-targeted copper chaperone protein
carrot-m0002-3p	AT3G24240.1	2.5	-1	1	23	185	207	GAGAAGAUGAAGAUGAUGAGCAA	UUCUUCUUUAUCUUCAUCUUCUG	Cleavage	pacid=19659275 locus=AT3G24240 ID=AT3G24240.1.TAIR10 annot-version=TAIR10	1	Leucine-rich repeat receptor-like protein kinase family protein
carrot-m0002-3p	AT3G46460.1	2.5	-1	1	23	73	95	GAGAAGAUGAAGAUGAUGAGCAA	UUCCUCUUCAUCUUCCUCUUCUC	Cleavage	pacid=19662513 locus=AT3G46460 ID=AT3G46460.1.TAIR10 annot-version=TAIR10	1	ubiquitin-conjugating enzyme 13
carrot-m0002-3p	AT1G28580.2	2.5	-1	1	23	79	101	GAGAAGAUGAAGAUGAUGAGCAA	AAGCUCCUCGUCUUCAUCUUUUU	Cleavage	pacid=19654162 locus=AT1G28580 ID=AT1G28580.2.TAIR10 annot-version=TAIR10	2	GDSL-like Lipase/Acylhydrolase superfamily protein
carrot-m0002-3p	AT1G80920.1	2.5	-1	1	23	201	223	GAGAAGAUGAAGAUGAUGAGCAA	UUCUUCAUCAUCUUCGUCGUUUC	Cleavage	pacid=19653972 locus=AT1G80920 ID=AT1G80920.1.TAIR10 annot-version=TAIR10	1	Chaperone DnaJ-domain superfamily protein
carrot-m0002-3p	AT1G53440.1	2.5	-1	1	23	34	56	GAGAAGAUGAAGAUGAUGAGCAA	CUUCUCAUCAUCUUCAUUUGCUU	Cleavage	pacid=19655026 locus=AT1G53440 ID=AT1G53440.1.TAIR10 annot-version=TAIR10	1	Leucine-rich repeat transmembrane protein kinase
carrot-m0002-3p	AT1G28580.1	2.5	-1	1	23	94	116	GAGAAGAUGAAGAUGAUGAGCAA	AAGCUCCUCGUCUUCAUCUUUUU	Cleavage	pacid=19654161 locus=AT1G28580 ID=AT1G28580.1.TAIR10 annot-version=TAIR10	1	GDSL-like Lipase/Acylhydrolase superfamily protein
carrot-m0002-3p	AT2G43200.1	2.5	-1	1	23	246	268	GAGAAGAUGAAGAUGAUGAGCAA	AUCCUCAUCAUCGUUAUCUUCUU	Translation	pacid=19641867 locus=AT2G43200 ID=AT2G43200.1.TAIR10 annot-version=TAIR10	1	S-adenosyl-L-methionine-dependent methyltransferases superfamily protein
carrot-m0002-3p	AT4G23630.1	2.5	-1	1	23	719	741	GAGAAGAUGAAGAUGAUGAGCAA	UUCUUCGUCUUCUUCAUCUUCUG	Cleavage	pacid=19644752 locus=AT4G23630 ID=AT4G23630.1.TAIR10 annot-version=TAIR10	1	VIRB2-interacting protein 1
carrot-m0002-3p	AT1G76880.1	2.5	-1	1	23	763	785	GAGAAGAUGAAGAUGAUGAGCAA	UUCUACAUCGUCUUCGUCUUCUU	Cleavage	pacid=19654738 locus=AT1G76880 ID=AT1G76880.1.TAIR10 annot-version=TAIR10	1	Duplicated homeodomain-like superfamily protein
carrot-m0002-3p	AT3G07210.1	2.5	-1	1	23	936	958	GAGAAGAUGAAGAUGAUGAGCAA	AACCUCGUCAUCUUCCUCUUCUU	Cleavage	pacid=19663509 locus=AT3G07210 ID=AT3G07210.1.TAIR10 annot-version=TAIR10	1	hypothetical protein
carrot-m0002-3p	AT2G30790.1	2.5	-1	1	23	54	76	GAGAAGAUGAAGAUGAUGAGCAA	ACGAUCAUCAUCUUCAUCUUCAU	Cleavage	pacid=19642225 locus=AT2G30790 ID=AT2G30790.1.TAIR10 annot-version=TAIR10	1	photosystem II subunit P-2
carrot-m0002-3p	AT4G24050.1	2.5	-1	1	23	1605	1627	GAGAAGAUGAAGAUGAUGAGCAA	UCUCUUAUCGUUUUCAUUUUUUC	Cleavage	pacid=19646852 locus=AT4G24050 ID=AT4G24050.1.TAIR10 annot-version=TAIR10	1	NAD(P)-binding Rossmann-fold superfamily protein
carrot-m0002-3p	AT3G54290.1	2.5	-1	1	23	128	150	GAGAAGAUGAAGAUGAUGAGCAA	UUCUUCUUCAUCUUCUUCUUCUC	Cleavage	pacid=19658557 locus=AT3G54290 ID=AT3G54290.1.TAIR10 annot-version=TAIR10	1	hemerythrin HHE cation-binding domain protein
carrot-m0002-3p	AT1G02900.1	2.5	-1	1	23	42	64	GAGAAGAUGAAGAUGAUGAGCAA	AUUCUCGUCGUCUUCAUCAUCUC	Cleavage	pacid=19656427 locus=AT1G02900 ID=AT1G02900.1.TAIR10 annot-version=TAIR10	1	rapid alkalinization factor 1
carrot-m0002-3p	AT4G04745.1	2.5	-1	1	23	394	416	GAGAAGAUGAAGAUGAUGAGCAA	GUGUUCUUCUUCUUCAUCUUCUU	Cleavage	pacid=19645435 locus=AT4G04745 ID=AT4G04745.1.TAIR10 annot-version=TAIR10	1	hypothetical protein
carrot-m0002-3p	AT4G29260.1	2.5	-1	1	23	231	253	GAGAAGAUGAAGAUGAUGAGCAA	UUCUUCUUCGUCUUCGUCUUCUU	Cleavage	pacid=19648229 locus=AT4G29260 ID=AT4G29260.1.TAIR10 annot-version=TAIR10	1	HAD superfamily%2C subfamily IIIB acid phosphatase
carrot-m0002-3p	AT2G24070.2	2.5	-1	1	23	1173	1195	GAGAAGAUGAAGAUGAUGAGCAA	AUUUUCAUCAUCAUCAUCUUCUA	Translation	pacid=19642870 locus=AT2G24070 ID=AT2G24070.2.TAIR10 annot-version=TAIR10	1	QWRF motif protein (DUF566)
carrot-m0002-3p	AT2G24070.1	2.5	-1	1	23	1255	1277	GAGAAGAUGAAGAUGAUGAGCAA	AUUUUCAUCAUCAUCAUCUUCUA	Translation	pacid=19642869 locus=AT2G24070 ID=AT2G24070.1.TAIR10 annot-version=TAIR10	1	QWRF motif protein (DUF566)
carrot-m0002-3p	AT2G39900.1	2.5	-1	1	23	35	57	GAGAAGAUGAAGAUGAUGAGCAA	UUCUUCUUCAUCUUCAUCUUCAC	Cleavage	pacid=19641430 locus=AT2G39900 ID=AT2G39900.1.TAIR10 annot-version=TAIR10	1	GATA type zinc finger transcription factor family protein
carrot-m0002-3p	AT5G35210.2	2.5	-1	1	23	26	48	GAGAAGAUGAAGAUGAUGAGCAA	UUCUUCUUCUUCUUCGUCUUCUC	Cleavage	pacid=19667808 locus=AT5G35210 ID=AT5G35210.2.TAIR10 annot-version=TAIR10	1	PHD type transcription factor with transmembrane domain protein (PTM)
carrot-m0002-3p	AT5G35210.1	2.5	-1	1	23	26	48	GAGAAGAUGAAGAUGAUGAGCAA	UUCUUCUUCUUCUUCGUCUUCUC	Cleavage	pacid=19667807 locus=AT5G35210 ID=AT5G35210.1.TAIR10 annot-version=TAIR10	1	PHD type transcription factor with transmembrane domain protein (PTM)
carrot-m0002-3p	AT1G71950.1	2.5	-1	1	23	74	96	GAGAAGAUGAAGAUGAUGAGCAA	CACCUCAUCAUCAUCGUCUUCUU	Translation	pacid=19656434 locus=AT1G71950 ID=AT1G71950.1.TAIR10 annot-version=TAIR10	1	Proteinase inhibitor%2C propeptide
carrot-m0002-3p	AT5G67360.1	2.5	-1	1	23	19	41	GAGAAGAUGAAGAUGAUGAGCAA	AUCCUCAUCUUCUUCUUCUUCUC	Cleavage	pacid=19665370 locus=AT5G67360 ID=AT5G67360.1.TAIR10 annot-version=TAIR10	1	Subtilase family protein
carrot-m0002-3p	AT1G24190.1	2.5	-1	1	23	93	115	GAGAAGAUGAAGAUGAUGAGCAA	UUCUUCUUCUUCUUCGUCUUCUC	Cleavage	pacid=19653957 locus=AT1G24190 ID=AT1G24190.1.TAIR10 annot-version=TAIR10	1	SIN3-like 3
carrot-m0002-3p	AT1G24190.2	2.5	-1	1	23	93	115	GAGAAGAUGAAGAUGAUGAGCAA	UUCUUCUUCUUCUUCGUCUUCUC	Cleavage	pacid=19653958 locus=AT1G24190 ID=AT1G24190.2.TAIR10 annot-version=TAIR10	1	SIN3-like 3
carrot-m0002-3p	AT1G67220.1	2.5	-1	1	23	3773	3795	GAGAAGAUGAAGAUGAUGAGCAA	CCCUUCGUCAUCUUCAUAUUUUC	Cleavage	pacid=19655428 locus=AT1G67220 ID=AT1G67220.1.TAIR10 annot-version=TAIR10	1	histone acetyltransferase of the CBP family 2
carrot-m0002-3p	AT5G41740.2	2.5	-1	1	23	67	89	GAGAAGAUGAAGAUGAUGAGCAA	UUCUUCUUCUUCUUCAUCUUCUU	Cleavage	pacid=19665645 locus=AT5G41740 ID=AT5G41740.2.TAIR10 annot-version=TAIR10	1	Disease resistance protein (TIR-NBS-LRR class) family
carrot-m0002-3p	AT5G42110.1	2.5	-1	1	23	338	360	GAGAAGAUGAAGAUGAUGAGCAA	AAUCUUAUCAUUCUCAUCUUCUC	Translation	pacid=19665460 locus=AT5G42110 ID=AT5G42110.1.TAIR10 annot-version=TAIR10	1	hypothetical protein
carrot-m0002-3p	AT5G41740.1	2.5	-1	1	23	67	89	GAGAAGAUGAAGAUGAUGAGCAA	UUCUUCUUCUUCUUCAUCUUCUU	Cleavage	pacid=19665646 locus=AT5G41740 ID=AT5G41740.1.TAIR10 annot-version=TAIR10	1	Disease resistance protein (TIR-NBS-LRR class) family
carrot-m0002-3p	AT1G68640.1	2.5	-1	1	23	205	227	GAGAAGAUGAAGAUGAUGAGCAA	UCUUUCAUCAUCUUCUUCUUCUA	Cleavage	pacid=19656545 locus=AT1G68640 ID=AT1G68640.1.TAIR10 annot-version=TAIR10	1	bZIP transcription factor family protein
carrot-m0002-3p	AT1G54580.1	2.5	-1	1	23	158	179	GAGAAGAUGAAGAUGAUGAGCAA	UUUCUCAUC-UCUUCGUCUUCUC	Cleavage	pacid=19656912 locus=AT1G54580 ID=AT1G54580.1.TAIR10 annot-version=TAIR10	1	acyl carrier protein 2
carrot-m0002-3p	AT5G40630.1	2.5	-1	1	23	152	174	GAGAAGAUGAAGAUGAUGAGCAA	AUCAUUAUCAUCAUCAUCUUCUU	Translation	pacid=19673200 locus=AT5G40630 ID=AT5G40630.1.TAIR10 annot-version=TAIR10	2	Ubiquitin-like superfamily protein
carrot-m0002-3p	AT4G24690.1	2.5	-1	1	23	1871	1893	GAGAAGAUGAAGAUGAUGAGCAA	UUCUCCUUCAUCUUCAUCUUCUU	Cleavage	pacid=19647824 locus=AT4G24690 ID=AT4G24690.1.TAIR10 annot-version=TAIR10	1	ubiquitin-associated (UBA)/TS-N domain-containing protein / octicosapeptide/Phox/Bemp1 (PB1) domain-containing protein
carrot-m0002-3p	AT1G19490.1	3	-1	1	23	70	92	GAGAAGAUGAAGAUGAUGAGCAA	UUGCUCGUCGUCUUCUUCUUCUU	Cleavage	pacid=19657863 locus=AT1G19490 ID=AT1G19490.1.TAIR10 annot-version=TAIR10	1	Basic-leucine zipper (bZIP) transcription factor family protein
carrot-m0002-3p	AT1G79060.1	3	-1	1	23	1208	1230	GAGAAGAUGAAGAUGAUGAGCAA	UUCCUCGUCAUCUUCAUCUUCGU	Cleavage	pacid=19651991 locus=AT1G79060 ID=AT1G79060.1.TAIR10 annot-version=TAIR10	1	TPRXL
carrot-m0002-3p	AT3G08550.1	3	-1	1	23	42	64	GAGAAGAUGAAGAUGAUGAGCAA	UUCUUCUUCUUCUUCGUCUUCUU	Cleavage	pacid=19660757 locus=AT3G08550 ID=AT3G08550.1.TAIR10 annot-version=TAIR10	2	elongation defective 1 protein / ELD1 protein
carrot-m0002-3p	AT4G37510.1	3	-1	1	23	102	124	GAGAAGAUGAAGAUGAUGAGCAA	UUGUUCUUCAUCUCCAUCUUCUU	Translation	pacid=19645367 locus=AT4G37510 ID=AT4G37510.1.TAIR10 annot-version=TAIR10	1	Ribonuclease III family protein
carrot-m0002-3p	AT1G71960.1	3	-1	1	23	166	188	GAGAAGAUGAAGAUGAUGAGCAA	UCGCUCAUUAUUAUCAUCUUCUU	Translation	pacid=19657301 locus=AT1G71960 ID=AT1G71960.1.TAIR10 annot-version=TAIR10	1	ATP-binding casette family G25
carrot-m0002-3p	AT5G02190.1	3	-1	1	23	177	199	GAGAAGAUGAAGAUGAUGAGCAA	AUCUUCAUCUUCUUCUUCUUCUU	Cleavage	pacid=19666106 locus=AT5G02190 ID=AT5G02190.1.TAIR10 annot-version=TAIR10	2	Eukaryotic aspartyl protease family protein
carrot-m0002-3p	AT4G24805.1	3	-1	1	23	85	107	GAGAAGAUGAAGAUGAUGAGCAA	UUUCUCAUCAUCUUCCUCUUCGC	Cleavage	pacid=19647267 locus=AT4G24805 ID=AT4G24805.1.TAIR10 annot-version=TAIR10	1	S-adenosyl-L-methionine-dependent methyltransferases superfamily protein
carrot-m0002-3p	AT3G52960.1	3	-1	1	23	747	769	GAGAAGAUGAAGAUGAUGAGCAA	UUUCUCAUCAAUUUCGUCUUCUU	Cleavage	pacid=19659150 locus=AT3G52960 ID=AT3G52960.1.TAIR10 annot-version=TAIR10	1	Thioredoxin superfamily protein
carrot-m0002-3p	AT1G28580.2	3	-1	1	23	408	430	GAGAAGAUGAAGAUGAUGAGCAA	CCUUUCUUUGUUUUCAUCUUCUU	Cleavage	pacid=19654162 locus=AT1G28580 ID=AT1G28580.2.TAIR10 annot-version=TAIR10	2	GDSL-like Lipase/Acylhydrolase superfamily protein
carrot-m0002-3p	AT4G08280.1	3	-1	1	23	79	101	GAGAAGAUGAAGAUGAUGAGCAA	UAGCUUAUCAUCAUCGUCUUCUU	Translation	pacid=19646677 locus=AT4G08280 ID=AT4G08280.1.TAIR10 annot-version=TAIR10	1	Thioredoxin superfamily protein
carrot-m0002-3p	AT3G22150.1	3	-1	1	23	2963	2985	GAGAAGAUGAAGAUGAUGAGCAA	AUUAUAAUUAUUUUCAUUUUUUC	Cleavage	pacid=19662084 locus=AT3G22150 ID=AT3G22150.1.TAIR10 annot-version=TAIR10	2	Tetratricopeptide repeat (TPR)-like superfamily protein
carrot-m0002-3p	AT1G53000.1	3	-1	1	23	121	143	GAGAAGAUGAAGAUGAUGAGCAA	GUGUUCUUCGUCUUCUUCUUCUC	Cleavage	pacid=19651081 locus=AT1G53000 ID=AT1G53000.1.TAIR10 annot-version=TAIR10	1	Nucleotide-diphospho-sugar transferases superfamily protein
carrot-m0002-3p	AT2G37380.1	3	-1	1	23	790	812	GAGAAGAUGAAGAUGAUGAGCAA	GUGUUCAACAUCUUCUUCUUCUU	Cleavage	pacid=19641955 locus=AT2G37380 ID=AT2G37380.1.TAIR10 annot-version=TAIR10	1	membrane-associated kinase regulator
carrot-m0002-3p	AT2G45340.1	3	-1	1	23	39	61	GAGAAGAUGAAGAUGAUGAGCAA	UUUCUCAUCCUCUUCUUCUUCUU	Cleavage	pacid=19641917 locus=AT2G45340 ID=AT2G45340.1.TAIR10 annot-version=TAIR10	1	Leucine-rich repeat protein kinase family protein
carrot-m0002-3p	AT2G31240.1	3	-1	1	23	129	151	GAGAAGAUGAAGAUGAUGAGCAA	UUCUUCAUCGUCUUCGUCCUCUU	Cleavage	pacid=19638037 locus=AT2G31240 ID=AT2G31240.1.TAIR10 annot-version=TAIR10	1	Tetratricopeptide repeat (TPR)-like superfamily protein
carrot-m0002-3p	AT4G22970.1	3	-1	1	23	2082	2104	GAGAAGAUGAAGAUGAUGAGCAA	GUACUCAUUGUUAUCAUCUUCUC	Translation	pacid=19643788 locus=AT4G22970 ID=AT4G22970.1.TAIR10 annot-version=TAIR10	1	separase
carrot-m0002-3p	AT4G22970.2	3	-1	1	23	2238	2260	GAGAAGAUGAAGAUGAUGAGCAA	GUACUCAUUGUUAUCAUCUUCUC	Translation	pacid=19643789 locus=AT4G22970 ID=AT4G22970.2.TAIR10 annot-version=TAIR10	1	separase
carrot-m0002-3p	AT1G07850.1	3	-1	1	23	148	170	GAGAAGAUGAAGAUGAUGAGCAA	UGGCUCUUCAUCUUCCUCUUCUU	Cleavage	pacid=19651942 locus=AT1G07850 ID=AT1G07850.1.TAIR10 annot-version=TAIR10	1	transferring glycosyl group transferase (DUF604)
carrot-m0002-3p	AT5G44820.1	3	-1	1	23	42	64	GAGAAGAUGAAGAUGAUGAGCAA	UUCCUCAUCCUCUUCUUCUUCUU	Cleavage	pacid=19668979 locus=AT5G44820 ID=AT5G44820.1.TAIR10 annot-version=TAIR10	1	Nucleotide-diphospho-sugar transferase family protein
carrot-m0002-3p	AT1G64065.1	3	-1	1	23	226	248	GAGAAGAUGAAGAUGAUGAGCAA	UUCCUCAUCUUCUUCUUCUUCUU	Cleavage	pacid=19657025 locus=AT1G64065 ID=AT1G64065.1.TAIR10 annot-version=TAIR10	1	Late embryogenesis abundant (LEA) hydroxyproline-rich glycoprotein family
carrot-m0002-3p	AT5G04680.1	3	-1	1	23	1727	1749	GAGAAGAUGAAGAUGAUGAGCAA	AGGUUCAUCAUAUUCAUCGUCUC	Cleavage	pacid=19670070 locus=AT5G04680 ID=AT5G04680.1.TAIR10 annot-version=TAIR10	1	Ankyrin repeat family protein
carrot-m0002-3p	AT5G19860.1	3	-1	1	23	54	79	GAGAAGAUGAAGAU---GAUGAGCAA	UUCUUCAUCUCAAUCUUCAUCUUCUC	Cleavage	pacid=19669310 locus=AT5G19860 ID=AT5G19860.1.TAIR10 annot-version=TAIR10	1	transmembrane protein%2C putative (Protein of unknown function%2C DUF538)
carrot-m0002-3p	AT5G67520.1	3	-1	1	23	1002	1024	GAGAAGAUGAAGAUGAUGAGCAA	UUCACCUUCAUCUUCGUCUUCUU	Cleavage	pacid=19667099 locus=AT5G67520 ID=AT5G67520.1.TAIR10 annot-version=TAIR10	1	adenosine-5'-phosphosulfate (APS) kinase 4
carrot-m0002-3p	AT1G22960.1	3	-1	1	23	221	243	GAGAAGAUGAAGAUGAUGAGCAA	CUUCUCAUCAGUUUCGUCUUCUU	Cleavage	pacid=19656370 locus=AT1G22960 ID=AT1G22960.1.TAIR10 annot-version=TAIR10	1	Pentatricopeptide repeat (PPR) superfamily protein
carrot-m0002-3p	AT5G14320.2	3	-1	1	23	62	84	GAGAAGAUGAAGAUGAUGAGCAA	CAGCUCAUCUUCUUCUUCUUCUU	Cleavage	pacid=19672140 locus=AT5G14320 ID=AT5G14320.2.TAIR10 annot-version=TAIR10	1	Ribosomal protein S13/S18 family
carrot-m0002-3p	AT1G77480.2	3	-1	1	23	228	250	GAGAAGAUGAAGAUGAUGAGCAA	UUCUUCUUCGUCUUCGUCUUCUA	Cleavage	pacid=19654602 locus=AT1G77480 ID=AT1G77480.2.TAIR10 annot-version=TAIR10	1	Eukaryotic aspartyl protease family protein
carrot-m0002-3p	AT1G77480.1	3	-1	1	23	228	250	GAGAAGAUGAAGAUGAUGAGCAA	UUCUUCUUCGUCUUCGUCUUCUA	Cleavage	pacid=19654601 locus=AT1G77480 ID=AT1G77480.1.TAIR10 annot-version=TAIR10	1	Eukaryotic aspartyl protease family protein
carrot-m0002-3p	AT5G14320.1	3	-1	1	23	62	84	GAGAAGAUGAAGAUGAUGAGCAA	CAGCUCAUCUUCUUCUUCUUCUU	Cleavage	pacid=19672139 locus=AT5G14320 ID=AT5G14320.1.TAIR10 annot-version=TAIR10	1	Ribosomal protein S13/S18 family
carrot-m0002-3p	AT5G27860.1	3	-1	1	23	28	50	GAGAAGAUGAAGAUGAUGAGCAA	GGCUUCAUCAUCUUCGUCUUCCU	Cleavage	pacid=19666899 locus=AT5G27860 ID=AT5G27860.1.TAIR10 annot-version=TAIR10	1	hypothetical protein
carrot-m0002-3p	AT4G24240.1	3	-1	1	23	674	696	GAGAAGAUGAAGAUGAUGAGCAA	CGGUUCGUCUUCUUCAUCUCCUC	Cleavage	pacid=19647169 locus=AT4G24240 ID=AT4G24240.1.TAIR10 annot-version=TAIR10	2	WRKY DNA-binding protein 7
carrot-m0002-3p	AT5G63140.1	3	-1	1	23	696	718	GAGAAGAUGAAGAUGAUGAGCAA	CUGUUCUUAAUCUUUAUUUUCUC	Cleavage	pacid=19672054 locus=AT5G63140 ID=AT5G63140.1.TAIR10 annot-version=TAIR10	1	purple acid phosphatase 29
carrot-m0002-3p	AT5G27860.2	3	-1	1	23	28	50	GAGAAGAUGAAGAUGAUGAGCAA	GGCUUCAUCAUCUUCGUCUUCCU	Cleavage	pacid=19666900 locus=AT5G27860 ID=AT5G27860.2.TAIR10 annot-version=TAIR10	1	hypothetical protein
carrot-m0002-3p	AT5G61730.1	3	-1	1	23	121	143	GAGAAGAUGAAGAUGAUGAGCAA	UUCUUCAUCCUUCUCAUCUUCUC	Translation	pacid=19672981 locus=AT5G61730 ID=AT5G61730.1.TAIR10 annot-version=TAIR10	1	ABC2 homolog 11
carrot-m0002-3p	AT2G17410.1	3	-1	1	23	126	148	GAGAAGAUGAAGAUGAUGAGCAA	UUCUUCUUCGUUUUCGUCUUCUU	Cleavage	pacid=19642004 locus=AT2G17410 ID=AT2G17410.1.TAIR10 annot-version=TAIR10	1	ARID/BRIGHT DNA-binding domain-containing protein
carrot-m0002-3p	AT5G03800.1	3	-1	1	23	176	198	GAGAAGAUGAAGAUGAUGAGCAA	UUCUUCCUCAUCUUCUUCUUCUU	Cleavage	pacid=19667073 locus=AT5G03800 ID=AT5G03800.1.TAIR10 annot-version=TAIR10	1	Pentatricopeptide repeat (PPR) superfamily protein
carrot-m0002-3p	AT1G11410.1	3	-1	1	23	10	32	GAGAAGAUGAAGAUGAUGAGCAA	UUCUUUAUCUUUUUCAUUUUCUU	Cleavage	pacid=19651658 locus=AT1G11410 ID=AT1G11410.1.TAIR10 annot-version=TAIR10	1	S-locus lectin protein kinase family protein
carrot-m0002-3p	AT2G17410.2	3	-1	1	23	147	169	GAGAAGAUGAAGAUGAUGAGCAA	UUCUUCUUCGUUUUCGUCUUCUU	Cleavage	pacid=19642005 locus=AT2G17410 ID=AT2G17410.2.TAIR10 annot-version=TAIR10	1	ARID/BRIGHT DNA-binding domain-containing protein
carrot-m0002-3p	AT4G16760.1	3	-1	1	23	2230	2252	GAGAAGAUGAAGAUGAUGAGCAA	UUCUUCGUCUUCUUCUUCUUCUC	Cleavage	pacid=19645055 locus=AT4G16760 ID=AT4G16760.1.TAIR10 annot-version=TAIR10	1	acyl-CoA oxidase 1
carrot-m0002-3p	AT4G16760.2	3	-1	1	23	2222	2244	GAGAAGAUGAAGAUGAUGAGCAA	UUCUUCGUCUUCUUCUUCUUCUC	Cleavage	pacid=19645056 locus=AT4G16760 ID=AT4G16760.2.TAIR10 annot-version=TAIR10	1	acyl-CoA oxidase 1
carrot-m0016-5p	AT4G13060.1	1.5	-1	1	23	510	532	GCUUCACUCUCACUCCUGGCUUU	CGAGCUAGGUGUGAGAGUGAAGC	Cleavage	pacid=19644193 locus=AT4G13060 ID=AT4G13060.1.TAIR10 annot-version=TAIR10	1	F-box associated ubiquitination effector family protein
carrot-m0016-5p	AT3G08570.1	2.5	-1	1	23	1614	1636	GCUUCACUCUCACUCCUGGCUUU	GAUUUCAAGGGUGAGAGUGAGGC	Cleavage	pacid=19662796 locus=AT3G08570 ID=AT3G08570.1.TAIR10 annot-version=TAIR10	1	Phototropic-responsive NPH3 family protein
carrot-m0016-5p	AT4G33240.2	3	-1	1	23	858	880	GCUUCACUCUCACUCCUGGCUUU	AGUGGCAGGAGUGAUGGUGAAGC	Cleavage	pacid=19645409 locus=AT4G33240 ID=AT4G33240.2.TAIR10 annot-version=TAIR10	1	1-phosphatidylinositol-3-phosphate 5-kinase FAB1A
carrot-m0016-5p	AT4G33240.1	3	-1	1	23	861	883	GCUUCACUCUCACUCCUGGCUUU	AGUGGCAGGAGUGAUGGUGAAGC	Cleavage	pacid=19645408 locus=AT4G33240 ID=AT4G33240.1.TAIR10 annot-version=TAIR10	1	1-phosphatidylinositol-3-phosphate 5-kinase FAB1A
carrot-m0016-5p	AT4G33240.3	3	-1	1	23	990	1012	GCUUCACUCUCACUCCUGGCUUU	AGUGGCAGGAGUGAUGGUGAAGC	Cleavage	pacid=19645410 locus=AT4G33240 ID=AT4G33240.3.TAIR10 annot-version=TAIR10	1	1-phosphatidylinositol-3-phosphate 5-kinase FAB1A
carrot-m0016-5p	AT3G18840.2	3	-1	1	23	295	317	GCUUCACUCUCACUCCUGGCUUU	ACUGAUGGGUGUGAGAGUGAAGC	Cleavage	pacid=19659156 locus=AT3G18840 ID=AT3G18840.2.TAIR10 annot-version=TAIR10	1	LOW protein: PPR containing-like protein
carrot-m0016-5p	AT5G17070.1	3	-1	1	23	774	796	GCUUCACUCUCACUCCUGGCUUU	ACGACCACGAGUGAGAGUGAGAC	Cleavage	pacid=19669884 locus=AT5G17070 ID=AT5G17070.1.TAIR10 annot-version=TAIR10	1	serine/threonine-protein phosphatase 4 regulatory subunit-like protein
carrot-m0001-3p	AT2G45030.1	2	-1	1	24	1265	1288	UUUGUCUAGUGUGUGCCUGUGAGC	UUCAAGAGGCACACGCUGGACAAA	Cleavage	pacid=19641120 locus=AT2G45030 ID=AT2G45030.1.TAIR10 annot-version=TAIR10	1	Translation elongation factor EFG/EF2 protein
carrot-m0001-3p	AT1G45332.1	2.5	-1	1	24	1403	1426	UUUGUCUAGUGUGUGCCUGUGAGC	UUCAAGAGGCACAUGCUGGACAAA	Cleavage	pacid=19651928 locus=AT1G45332 ID=AT1G45332.1.TAIR10 annot-version=TAIR10	1	Translation elongation factor EFG/EF2 protein
carrot-m0014-3p	AT3G42630.1	2.5	-1	1	22	1183	1204	CGAGGUAGGAUGGAAAUCUUAC	AGGGGAUUUCCAUCUUAGCUCG	Cleavage	pacid=19664977 locus=AT3G42630 ID=AT3G42630.1.TAIR10 annot-version=TAIR10	1	Pentatricopeptide repeat (PPR) superfamily protein
carrot-m0014-3p	AT5G09300.1	3	-1	1	22	879	900	CGAGGUAGGAUGGAAAUCUUAC	GGGAGAUUUCCAUGCUGCUUUG	Cleavage	pacid=19673233 locus=AT5G09300 ID=AT5G09300.1.TAIR10 annot-version=TAIR10	1	Thiamin diphosphate-binding fold (THDP-binding) superfamily protein
carrot-m0014-3p	AT5G09300.2	3	-1	1	22	782	803	CGAGGUAGGAUGGAAAUCUUAC	GGGAGAUUUCCAUGCUGCUUUG	Cleavage	pacid=19673234 locus=AT5G09300 ID=AT5G09300.2.TAIR10 annot-version=TAIR10	1	Thiamin diphosphate-binding fold (THDP-binding) superfamily protein
carrot-m0014-3p	AT1G32080.1	3	-1	1	22	1234	1255	CGAGGUAGGAUGGAAAUCUUAC	UAACGGUUUCAAUCCUACCUCG	Cleavage	pacid=19658307 locus=AT1G32080 ID=AT1G32080.1.TAIR10 annot-version=TAIR10	1	membrane protein
carrot-m0015-3p	AT3G29100.1	2.5	-1	1	24	466	489	AUGAAACUAAAGUGAUCGCCACUG	AUAUGGUGCUUGCUUUAGUUUCAU	Cleavage	pacid=19659221 locus=AT3G29100 ID=AT3G29100.1.TAIR10 annot-version=TAIR10	1	vesicle transport V-snare 13
carrot-m0019-5p	AT1G01960.1	2	-1	1	22	461	482	GAAGUUGUCGCGGUCAAGGCCG	CGCUCUUGACUGCGGUAACUUC	Cleavage	pacid=19656072 locus=AT1G01960 ID=AT1G01960.1.TAIR10 annot-version=TAIR10	1	SEC7-like guanine nucleotide exchange family protein
carrot-m0019-5p	AT5G09470.1	2.5	-1	1	22	653	674	GAAGUUGUCGCGGUCAAGGCCG	GUGCCAUGAUCGUGACAGCUUC	Cleavage	pacid=19673107 locus=AT5G09470 ID=AT5G09470.1.TAIR10 annot-version=TAIR10	1	dicarboxylate carrier 3
carrot-m0019-5p	AT3G54810.1	2.5	-1	1	22	301	322	GAAGUUGUCGCGGUCAAGGCCG	GGAUCUUGAUUGUGGCAACUUC	Cleavage	pacid=19664053 locus=AT3G54810 ID=AT3G54810.1.TAIR10 annot-version=TAIR10	1	Plant-specific GATA-type zinc finger transcription factor family protein
carrot-m0019-5p	AT3G54810.2	2.5	-1	1	22	220	241	GAAGUUGUCGCGGUCAAGGCCG	GGAUCUUGAUUGUGGCAACUUC	Cleavage	pacid=19664054 locus=AT3G54810 ID=AT3G54810.2.TAIR10 annot-version=TAIR10	1	Plant-specific GATA-type zinc finger transcription factor family protein
carrot-m0019-5p	AT4G21410.1	3	-1	1	22	136	157	GAAGUUGUCGCGGUCAAGGCCG	CUGUGUUGAUCGUGGCAACUUC	Cleavage	pacid=19647486 locus=AT4G21410 ID=AT4G21410.1.TAIR10 annot-version=TAIR10	1	cysteine-rich RLK (RECEPTOR-like protein kinase) 29
carrot-m0019-5p	AT5G45250.1	3	-1	1	22	1713	1734	GAAGUUGUCGCGGUCAAGGCCG	GAGCUUAGACCGCGACCACUUC	Cleavage	pacid=19668571 locus=AT5G45250 ID=AT5G45250.1.TAIR10 annot-version=TAIR10	1	Disease resistance protein (TIR-NBS-LRR class) family
carrot-m0019-5p	AT3G57770.1	3	-1	1	22	339	360	GAAGUUGUCGCGGUCAAGGCCG	UAACUUUGACCCUGACAACUUU	Translation	pacid=19662186 locus=AT3G57770 ID=AT3G57770.1.TAIR10 annot-version=TAIR10	1	Protein kinase superfamily protein
carrot-m0019-5p	AT5G06110.1	3	-1	1	22	172	193	GAAGUUGUCGCGGUCAAGGCCG	UCUUUUGGACUGCGAUAACUUC	Cleavage	pacid=19673153 locus=AT5G06110 ID=AT5G06110.1.TAIR10 annot-version=TAIR10	1	DnaJ and myb-like DNA-binding domain-containing protein
carrot-m0019-5p	AT5G06110.2	3	-1	1	22	172	193	GAAGUUGUCGCGGUCAAGGCCG	UCUUUUGGACUGCGAUAACUUC	Cleavage	pacid=19673154 locus=AT5G06110 ID=AT5G06110.2.TAIR10 annot-version=TAIR10	1	DnaJ and myb-like DNA-binding domain-containing protein
carrot-m0019-5p	AT5G20590.1	3	-1	1	22	114	135	GAAGUUGUCGCGGUCAAGGCCG	UCUCCUACACUGUGACAACUUC	Cleavage	pacid=19672306 locus=AT5G20590 ID=AT5G20590.1.TAIR10 annot-version=TAIR10	1	TRICHOME BIREFRINGENCE-LIKE 5
carrot-m0026-5p	AT1G33070.1	2	-1	1	22	142	163	AGGAAUUAAGCUGAUAGAUCAA	UAUAUCAAUCAGCUUAAUUCCA	Cleavage	pacid=19656210 locus=AT1G33070 ID=AT1G33070.1.TAIR10 annot-version=TAIR10	1	MADS-box family protein
carrot-m0026-5p	AT3G47780.1	2.5	-1	1	22	1258	1279	AGGAAUUAAGCUGAUAGAUCAA	AAGUUCUUUCGGCUUAAUUCCU	Cleavage	pacid=19662627 locus=AT3G47780 ID=AT3G47780.1.TAIR10 annot-version=TAIR10	1	ABC2 homolog 6
carrot-m0026-5p	AT2G33790.1	2.5	-1	1	22	805	826	AGGAAUUAAGCUGAUAGAUCAA	AAUAUGUAUCAGCUUGGUUUCU	Cleavage	pacid=19642167 locus=AT2G33790 ID=AT2G33790.1.TAIR10 annot-version=TAIR10	1	arabinogalactan protein 30
carrot-m0026-5p	AT3G24630.1	3	-1	1	22	2390	2411	AGGAAUUAAGCUGAUAGAUCAA	UGUAUCUCUUAGUUUAAUUUUU	Cleavage	pacid=19664700 locus=AT3G24630 ID=AT3G24630.1.TAIR10 annot-version=TAIR10	1	hypothetical protein
carrot-m0026-5p	AT2G39240.1	3	-1	1	22	1473	1494	AGGAAUUAAGCUGAUAGAUCAA	AAAAUCUAACAGCUUAAUCUCU	Cleavage	pacid=19641488 locus=AT2G39240 ID=AT2G39240.1.TAIR10 annot-version=TAIR10	1	RNA polymerase I specific transcription initiation factor RRN3 protein
carrot-m0026-5p	AT2G31110.2	3	-1	1	22	1257	1278	AGGAAUUAAGCUGAUAGAUCAA	AGCAUCGAUCAGCUUAAAUUCU	Cleavage	pacid=19639008 locus=AT2G31110 ID=AT2G31110.2.TAIR10 annot-version=TAIR10	1	trichome birefringence-like protein (DUF828)
carrot-m0026-5p	AT2G31110.1	3	-1	1	22	874	895	AGGAAUUAAGCUGAUAGAUCAA	AGCAUCGAUCAGCUUAAAUUCU	Cleavage	pacid=19639009 locus=AT2G31110 ID=AT2G31110.1.TAIR10 annot-version=TAIR10	1	trichome birefringence-like protein (DUF828)
carrot-m0026-5p	AT1G22590.1	3	-1	1	22	783	804	AGGAAUUAAGCUGAUAGAUCAA	AAAAUCUUUUGGCUUAAUUUUU	Cleavage	pacid=19655508 locus=AT1G22590 ID=AT1G22590.1.TAIR10 annot-version=TAIR10	1	AGAMOUS-like 87
carrot-m0030-5p	AT1G53350.1	3	-1	1	24	1106	1129	CGAGAAUUGUAUGUUACUUAGGGG	UAGCUAAGAAACAUACAGUUCUAG	Cleavage	pacid=19649794 locus=AT1G53350 ID=AT1G53350.1.TAIR10 annot-version=TAIR10	1	Disease resistance protein (CC-NBS-LRR class) family
carrot-m0030-5p	AT1G17150.1	3	-1	1	24	625	648	CGAGAAUUGUAUGUUACUUAGGGG	UUAUCAAGUAACAUGCAAAUCUCA	Cleavage	pacid=19656583 locus=AT1G17150 ID=AT1G17150.1.TAIR10 annot-version=TAIR10	1	Pectin lyase-like superfamily protein
carrot-m0044-3p	ATCG00340.1	1	-1	1	23	1065	1087	GUGCUAUGAAUGCAUAAGCGGGU	ACCUGCUUAUGCGUUCAUAGCGC	Cleavage	pacid=19637953 locus=ATCG00340 ID=ATCG00340.1.TAIR10 annot-version=TAIR10	1	Photosystem I%2C PsaA/PsaB protein
carrot-m0046-3p	AT5G14345.1	2.5	-1	1	22	167	188	UUUACUUGCAUCGUUGAGUCCU	AAGACUCAGUGAUGCAAGUGAC	Cleavage	pacid=19666150 locus=AT5G14345 ID=AT5G14345.1.TAIR10 annot-version=TAIR10	1	early nodulin-like protein 21
carrot-m0046-3p	AT5G11310.1	2.5	-1	1	22	1410	1431	UUUACUUGCAUCGUUGAGUCCU	UGAGCUUGGCGAUGCAAGUGAA	Cleavage	pacid=19670423 locus=AT5G11310 ID=AT5G11310.1.TAIR10 annot-version=TAIR10	1	Pentatricopeptide repeat (PPR) superfamily protein
carrot-m0046-3p	AT2G41330.1	2.5	-1	1	22	1112	1133	UUUACUUGCAUCGUUGAGUCCU	GAUACUCAACGAUGGAGGUGAA	Cleavage	pacid=19643088 locus=AT2G41330 ID=AT2G41330.1.TAIR10 annot-version=TAIR10	1	Glutaredoxin family protein
carrot-m0046-3p	AT3G10540.1	2.5	-1	1	22	974	995	UUUACUUGCAUCGUUGAGUCCU	CCCAUUCAAGGAUGCAAGUGAA	Cleavage	pacid=19665051 locus=AT3G10540 ID=AT3G10540.1.TAIR10 annot-version=TAIR10	1	3-phosphoinositide-dependent protein kinase
carrot-m0046-3p	AT4G02720.1	3	-1	1	22	772	793	UUUACUUGCAUCGUUGAGUCCU	AAGAUUCGAAGAUGCAAGUAGA	Cleavage	pacid=19648728 locus=AT4G02720 ID=AT4G02720.1.TAIR10 annot-version=TAIR10	1	Ras-induced vulval development antagonist protein
carrot-m0046-3p	AT4G25610.2	3	-1	1	22	766	787	UUUACUUGCAUCGUUGAGUCCU	CAUUCUUGAUGAUGCAAGUGAA	Cleavage	pacid=19644680 locus=AT4G25610 ID=AT4G25610.2.TAIR10 annot-version=TAIR10	1	C2H2-like zinc finger protein
carrot-m0046-3p	AT4G25610.1	3	-1	1	22	766	787	UUUACUUGCAUCGUUGAGUCCU	CAUUCUUGAUGAUGCAAGUGAA	Cleavage	pacid=19644679 locus=AT4G25610 ID=AT4G25610.1.TAIR10 annot-version=TAIR10	1	C2H2-like zinc finger protein
carrot-m0046-3p	AT1G28100.3	3	-1	1	22	970	991	UUUACUUGCAUCGUUGAGUCCU	AAUGCUUAACAAUGCAAGUAGA	Cleavage	pacid=19654050 locus=AT1G28100 ID=AT1G28100.3.TAIR10 annot-version=TAIR10	1	hypothetical protein
carrot-m0046-3p	AT1G28100.5	3	-1	1	22	1200	1221	UUUACUUGCAUCGUUGAGUCCU	AAUGCUUAACAAUGCAAGUAGA	Cleavage	pacid=19654051 locus=AT1G28100 ID=AT1G28100.5.TAIR10 annot-version=TAIR10	1	hypothetical protein
carrot-m0046-3p	AT1G28100.1	3	-1	1	22	1204	1225	UUUACUUGCAUCGUUGAGUCCU	AAUGCUUAACAAUGCAAGUAGA	Cleavage	pacid=19654048 locus=AT1G28100 ID=AT1G28100.1.TAIR10 annot-version=TAIR10	1	hypothetical protein
carrot-m0046-3p	AT1G28100.4	3	-1	1	22	1228	1249	UUUACUUGCAUCGUUGAGUCCU	AAUGCUUAACAAUGCAAGUAGA	Cleavage	pacid=19654047 locus=AT1G28100 ID=AT1G28100.4.TAIR10 annot-version=TAIR10	1	hypothetical protein
carrot-m0046-3p	AT1G28100.2	3	-1	1	22	1204	1225	UUUACUUGCAUCGUUGAGUCCU	AAUGCUUAACAAUGCAAGUAGA	Cleavage	pacid=19654049 locus=AT1G28100 ID=AT1G28100.2.TAIR10 annot-version=TAIR10	1	hypothetical protein
carrot-m0046-3p	AT5G28823.1	3	-1	1	22	1251	1272	UUUACUUGCAUCGUUGAGUCCU	AGCAAUUACUGAUGCAAGUAAA	Cleavage	pacid=19666601 locus=AT5G28823 ID=AT5G28823.1.TAIR10 annot-version=TAIR10	1	hypothetical protein
carrot-m0046-3p	AT5G04510.1	3	-1	1	22	1119	1140	UUUACUUGCAUCGUUGAGUCCU	CCCAUUUAAAGAUGCAAGUGAA	Cleavage	pacid=19670743 locus=AT5G04510 ID=AT5G04510.1.TAIR10 annot-version=TAIR10	1	3'-phosphoinositide-dependent protein kinase 1
carrot-m0046-3p	AT5G04510.2	3	-1	1	22	1119	1140	UUUACUUGCAUCGUUGAGUCCU	CCCAUUUAAAGAUGCAAGUGAA	Cleavage	pacid=19670744 locus=AT5G04510 ID=AT5G04510.2.TAIR10 annot-version=TAIR10	1	3'-phosphoinositide-dependent protein kinase 1
carrot-m0046-3p	AT5G56270.1	3	-1	1	22	1607	1628	UUUACUUGCAUCGUUGAGUCCU	GCCGCUCAGGGAUGCAAGUAGA	Cleavage	pacid=19665783 locus=AT5G56270 ID=AT5G56270.1.TAIR10 annot-version=TAIR10	1	WRKY DNA-binding protein 2
carrot-m0046-3p	AT5G12100.1	3	-1	1	22	595	616	UUUACUUGCAUCGUUGAGUCCU	GAAAUUGAGCGAUGUAGGUAAA	Cleavage	pacid=19671779 locus=AT5G12100 ID=AT5G12100.1.TAIR10 annot-version=TAIR10	1	pentatricopeptide (PPR) repeat-containing protein
carrot-m0047-3p	AT1G09320.1	2	-1	1	23	969	991	CUCUUGUUGGUGGCGGCCUUGCU	CAUAAGGCCGCCACCACCAAGGG	Cleavage	pacid=19658016 locus=AT1G09320 ID=AT1G09320.1.TAIR10 annot-version=TAIR10	1	agenet domain-containing protein
carrot-m0047-3p	AT1G28180.1	2.5	-1	1	23	792	814	CUCUUGUUGGUGGCGGCCUUGCU	AUCUAGGUUGCCACCAAUGAGGG	Cleavage	pacid=19656428 locus=AT1G28180 ID=AT1G28180.1.TAIR10 annot-version=TAIR10	1	DEAD-box ATP-dependent RNA helicase-like protein
carrot-m0047-3p	AT5G20810.1	2.5	-1	1	23	494	516	CUCUUGUUGGUGGCGGCCUUGCU	AUUUCGCCCGCCAUCAACAAGAG	Cleavage	pacid=19670802 locus=AT5G20810 ID=AT5G20810.1.TAIR10 annot-version=TAIR10	1	SAUR-like auxin-responsive protein family
carrot-m0047-3p	AT5G20810.2	2.5	-1	1	23	494	516	CUCUUGUUGGUGGCGGCCUUGCU	AUUUCGCCCGCCAUCAACAAGAG	Cleavage	pacid=19670801 locus=AT5G20810 ID=AT5G20810.2.TAIR10 annot-version=TAIR10	1	SAUR-like auxin-responsive protein family
carrot-m0047-3p	AT5G01850.1	3	-1	1	23	1375	1397	CUCUUGUUGGUGGCGGCCUUGCU	CCUGAGACUGCCACCAACAGGAC	Cleavage	pacid=19667254 locus=AT5G01850 ID=AT5G01850.1.TAIR10 annot-version=TAIR10	1	Protein kinase superfamily protein
carrot-m0047-3p	AT5G58050.1	3	-1	1	23	782	804	CUCUUGUUGGUGGCGGCCUUGCU	GUUGAGCCCACCACCAACAAGAA	Cleavage	pacid=19669234 locus=AT5G58050 ID=AT5G58050.1.TAIR10 annot-version=TAIR10	1	SHV3-like 4
carrot-m0047-3p	AT5G58170.1	3	-1	1	23	851	873	CUCUUGUUGGUGGCGGCCUUGCU	GUUGAGCCCACCACCAACAAGAA	Cleavage	pacid=19673325 locus=AT5G58170 ID=AT5G58170.1.TAIR10 annot-version=TAIR10	1	SHV3-like 5
carrot-m0047-3p	AT2G41210.1	3	-1	1	23	362	384	CUCUUGUUGGUGGCGGCCUUGCU	GAUGAGACCACCACUAACAGGAG	Cleavage	pacid=19639531 locus=AT2G41210 ID=AT2G41210.1.TAIR10 annot-version=TAIR10	1	phosphatidylinositol- 4-phosphate 5-kinase 5
carrot-m0047-3p	AT3G01180.1	3	-1	1	23	387	409	CUCUUGUUGGUGGCGGCCUUGCU	CUUCAGGCUACCAUUGACAAGAG	Cleavage	pacid=19660352 locus=AT3G01180 ID=AT3G01180.1.TAIR10 annot-version=TAIR10	1	starch synthase 2
carrot-m0051-5p	AT2G19130.1	2.5	-1	1	22	1808	1829	GUCUAAAGGAUCGUUAGGCCAC	CAUGCCUAAUGGUUCUUUGGAU	Cleavage	pacid=19639342 locus=AT2G19130 ID=AT2G19130.1.TAIR10 annot-version=TAIR10	1	S-locus lectin protein kinase family protein
carrot-m0051-5p	AT3G19510.1	3	-1	1	22	1137	1158	GUCUAAAGGAUCGUUAGGCCAC	CUUGCUUAAUGAUUCUUUAGGG	Cleavage	pacid=19662283 locus=AT3G19510 ID=AT3G19510.1.TAIR10 annot-version=TAIR10	1	Homeodomain-like protein with RING/FYVE/PHD-type zinc finger domain-containing protein
carrot-m0051-5p	AT4G10340.1	3	-1	1	22	394	415	GUCUAAAGGAUCGUUAGGCCAC	CUUGCCUGAUGGUCUUUUGGAU	Cleavage	pacid=19646566 locus=AT4G10340 ID=AT4G10340.1.TAIR10 annot-version=TAIR10	1	light harvesting complex of photosystem II 5
carrot-m0051-5p	AT1G49630.2	3	-1	1	22	774	795	GUCUAAAGGAUCGUUAGGCCAC	UGAGCUUAACGAUCCUUCAGAG	Cleavage	pacid=19652017 locus=AT1G49630 ID=AT1G49630.2.TAIR10 annot-version=TAIR10	1	presequence protease 2
carrot-m0051-5p	AT1G49630.3	3	-1	1	22	774	795	GUCUAAAGGAUCGUUAGGCCAC	UGAGCUUAACGAUCCUUCAGAG	Cleavage	pacid=19652018 locus=AT1G49630 ID=AT1G49630.3.TAIR10 annot-version=TAIR10	1	presequence protease 2
carrot-m0051-5p	AT1G49630.1	3	-1	1	22	774	795	GUCUAAAGGAUCGUUAGGCCAC	UGAGCUUAACGAUCCUUCAGAG	Cleavage	pacid=19652016 locus=AT1G49630 ID=AT1G49630.1.TAIR10 annot-version=TAIR10	1	presequence protease 2
carrot-m0051-5p	AT1G17820.1	3	-1	1	22	2005	2026	GUCUAAAGGAUCGUUAGGCCAC	AAAGCCUAACGAUUCCUUGGAU	Cleavage	pacid=19656620 locus=AT1G17820 ID=AT1G17820.1.TAIR10 annot-version=TAIR10	1	testis-expressed sequence 2-like protein (DUF2404)
carrot-m0051-5p	AT2G45600.1	3	-1	1	22	42	63	GUCUAAAGGAUCGUUAGGCCAC	AAUGUCAGACGAUUCUUUAGGC	Cleavage	pacid=19640581 locus=AT2G45600 ID=AT2G45600.1.TAIR10 annot-version=TAIR10	1	alpha/beta-Hydrolases superfamily protein
carrot-m0051-5p	AT4G27510.2	3	-1	1	22	560	581	GUCUAAAGGAUCGUUAGGCCAC	CACGCAUGACGGUUCUUUAGAU	Cleavage	pacid=19644257 locus=AT4G27510 ID=AT4G27510.2.TAIR10 annot-version=TAIR10	1	2-isopropylmalate synthase
carrot-m0051-5p	AT4G27510.1	3	-1	1	22	560	581	GUCUAAAGGAUCGUUAGGCCAC	CACGCAUGACGGUUCUUUAGAU	Cleavage	pacid=19644256 locus=AT4G27510 ID=AT4G27510.1.TAIR10 annot-version=TAIR10	1	2-isopropylmalate synthase
carrot-m0057-5p	AT4G25120.1	2	-1	1	22	1813	1834	AACAGGGUGUUGAGUUGUCUCG	AAUGAUGGCUCAACACCUUGUU	Cleavage	pacid=19645593 locus=AT4G25120 ID=AT4G25120.1.TAIR10 annot-version=TAIR10	1	P-loop containing nucleoside triphosphate hydrolases superfamily protein
carrot-m0057-5p	AT3G23890.2	3	-1	1	22	385	406	AACAGGGUGUUGAGUUGUCUCG	UGAGAUGGUUCAACGUCCUGUU	Cleavage	pacid=19661530 locus=AT3G23890 ID=AT3G23890.2.TAIR10 annot-version=TAIR10	1	topoisomerase II
carrot-m0057-5p	AT3G23890.1	3	-1	1	22	385	406	AACAGGGUGUUGAGUUGUCUCG	UGAGAUGGUUCAACGUCCUGUU	Cleavage	pacid=19661529 locus=AT3G23890 ID=AT3G23890.1.TAIR10 annot-version=TAIR10	1	topoisomerase II
carrot-m0057-5p	AT5G56550.1	3	-1	1	22	272	293	AACAGGGUGUUGAGUUGUCUCG	GAAGAUAACUCAUCAUCUUGUU	Translation	pacid=19666103 locus=AT5G56550 ID=AT5G56550.1.TAIR10 annot-version=TAIR10	1	oxidative stress 3
carrot-m0057-5p	AT3G26440.1	3	-1	1	22	135	156	AACAGGGUGUUGAGUUGUCUCG	GCAGACAACUCAAUGCGUUGUU	Cleavage	pacid=19663368 locus=AT3G26440 ID=AT3G26440.1.TAIR10 annot-version=TAIR10	1	transmembrane protein%2C putative (DUF707)
carrot-m0057-5p	AT3G26440.2	3	-1	1	22	166	187	AACAGGGUGUUGAGUUGUCUCG	GCAGACAACUCAAUGCGUUGUU	Cleavage	pacid=19663369 locus=AT3G26440 ID=AT3G26440.2.TAIR10 annot-version=TAIR10	1	transmembrane protein%2C putative (DUF707)
carrot-m0057-5p	AT3G26440.3	3	-1	1	22	135	156	AACAGGGUGUUGAGUUGUCUCG	GCAGACAACUCAAUGCGUUGUU	Cleavage	pacid=19663370 locus=AT3G26440 ID=AT3G26440.3.TAIR10 annot-version=TAIR10	1	transmembrane protein%2C putative (DUF707)
carrot-m0057-5p	AT3G26440.4	3	-1	1	22	553	574	AACAGGGUGUUGAGUUGUCUCG	GCAGACAACUCAAUGCGUUGUU	Cleavage	pacid=19663371 locus=AT3G26440 ID=AT3G26440.4.TAIR10 annot-version=TAIR10	1	transmembrane protein%2C putative (DUF707)
carrot-m0057-5p	AT5G16715.1	3	-1	1	22	65	86	AACAGGGUGUUGAGUUGUCUCG	CUCACCAGCUCAACACUCUGUU	Cleavage	pacid=19665624 locus=AT5G16715 ID=AT5G16715.1.TAIR10 annot-version=TAIR10	1	protein EMBRYO DEFECTIVE 2247
carrot-m0057-5p	AT2G24230.1	3	-1	1	22	1497	1518	AACAGGGUGUUGAGUUGUCUCG	UUCAACAACUUAACAUUUUGUU	Cleavage	pacid=19641290 locus=AT2G24230 ID=AT2G24230.1.TAIR10 annot-version=TAIR10	1	Leucine-rich repeat protein kinase family protein
carrot-m0003-3p	AT2G25260.1	2.5	-1	1	21	116	137	GAAGUUGAUCGGCG-CCGGGGG	UCCCCGGUCGCCGAUCAGCUUC	Cleavage	pacid=19638537 locus=AT2G25260 ID=AT2G25260.1.TAIR10 annot-version=TAIR10	1	Hyp O-arabinosyltransferase-like protein
carrot-m0003-3p	AT5G01060.1	2.5	-1	1	21	21	41	GAAGUUGAUCGGCGCCGGGGG	GUCUUGGCGCCGAUCAUCUUC	Cleavage	pacid=19667616 locus=AT5G01060 ID=AT5G01060.1.TAIR10 annot-version=TAIR10	1	kinase with tetratricopeptide repeat domain-containing protein
carrot-m0003-3p	AT5G55700.1	2.5	-1	1	21	783	803	GAAGUUGAUCGGCGCCGGGGG	CACUUGGAGUCGAUCAACUUC	Cleavage	pacid=19666182 locus=AT5G55700 ID=AT5G55700.1.TAIR10 annot-version=TAIR10	1	beta-amylase 4
carrot-m0003-3p	AT5G55700.2	2.5	-1	1	21	659	679	GAAGUUGAUCGGCGCCGGGGG	CACUUGGAGUCGAUCAACUUC	Cleavage	pacid=19666183 locus=AT5G55700 ID=AT5G55700.2.TAIR10 annot-version=TAIR10	1	beta-amylase 4
carrot-m0003-3p	AT1G06350.1	3	-1	1	21	172	192	GAAGUUGAUCGGCGCCGGGGG	CUCUUGGCGCCGUUUAACUUC	Cleavage	pacid=19651603 locus=AT1G06350 ID=AT1G06350.1.TAIR10 annot-version=TAIR10	1	Fatty acid desaturase family protein
carrot-m0003-3p	AT1G80130.1	3	-1	1	21	258	278	GAAGUUGAUCGGCGCCGGGGG	GCUCUGGCGCCGGUCAACAUC	Cleavage	pacid=19655752 locus=AT1G80130 ID=AT1G80130.1.TAIR10 annot-version=TAIR10	1	Tetratricopeptide repeat (TPR)-like superfamily protein
carrot-m0003-3p	AT3G51870.1	3	-1	1	21	111	131	GAAGUUGAUCGGCGCCGGGGG	AAUCCGGCGCCGAACAGUUUC	Cleavage	pacid=19658348 locus=AT3G51870 ID=AT3G51870.1.TAIR10 annot-version=TAIR10	1	Mitochondrial substrate carrier family protein
carrot-m0003-3p	AT3G03750.2	3	-1	1	21	89	109	GAAGUUGAUCGGCGCCGGGGG	UUCCGGCCGCCGAUCGAUUUC	Cleavage	pacid=19663862 locus=AT3G03750 ID=AT3G03750.2.TAIR10 annot-version=TAIR10	1	SET domain protein 20
carrot-m0003-3p	AT3G03750.1	3	-1	1	21	89	109	GAAGUUGAUCGGCGCCGGGGG	UUCCGGCCGCCGAUCGAUUUC	Cleavage	pacid=19663863 locus=AT3G03750 ID=AT3G03750.1.TAIR10 annot-version=TAIR10	1	SET domain protein 20
carrot-m0004-5p	AT5G11720.1	2.5	-1	1	22	1175	1196	GCCGGGAUCUAACAUCAGCACC	CGUGCUGAUCUUGGAUCCCGGU	Cleavage	pacid=19671812 locus=AT5G11720 ID=AT5G11720.1.TAIR10 annot-version=TAIR10	1	Glycosyl hydrolases family 31 protein
carrot-m0004-5p	AT5G62950.3	3	-1	1	22	317	338	GCCGGGAUCUAACAUCAGCACC	UGAGUUGGUGUUAGAUUUUGGU	Cleavage	pacid=19669654 locus=AT5G62950 ID=AT5G62950.3.TAIR10 annot-version=TAIR10	1	RNA polymerase II%2C Rpb4%2C core protein
carrot-m0007-5p	AT4G16340.1	0.5	-1	1	22	4710	4731	AGAAAUGGUAGAGCUCAGCCUG	CAAGCUGAGCUCUACCAUUUUU	Cleavage	pacid=19647831 locus=AT4G16340 ID=AT4G16340.1.TAIR10 annot-version=TAIR10	1	guanyl-nucleotide exchange factors%3BGTPase binding%3BGTP binding protein
carrot-m0007-5p	AT3G19970.1	2.5	-1	1	22	1504	1525	AGAAAUGGUAGAGCUCAGCCUG	ACAGCUGAGCUCAACCAUUUCA	Translation	pacid=19659942 locus=AT3G19970 ID=AT3G19970.1.TAIR10 annot-version=TAIR10	1	alpha/beta-Hydrolases superfamily protein
carrot-m0007-5p	AT1G19800.1	2.5	-1	1	22	881	902	AGAAAUGGUAGAGCUCAGCCUG	CGUGUUUGGCUCUACCGUUUCU	Cleavage	pacid=19657115 locus=AT1G19800 ID=AT1G19800.1.TAIR10 annot-version=TAIR10	1	trigalactosyldiacylglycerol 1
carrot-m0007-5p	AT1G19800.3	2.5	-1	1	22	964	985	AGAAAUGGUAGAGCUCAGCCUG	CGUGUUUGGCUCUACCGUUUCU	Cleavage	pacid=19657117 locus=AT1G19800 ID=AT1G19800.3.TAIR10 annot-version=TAIR10	1	trigalactosyldiacylglycerol 1
carrot-m0007-5p	AT1G19800.2	2.5	-1	1	22	965	986	AGAAAUGGUAGAGCUCAGCCUG	CGUGUUUGGCUCUACCGUUUCU	Cleavage	pacid=19657116 locus=AT1G19800 ID=AT1G19800.2.TAIR10 annot-version=TAIR10	1	trigalactosyldiacylglycerol 1
carrot-m0007-5p	AT2G17930.1	3	-1	1	22	8065	8086	AGAAAUGGUAGAGCUCAGCCUG	CUUGCUGAGCUUUAUCGUUUGU	Cleavage	pacid=19642539 locus=AT2G17930 ID=AT2G17930.1.TAIR10 annot-version=TAIR10	1	Phosphatidylinositol 3- and 4-kinase family protein with FAT domain-containing protein
carrot-m0007-5p	AT4G36080.2	3	-1	1	22	8327	8348	AGAAAUGGUAGAGCUCAGCCUG	CUUGCUGAGCUUUAUCGUUUGU	Cleavage	pacid=19645259 locus=AT4G36080 ID=AT4G36080.2.TAIR10 annot-version=TAIR10	1	phosphotransferases/inositol or phosphatidylinositol kinase
carrot-m0007-5p	AT4G36080.3	3	-1	1	22	8342	8363	AGAAAUGGUAGAGCUCAGCCUG	CUUGCUGAGCUUUAUCGUUUGU	Cleavage	pacid=19645258 locus=AT4G36080 ID=AT4G36080.3.TAIR10 annot-version=TAIR10	1	phosphotransferases/inositol or phosphatidylinositol kinase
carrot-m0007-5p	AT4G36080.1	3	-1	1	22	8392	8413	AGAAAUGGUAGAGCUCAGCCUG	CUUGCUGAGCUUUAUCGUUUGU	Cleavage	pacid=19645257 locus=AT4G36080 ID=AT4G36080.1.TAIR10 annot-version=TAIR10	1	phosphotransferases/inositol or phosphatidylinositol kinase
carrot-m0007-5p	AT4G27435.1	3	-1	1	22	569	590	AGAAAUGGUAGAGCUCAGCCUG	GUCUCUCAGUUCUACUAUUUCU	Cleavage	pacid=19648699 locus=AT4G27435 ID=AT4G27435.1.TAIR10 annot-version=TAIR10	1	fiber (DUF1218)
carrot-m0007-5p	AT1G33420.1	3	-1	1	22	288	309	AGAAAUGGUAGAGCUCAGCCUG	UCAGCUGAUCUUUACGAUUUCU	Cleavage	pacid=19656955 locus=AT1G33420 ID=AT1G33420.1.TAIR10 annot-version=TAIR10	1	RING/FYVE/PHD zinc finger superfamily protein
carrot-m0007-5p	AT3G25010.1	3	-1	1	22	1724	1745	AGAAAUGGUAGAGCUCAGCCUG	AUUGCUCAGCUCUACAGUUUCU	Cleavage	pacid=19659840 locus=AT3G25010 ID=AT3G25010.1.TAIR10 annot-version=TAIR10	1	receptor like protein 41
carrot-m0007-5p	AT3G24900.1	3	-1	1	22	1727	1748	AGAAAUGGUAGAGCUCAGCCUG	AUUGCUCAGCUCUACAGUUUCU	Cleavage	pacid=19664076 locus=AT3G24900 ID=AT3G24900.1.TAIR10 annot-version=TAIR10	1	receptor like protein 39
carrot-m0007-5p	AT3G25020.1	3	-1	1	22	1721	1742	AGAAAUGGUAGAGCUCAGCCUG	AUUGCUCAGCUCUACAGUUUCU	Cleavage	pacid=19664732 locus=AT3G25020 ID=AT3G25020.1.TAIR10 annot-version=TAIR10	1	receptor like protein 42
carrot-m0007-5p	AT3G24982.1	3	-1	1	22	1817	1838	AGAAAUGGUAGAGCUCAGCCUG	AUUGCUCAGCUCUACAGUUUCU	Cleavage	pacid=19663396 locus=AT3G24982 ID=AT3G24982.1.TAIR10 annot-version=TAIR10	1	receptor like protein 40
carrot-m0008-3p	AT1G62730.1	3	-1	1	23	861	883	CCAGAUGCAGGCUCAAACACCUC	GUCGUGUUUGAGAUUGCAUCUGU	Translation	pacid=19650029 locus=AT1G62730 ID=AT1G62730.1.TAIR10 annot-version=TAIR10	1	Terpenoid synthases superfamily protein
carrot-m0009-3p	AT3G29305.1	2.5	-1	1	22	88	109	AGGCAGCGGAUCAUCGGAGCUU	GUUCUCCGGUGGUUUGUUGCCU	Cleavage	pacid=19663447 locus=AT3G29305 ID=AT3G29305.1.TAIR10 annot-version=TAIR10	1	transmembrane protein
carrot-m0010-3p	AT4G33945.1	3	-1	1	22	206	227	CCAGGAAUACAGGUAGUGGGAA	GGAUCAUUACAUGUGUUCCUGG	Cleavage	pacid=19648756 locus=AT4G33945 ID=AT4G33945.1.TAIR10 annot-version=TAIR10	1	ARM repeat superfamily protein
carrot-m0011-3p	AT4G25290.1	2	-1	1	21	1329	1349	GUGAUGGUCUGUACUUGGUAG	AAAUCGAGUAUGGACCAUCAC	Cleavage	pacid=19644851 locus=AT4G25290 ID=AT4G25290.1.TAIR10 annot-version=TAIR10	1	DNA photolyase
carrot-m0011-3p	AT2G16730.1	2	-1	1	21	2300	2320	GUGAUGGUCUGUACUUGGUAG	UGACCAAGUUCAGGCCAUCAC	Cleavage	pacid=19641676 locus=AT2G16730 ID=AT2G16730.1.TAIR10 annot-version=TAIR10	1	glycosyl hydrolase family 35 protein
carrot-m0011-3p	AT1G25360.1	3	-1	1	21	1651	1671	GUGAUGGUCUGUACUUGGUAG	CCUCCAGGUGCAGAUCAUUAC	Cleavage	pacid=19658253 locus=AT1G25360 ID=AT1G25360.1.TAIR10 annot-version=TAIR10	1	Pentatricopeptide repeat (PPR) superfamily protein
carrot-m0011-3p	AT2G29100.1	3	-1	1	21	348	368	GUGAUGGUCUGUACUUGGUAG	AACUCAAGUACCGACCAUCAC	Translation	pacid=19642238 locus=AT2G29100 ID=AT2G29100.1.TAIR10 annot-version=TAIR10	1	glutamate receptor 2.9
carrot-m0011-3p	AT3G20060.2	3	-1	1	21	146	166	GUGAUGGUCUGUACUUGGUAG	GAACUGAGUACAGACUCUCAC	Cleavage	pacid=19663613 locus=AT3G20060 ID=AT3G20060.2.TAIR10 annot-version=TAIR10	1	ubiquitin-conjugating enzyme19
carrot-m0011-3p	AT3G20060.1	3	-1	1	21	412	432	GUGAUGGUCUGUACUUGGUAG	GAACUGAGUACAGACUCUCAC	Cleavage	pacid=19663612 locus=AT3G20060 ID=AT3G20060.1.TAIR10 annot-version=TAIR10	1	ubiquitin-conjugating enzyme19
carrot-m0011-3p	AT1G50490.1	3	-1	1	21	417	437	GUGAUGGUCUGUACUUGGUAG	GAACUGAGUACAGACUCUCAC	Cleavage	pacid=19654620 locus=AT1G50490 ID=AT1G50490.1.TAIR10 annot-version=TAIR10	1	ubiquitin-conjugating enzyme 20
carrot-m0011-3p	AT5G08750.3	3	-1	1	21	1140	1160	GUGAUGGUCUGUACUUGGUAG	GAAUCAGGUACGGACCAGCAC	Cleavage	pacid=19669938 locus=AT5G08750 ID=AT5G08750.3.TAIR10 annot-version=TAIR10	1	RING/FYVE/PHD zinc finger superfamily protein
carrot-m0011-3p	AT5G08750.2	3	-1	1	21	1268	1288	GUGAUGGUCUGUACUUGGUAG	GAAUCAGGUACGGACCAGCAC	Cleavage	pacid=19669940 locus=AT5G08750 ID=AT5G08750.2.TAIR10 annot-version=TAIR10	1	RING/FYVE/PHD zinc finger superfamily protein
carrot-m0011-3p	AT5G08750.1	3	-1	1	21	1400	1420	GUGAUGGUCUGUACUUGGUAG	GAAUCAGGUACGGACCAGCAC	Cleavage	pacid=19669939 locus=AT5G08750 ID=AT5G08750.1.TAIR10 annot-version=TAIR10	1	RING/FYVE/PHD zinc finger superfamily protein
carrot-m0011-3p	AT3G02680.1	3	-1	1	21	626	646	GUGAUGGUCUGUACUUGGUAG	ACAGCCAGUACAGACCAUCAG	Cleavage	pacid=19661024 locus=AT3G02680 ID=AT3G02680.1.TAIR10 annot-version=TAIR10	1	nijmegen breakage syndrome 1
carrot-m0012-3p	AT2G24630.1	3	-1	1	22	1073	1094	GCACAGUGGUAUUUGAGCGCCC	UCUUGUUCAGAUACCAAUGUGC	Cleavage	pacid=19638556 locus=AT2G24630 ID=AT2G24630.1.TAIR10 annot-version=TAIR10	1	Glycosyl transferase family 2 protein
carrot-m0012-3p	AT2G02450.1	3	-1	1	22	558	579	GCACAGUGGUAUUUGAGCGCCC	AAAGGCUGAAAUAUCAUUGUGC	Cleavage	pacid=19638355 locus=AT2G02450 ID=AT2G02450.1.TAIR10 annot-version=TAIR10	1	NAC domain containing protein 35
carrot-m0012-3p	AT2G02450.2	3	-1	1	22	558	579	GCACAGUGGUAUUUGAGCGCCC	AAAGGCUGAAAUAUCAUUGUGC	Cleavage	pacid=19638354 locus=AT2G02450 ID=AT2G02450.2.TAIR10 annot-version=TAIR10	1	NAC domain containing protein 35
carrot-m0020-5p	AT3G45400.1	2.5	-1	1	24	1334	1357	AUCUCCUGGACUUAUGAAUCCAUU	UGAGGAUUCAUAAGUCUAGAAGGU	Cleavage	pacid=19659485 locus=AT3G45400 ID=AT3G45400.1.TAIR10 annot-version=TAIR10	1	exostosin family protein
carrot-m0020-5p	AT4G35800.1	3	-1	1	24	2076	2099	AUCUCCUGGACUUAUGAAUCCAUU	ACUGGAUUUAUAACUCCGGGGGAU	Translation	pacid=19644904 locus=AT4G35800 ID=AT4G35800.1.TAIR10 annot-version=TAIR10	1	RNA polymerase II large subunit
carrot-m0020-5p	AT3G28030.1	3	-1	1	24	2772	2795	AUCUCCUGGACUUAUGAAUCCAUU	CAAGAAUUCGUAAGUUUAGGUGAU	Cleavage	pacid=19663975 locus=AT3G28030 ID=AT3G28030.1.TAIR10 annot-version=TAIR10	1	5'-3' exonuclease family protein
carrot-m0020-5p	AT2G40955.1	3	-1	1	24	1436	1459	AUCUCCUGGACUUAUGAAUCCAUU	AAACGUUUUACAAGUCUAGGAGAU	Cleavage	pacid=19640781 locus=AT2G40955 ID=AT2G40955.1.TAIR10 annot-version=TAIR10	1	hypothetical protein
carrot-m0020-5p	AT4G15096.1	3	-1	1	24	1436	1459	AUCUCCUGGACUUAUGAAUCCAUU	AAACGUUUUACAAGUCUAGGAGAU	Cleavage	pacid=19647604 locus=AT4G15096 ID=AT4G15096.1.TAIR10 annot-version=TAIR10	1	hypothetical protein
carrot-m0021-5p	AT5G02530.1	3	-1	1	22	1107	1128	GCAGAAGACUAAGGAGCUCACU	GGUGAGCUUCUUAGCUUUUUGC	Cleavage	pacid=19667606 locus=AT5G02530 ID=AT5G02530.1.TAIR10 annot-version=TAIR10	1	RNA-binding (RRM/RBD/RNP motifs) family protein
carrot-m0021-5p	AT5G03750.1	3	-1	1	22	356	377	GCAGAAGACUAAGGAGCUCACU	UGCAAGAUCCUUGGUCUUUUGC	Cleavage	pacid=19673008 locus=AT5G03750 ID=AT5G03750.1.TAIR10 annot-version=TAIR10	1	E3 ubiquitin-protein ligase
carrot-m0021-5p	AT1G31290.1	3	-1	1	22	3470	3491	GCAGAAGACUAAGGAGCUCACU	GUGGAGCGUCUUCGUCUUCUGC	Translation	pacid=19654327 locus=AT1G31290 ID=AT1G31290.1.TAIR10 annot-version=TAIR10	1	ARGONAUTE 3
carrot-m0022-3p	AT5G37510.2	2.5	-1	1	24	1562	1585	AAUGGGUGCCGUUCUGCAGAAAGC	AAUUGCUGAGGGACGGCAUCCAUU	Cleavage	pacid=19671163 locus=AT5G37510 ID=AT5G37510.2.TAIR10 annot-version=TAIR10	1	NADH-ubiquinone dehydrogenase
carrot-m0022-3p	AT5G37510.1	2.5	-1	1	24	1562	1585	AAUGGGUGCCGUUCUGCAGAAAGC	AAUUGCUGAGGGACGGCAUCCAUU	Cleavage	pacid=19671164 locus=AT5G37510 ID=AT5G37510.1.TAIR10 annot-version=TAIR10	1	NADH-ubiquinone dehydrogenase
carrot-m0022-3p	AT5G62660.1	3	-1	1	24	451	474	AAUGGGUGCCGUUCUGCAGAAAGC	GUUGUUUGCAGAACGGCGUCUAUC	Cleavage	pacid=19667077 locus=AT5G62660 ID=AT5G62660.1.TAIR10 annot-version=TAIR10	1	F-box and associated interaction domains-containing protein
carrot-m0022-3p	AT5G44710.1	3	-1	1	24	274	297	AAUGGGUGCCGUUCUGCAGAAAGC	UAAGGUUGCAGAAUGGUAUCCAUA	Cleavage	pacid=19672845 locus=AT5G44710 ID=AT5G44710.1.TAIR10 annot-version=TAIR10	1	37S ribosomal protein S27
carrot-m0022-3p	AT5G51180.2	3	-1	1	24	972	995	AAUGGGUGCCGUUCUGCAGAAAGC	GUUGGCUGGAAGACGGCAUCCAUU	Cleavage	pacid=19665781 locus=AT5G51180 ID=AT5G51180.2.TAIR10 annot-version=TAIR10	1	alpha/beta-Hydrolases superfamily protein
carrot-m0022-3p	AT5G51180.1	3	-1	1	24	1073	1096	AAUGGGUGCCGUUCUGCAGAAAGC	GUUGGCUGGAAGACGGCAUCCAUU	Cleavage	pacid=19665780 locus=AT5G51180 ID=AT5G51180.1.TAIR10 annot-version=TAIR10	1	alpha/beta-Hydrolases superfamily protein
carrot-m0024-5p	AT5G61940.1	1	-1	1	23	815	837	AUCUGCAGCAUGUUGUUCUUGUU	UUGAACAACAACAUGCUGCAGAU	Cleavage	pacid=19668289 locus=AT5G61940 ID=AT5G61940.1.TAIR10 annot-version=TAIR10	1	Ubiquitin carboxyl-terminal hydrolase-related protein
carrot-m0024-5p	AT5G16850.1	1.5	-1	1	23	2449	2471	AUCUGCAGCAUGUUGUUCUUGUU	CUAAAGAACAACAUGCUGCAGUU	Cleavage	pacid=19666980 locus=AT5G16850 ID=AT5G16850.1.TAIR10 annot-version=TAIR10	1	telomerase reverse transcriptase
carrot-m0024-5p	AT2G31970.1	2	-1	1	23	1985	2007	AUCUGCAGCAUGUUGUUCUUGUU	AAGGAGGUCAACAUGUUGCAGAU	Cleavage	pacid=19642726 locus=AT2G31970 ID=AT2G31970.1.TAIR10 annot-version=TAIR10	1	DNA repair-recombination protein (RAD50)
carrot-m0024-5p	AT1G52430.1	2	-1	1	23	782	804	AUCUGCAGCAUGUUGUUCUUGUU	UUGAAGAAGUACAUGCUGCAGAU	Cleavage	pacid=19650582 locus=AT1G52430 ID=AT1G52430.1.TAIR10 annot-version=TAIR10	1	Ubiquitin carboxyl-terminal hydrolase-related protein
carrot-m0024-5p	AT1G52450.1	2	-1	1	23	782	804	AUCUGCAGCAUGUUGUUCUUGUU	UUGAAGAAGUACAUGCUGCAGAU	Cleavage	pacid=19650487 locus=AT1G52450 ID=AT1G52450.1.TAIR10 annot-version=TAIR10	1	Ubiquitin carboxyl-terminal hydrolase-related protein
carrot-m0024-5p	AT2G27650.1	2	-1	1	23	1181	1203	AUCUGCAGCAUGUUGUUCUUGUU	UUGAAAAAGAACAUGCUGCAGAU	Cleavage	pacid=19642401 locus=AT2G27650 ID=AT2G27650.1.TAIR10 annot-version=TAIR10	1	Ubiquitin carboxyl-terminal hydrolase-related protein
carrot-m0024-5p	AT5G23470.1	2.5	-1	1	23	655	677	AUCUGCAGCAUGUUGUUCUUGUU	GACAAGAAAAACUUGCUGCAGAU	Translation	pacid=19666154 locus=AT5G23470 ID=AT5G23470.1.TAIR10 annot-version=TAIR10	1	Haloacid dehalogenase-like hydrolase (HAD) superfamily protein
carrot-m0024-5p	AT5G62110.1	2.5	-1	1	23	1796	1818	AUCUGCAGCAUGUUGUUCUUGUU	AGGAAGAACAAGGUGCUGUAGAU	Cleavage	pacid=19667796 locus=AT5G62110 ID=AT5G62110.1.TAIR10 annot-version=TAIR10	1	Homeodomain-like superfamily protein
carrot-m0024-5p	AT5G44440.1	2.5	-1	1	23	829	851	AUCUGCAGCAUGUUGUUCUUGUU	AGAAAUGGCAAUAUGCUGCAGAU	Cleavage	pacid=19669634 locus=AT5G44440 ID=AT5G44440.1.TAIR10 annot-version=TAIR10	1	FAD-binding Berberine family protein
carrot-m0024-5p	AT5G51530.1	2.5	-1	1	23	794	816	AUCUGCAGCAUGUUGUUCUUGUU	UUGAACAACAACAUGAUGCAGAU	Cleavage	pacid=19668836 locus=AT5G51530 ID=AT5G51530.1.TAIR10 annot-version=TAIR10	1	Ubiquitin carboxyl-terminal hydrolase-related protein
carrot-m0024-5p	AT5G65000.1	2.5	-1	1	23	369	391	AUCUGCAGCAUGUUGUUCUUGUU	CUGCAGAACAGUUUGCUGCAGAU	Translation	pacid=19665723 locus=AT5G65000 ID=AT5G65000.1.TAIR10 annot-version=TAIR10	1	Nucleotide-sugar transporter family protein
carrot-m0024-5p	AT5G65000.2	2.5	-1	1	23	369	391	AUCUGCAGCAUGUUGUUCUUGUU	CUGCAGAACAGUUUGCUGCAGAU	Translation	pacid=19665724 locus=AT5G65000 ID=AT5G65000.2.TAIR10 annot-version=TAIR10	1	Nucleotide-sugar transporter family protein
carrot-m0024-5p	AT2G27630.1	2.5	-1	1	23	1403	1425	AUCUGCAGCAUGUUGUUCUUGUU	UUGAACAAGAACAUGCUGCAGGU	Cleavage	pacid=19643388 locus=AT2G27630 ID=AT2G27630.1.TAIR10 annot-version=TAIR10	1	Ubiquitin carboxyl-terminal hydrolase-related protein
carrot-m0024-5p	AT3G09640.2	2.5	-1	1	23	721	743	AUCUGCAGCAUGUUGUUCUUGUU	UUGUUGAAAAAUAUGCUGCAGAU	Cleavage	pacid=19660574 locus=AT3G09640 ID=AT3G09640.2.TAIR10 annot-version=TAIR10	1	ascorbate peroxidase 2
carrot-m0024-5p	AT3G09640.1	2.5	-1	1	23	804	826	AUCUGCAGCAUGUUGUUCUUGUU	UUGUUGAAAAAUAUGCUGCAGAU	Cleavage	pacid=19660573 locus=AT3G09640 ID=AT3G09640.1.TAIR10 annot-version=TAIR10	1	ascorbate peroxidase 2
carrot-m0024-5p	AT5G13950.3	3	-1	1	23	1481	1503	AUCUGCAGCAUGUUGUUCUUGUU	AACAACAACAGUAUGCUGCAGAA	Cleavage	pacid=19673044 locus=AT5G13950 ID=AT5G13950.3.TAIR10 annot-version=TAIR10	1	nuclear factor kappa-B-binding protein
carrot-m0024-5p	AT5G13950.2	3	-1	1	23	1388	1410	AUCUGCAGCAUGUUGUUCUUGUU	AACAACAACAGUAUGCUGCAGAA	Cleavage	pacid=19673046 locus=AT5G13950 ID=AT5G13950.2.TAIR10 annot-version=TAIR10	1	nuclear factor kappa-B-binding protein
carrot-m0024-5p	AT5G13950.1	3	-1	1	23	1392	1414	AUCUGCAGCAUGUUGUUCUUGUU	AACAACAACAGUAUGCUGCAGAA	Cleavage	pacid=19673045 locus=AT5G13950 ID=AT5G13950.1.TAIR10 annot-version=TAIR10	1	nuclear factor kappa-B-binding protein
carrot-m0024-5p	AT1G32230.2	3	-1	1	23	2049	2071	AUCUGCAGCAUGUUGUUCUUGUU	GCAGAGAACGACAUGUUGUUGAU	Cleavage	pacid=19654451 locus=AT1G32230 ID=AT1G32230.2.TAIR10 annot-version=TAIR10	1	WWE protein-protein interaction domain protein family
carrot-m0024-5p	AT1G32230.1	3	-1	1	23	2052	2074	AUCUGCAGCAUGUUGUUCUUGUU	GCAGAGAACGACAUGUUGUUGAU	Cleavage	pacid=19654450 locus=AT1G32230 ID=AT1G32230.1.TAIR10 annot-version=TAIR10	1	WWE protein-protein interaction domain protein family
carrot-m0024-5p	AT1G32230.3	3	-1	1	23	2049	2071	AUCUGCAGCAUGUUGUUCUUGUU	GCAGAGAACGACAUGUUGUUGAU	Cleavage	pacid=19654452 locus=AT1G32230 ID=AT1G32230.3.TAIR10 annot-version=TAIR10	1	WWE protein-protein interaction domain protein family
carrot-m0024-5p	AT3G53030.1	3	-1	1	23	892	914	AUCUGCAGCAUGUUGUUCUUGUU	AUGGAAAACAAUGUGCUGCAGAA	Cleavage	pacid=19659827 locus=AT3G53030 ID=AT3G53030.1.TAIR10 annot-version=TAIR10	1	ser/arg-rich protein kinase 4
carrot-m0027-3p	AT3G21560.1	2	-1	1	22	1643	1664	UAGAGAAACAAAGAACAUGUCG	CAUUGUGUUCUUUGUUUUUCUG	Cleavage	pacid=19661318 locus=AT3G21560 ID=AT3G21560.1.TAIR10 annot-version=TAIR10	1	UDP-Glycosyltransferase superfamily protein
carrot-m0027-3p	AT5G47370.1	2	-1	1	22	181	202	UAGAGAAACAAAGAACAUGUCG	UUUCGUGUUCUUUCUUUCUCUA	Cleavage	pacid=19670624 locus=AT5G47370 ID=AT5G47370.1.TAIR10 annot-version=TAIR10	1	Homeobox-leucine zipper protein 4 (HB-4) / HD-ZIP protein
carrot-m0027-3p	AT2G41600.1	2	-1	1	22	690	711	UAGAGAAACAAAGAACAUGUCG	UGUUAUUUUCUUUGUUUCUUUA	Cleavage	pacid=19640503 locus=AT2G41600 ID=AT2G41600.1.TAIR10 annot-version=TAIR10	1	Mitochondrial glycoprotein family protein
carrot-m0027-3p	AT3G27560.1	2	-1	1	22	327	348	UAGAGAAACAAAGAACAUGUCG	AAGCAUCUUUUUUGUUUCUUUA	Cleavage	pacid=19665224 locus=AT3G27560 ID=AT3G27560.1.TAIR10 annot-version=TAIR10	1	Protein kinase superfamily protein
carrot-m0027-3p	AT5G63980.1	2	-1	1	22	1267	1288	UAGAGAAACAAAGAACAUGUCG	UCGUACGUUCUUUGUUUCUCUG	Cleavage	pacid=19667240 locus=AT5G63980 ID=AT5G63980.1.TAIR10 annot-version=TAIR10	1	SAL1 phosphatase-like protein
carrot-m0027-3p	AT1G28240.1	2	-1	1	22	2239	2260	UAGAGAAACAAAGAACAUGUCG	GUUUAUUUUUUUUGUUUCUCUA	Cleavage	pacid=19654000 locus=AT1G28240 ID=AT1G28240.1.TAIR10 annot-version=TAIR10	1	strawberry notch protein (DUF616)
carrot-m0027-3p	AT2G29530.3	2.5	-1	1	22	464	485	UAGAGAAACAAAGAACAUGUCG	AACUCUGUUCUUUGUUUUUCUA	Cleavage	pacid=19640692 locus=AT2G29530 ID=AT2G29530.3.TAIR10 annot-version=TAIR10	1	Tim10/DDP family zinc finger protein
carrot-m0027-3p	AT2G29530.1	2.5	-1	1	22	392	413	UAGAGAAACAAAGAACAUGUCG	AACUCUGUUCUUUGUUUUUCUA	Cleavage	pacid=19640693 locus=AT2G29530 ID=AT2G29530.1.TAIR10 annot-version=TAIR10	1	Tim10/DDP family zinc finger protein
carrot-m0027-3p	AT2G29530.2	2.5	-1	1	22	370	391	UAGAGAAACAAAGAACAUGUCG	AACUCUGUUCUUUGUUUUUCUA	Cleavage	pacid=19640694 locus=AT2G29530 ID=AT2G29530.2.TAIR10 annot-version=TAIR10	1	Tim10/DDP family zinc finger protein
carrot-m0027-3p	AT4G37780.1	2.5	-1	1	22	1010	1031	UAGAGAAACAAAGAACAUGUCG	AAUCAUGUUUUUUGUUUGUCUG	Cleavage	pacid=19646108 locus=AT4G37780 ID=AT4G37780.1.TAIR10 annot-version=TAIR10	1	myb domain protein 87
carrot-m0027-3p	AT1G22760.1	2.5	-1	1	22	2225	2246	UAGAGAAACAAAGAACAUGUCG	GAUCAUGAUCUUGGUUUCUCUA	Translation	pacid=19658240 locus=AT1G22760 ID=AT1G22760.1.TAIR10 annot-version=TAIR10	1	poly(A) binding protein 3
carrot-m0027-3p	ATCG00080.1	2.5	-1	1	22	33	54	UAGAGAAACAAAGAACAUGUCG	AGUUAUAUUCUUUGUUUCUCUC	Cleavage	pacid=19637976 locus=ATCG00080 ID=ATCG00080.1.TAIR10 annot-version=TAIR10	1	photosystem II reaction center protein I
carrot-m0027-3p	AT1G05577.1	3	-1	1	22	1411	1432	UAGAGAAACAAAGAACAUGUCG	CAACAUGUUCUUUGUCUUUUUG	Cleavage	pacid=19652868 locus=AT1G05577 ID=AT1G05577.1.TAIR10 annot-version=TAIR10	1	UPSTREAM OF FLC protein (DUF966)
carrot-m0027-3p	AT5G25620.2	3	-1	1	22	1993	2014	UAGAGAAACAAAGAACAUGUCG	AGGUAUGCUCUUUGUUUUUCUU	Cleavage	pacid=19672110 locus=AT5G25620 ID=AT5G25620.2.TAIR10 annot-version=TAIR10	1	Flavin-binding monooxygenase family protein
carrot-m0027-3p	AT5G25620.1	3	-1	1	22	2058	2079	UAGAGAAACAAAGAACAUGUCG	AGGUAUGCUCUUUGUUUUUCUU	Cleavage	pacid=19672111 locus=AT5G25620 ID=AT5G25620.1.TAIR10 annot-version=TAIR10	1	Flavin-binding monooxygenase family protein
carrot-m0027-3p	AT5G39980.1	3	-1	1	22	2304	2324	UAGAGAAACAAAGAACAUGUCG	GAACAUGUUCUUU-UUUCUCUA	Cleavage	pacid=19668968 locus=AT5G39980 ID=AT5G39980.1.TAIR10 annot-version=TAIR10	1	Tetratricopeptide repeat (TPR)-like superfamily protein
carrot-m0027-3p	AT4G28556.1	3	-1	1	22	167	188	UAGAGAAACAAAGAACAUGUCG	GAACAUUUUCUUUGUUUUUUUC	Cleavage	pacid=19646213 locus=AT4G28556 ID=AT4G28556.1.TAIR10 annot-version=TAIR10	1	PAK-box/P21-Rho-binding family protein
carrot-m0027-3p	AT4G25515.1	3	-1	1	22	2243	2264	UAGAGAAACAAAGAACAUGUCG	GUUUUUGUUUUUUGUUUCUCUG	Cleavage	pacid=19646988 locus=AT4G25515 ID=AT4G25515.1.TAIR10 annot-version=TAIR10	1	SEUSS-like 3
carrot-m0027-3p	AT3G01880.1	3	-1	1	22	33	54	UAGAGAAACAAAGAACAUGUCG	UCUAUUGUUUUUUGUUUUUCUA	Cleavage	pacid=19659582 locus=AT3G01880 ID=AT3G01880.1.TAIR10 annot-version=TAIR10	1	vacuolar sorting-associated protein (DUF946)
carrot-m0027-3p	AT3G13360.1	3	-1	1	22	1561	1582	UAGAGAAACAAAGAACAUGUCG	GAACAUUUUUUUUGUUUCUCCA	Cleavage	pacid=19662278 locus=AT3G13360 ID=AT3G13360.1.TAIR10 annot-version=TAIR10	1	WPP domain interacting protein 3
carrot-m0027-3p	AT1G74860.1	3	-1	1	22	1526	1547	UAGAGAAACAAAGAACAUGUCG	CUGAAUGUUCUAUGUUUCUUUA	Translation	pacid=19649985 locus=AT1G74860 ID=AT1G74860.1.TAIR10 annot-version=TAIR10	1	hypothetical protein
carrot-m0027-3p	AT2G40140.1	3	-1	1	22	2113	2134	UAGAGAAACAAAGAACAUGUCG	UUUUAUGUUCUUUUUUUCUUUG	Cleavage	pacid=19642704 locus=AT2G40140 ID=AT2G40140.1.TAIR10 annot-version=TAIR10	1	zinc finger (CCCH-type) family protein
carrot-m0027-3p	AT2G40140.2	3	-1	1	22	1979	2000	UAGAGAAACAAAGAACAUGUCG	UUUUAUGUUCUUUUUUUCUUUG	Cleavage	pacid=19642705 locus=AT2G40140 ID=AT2G40140.2.TAIR10 annot-version=TAIR10	1	zinc finger (CCCH-type) family protein
carrot-m0027-3p	AT1G27630.1	3	-1	1	22	1436	1457	UAGAGAAACAAAGAACAUGUCG	AUCUAUGUUUUUGGUUUCUUUA	Translation	pacid=19656219 locus=AT1G27630 ID=AT1G27630.1.TAIR10 annot-version=TAIR10	1	cyclin T 1%3B3
carrot-m0027-3p	AT1G01580.1	3	-1	1	22	2286	2307	UAGAGAAACAAAGAACAUGUCG	UUUCCUGUUUUUUGUUUUUCUU	Cleavage	pacid=19649618 locus=AT1G01580 ID=AT1G01580.1.TAIR10 annot-version=TAIR10	1	ferric reduction oxidase 2
carrot-m0027-3p	AT1G01590.1	3	-1	1	22	664	685	UAGAGAAACAAAGAACAUGUCG	AGCCAUGGUCUUUGUUACUUUA	Cleavage	pacid=19650800 locus=AT1G01590 ID=AT1G01590.1.TAIR10 annot-version=TAIR10	1	ferric reduction oxidase 1
carrot-m0027-3p	AT1G06050.1	3	-1	1	22	130	151	UAGAGAAACAAAGAACAUGUCG	GAUUAUCUUCUUUGUUUCUUUU	Cleavage	pacid=19655224 locus=AT1G06050 ID=AT1G06050.1.TAIR10 annot-version=TAIR10	1	ENHANCED DISEASE RESISTANCE-like protein (DUF1336)
carrot-m0027-3p	AT3G01400.1	3	-1	1	22	115	136	UAGAGAAACAAAGAACAUGUCG	AUCCACGUUCUUUGUUUUUGUA	Cleavage	pacid=19660639 locus=AT3G01400 ID=AT3G01400.1.TAIR10 annot-version=TAIR10	1	ARM repeat superfamily protein
carrot-m0027-3p	AT2G27505.1	3	-1	1	22	624	645	UAGAGAAACAAAGAACAUGUCG	UCCCAAGUUUGUUGUUUCUCUA	Cleavage	pacid=19641876 locus=AT2G27505 ID=AT2G27505.1.TAIR10 annot-version=TAIR10	1	FBD-like domain family protein
carrot-m0027-3p	AT5G50175.1	3	-1	1	22	96	117	UAGAGAAACAAAGAACAUGUCG	UCUCAUCUUCUUUGUUUCUUCA	Cleavage	pacid=19670704 locus=AT5G50175 ID=AT5G50175.1.TAIR10 annot-version=TAIR10	1	transmembrane protein
carrot-m0028-3p	AT1G03170.1	1.5	-1	1	22	21	42	UGAGAGAGAUUGGCUGUUGCGG	AACUAACAUCCAAUCUCUCUCA	Cleavage	pacid=19650704 locus=AT1G03170 ID=AT1G03170.1.TAIR10 annot-version=TAIR10	1	FANTASTIC four-like protein (DUF3049)
carrot-m0028-3p	AT1G62380.1	2	-1	1	22	30	51	UGAGAGAGAUUGGCUGUUGCGG	UAUUGAAAGCCAAUCUCUCUCA	Cleavage	pacid=19656447 locus=AT1G62380 ID=AT1G62380.1.TAIR10 annot-version=TAIR10	1	ACC oxidase 2
carrot-m0028-3p	AT1G69530.2	2.5	-1	1	22	739	760	UGAGAGAGAUUGGCUGUUGCGG	CCUUAACGGACAAUCUCUCUCA	Cleavage	pacid=19657671 locus=AT1G69530 ID=AT1G69530.2.TAIR10 annot-version=TAIR10	1	expansin A1
carrot-m0028-3p	AT1G69530.4	2.5	-1	1	22	828	849	UGAGAGAGAUUGGCUGUUGCGG	CCUUAACGGACAAUCUCUCUCA	Cleavage	pacid=19657669 locus=AT1G69530 ID=AT1G69530.4.TAIR10 annot-version=TAIR10	1	expansin A1
carrot-m0028-3p	AT1G69530.3	2.5	-1	1	22	828	849	UGAGAGAGAUUGGCUGUUGCGG	CCUUAACGGACAAUCUCUCUCA	Cleavage	pacid=19657668 locus=AT1G69530 ID=AT1G69530.3.TAIR10 annot-version=TAIR10	1	expansin A1
carrot-m0028-3p	AT1G69530.1	2.5	-1	1	22	828	849	UGAGAGAGAUUGGCUGUUGCGG	CCUUAACGGACAAUCUCUCUCA	Cleavage	pacid=19657670 locus=AT1G69530 ID=AT1G69530.1.TAIR10 annot-version=TAIR10	1	expansin A1
carrot-m0028-3p	AT3G13784.1	2.5	-1	1	22	1507	1528	UGAGAGAGAUUGGCUGUUGCGG	CCUUAUCAACCAAUCUCUCUCA	Cleavage	pacid=19661440 locus=AT3G13784 ID=AT3G13784.1.TAIR10 annot-version=TAIR10	1	cell wall invertase 5
carrot-m0028-3p	AT1G19700.1	2.5	-1	1	22	228	249	UGAGAGAGAUUGGCUGUUGCGG	CAGCAAGAACCAAUCUUUCUCA	Cleavage	pacid=19655047 locus=AT1G19700 ID=AT1G19700.1.TAIR10 annot-version=TAIR10	1	BEL1-like homeodomain 10
carrot-m0028-3p	AT1G19700.3	2.5	-1	1	22	273	294	UGAGAGAGAUUGGCUGUUGCGG	CAGCAAGAACCAAUCUUUCUCA	Cleavage	pacid=19655049 locus=AT1G19700 ID=AT1G19700.3.TAIR10 annot-version=TAIR10	1	BEL1-like homeodomain 10
carrot-m0028-3p	AT1G19700.2	2.5	-1	1	22	398	419	UGAGAGAGAUUGGCUGUUGCGG	CAGCAAGAACCAAUCUUUCUCA	Cleavage	pacid=19655048 locus=AT1G19700 ID=AT1G19700.2.TAIR10 annot-version=TAIR10	1	BEL1-like homeodomain 10
carrot-m0028-3p	AT3G50685.1	2.5	-1	1	22	30	51	UGAGAGAGAUUGGCUGUUGCGG	GUUCAACAUCCAAUCUUUCUCU	Cleavage	pacid=19661920 locus=AT3G50685 ID=AT3G50685.1.TAIR10 annot-version=TAIR10	1	anti-muellerian hormone type-2 receptor
carrot-m0028-3p	AT4G40070.1	2.5	-1	1	22	190	211	UGAGAGAGAUUGGCUGUUGCGG	AGCCAAUGCCCAAUCUUUCUCA	Cleavage	pacid=19643934 locus=AT4G40070 ID=AT4G40070.1.TAIR10 annot-version=TAIR10	1	RING/U-box superfamily protein
carrot-m0028-3p	AT4G39590.1	2.5	-1	1	22	240	261	UGAGAGAGAUUGGCUGUUGCGG	UUACAACACUCGAUCUCUCUUA	Cleavage	pacid=19648093 locus=AT4G39590 ID=AT4G39590.1.TAIR10 annot-version=TAIR10	1	Galactose oxidase/kelch repeat superfamily protein
carrot-m0028-3p	AT5G18560.1	2.5	-1	1	22	488	509	UGAGAGAGAUUGGCUGUUGCGG	CAAUAACAACCAAUCUUUCUUA	Cleavage	pacid=19670301 locus=AT5G18560 ID=AT5G18560.1.TAIR10 annot-version=TAIR10	1	Integrase-type DNA-binding superfamily protein
carrot-m0028-3p	AT1G03365.1	2.5	-1	1	22	16	37	UGAGAGAGAUUGGCUGUUGCGG	GUUCUACGGCCAAUUUCUCUCG	Cleavage	pacid=19656054 locus=AT1G03365 ID=AT1G03365.1.TAIR10 annot-version=TAIR10	1	RING/U-box superfamily protein
carrot-m0028-3p	AT1G78980.1	3	-1	1	22	1351	1372	UGAGAGAGAUUGGCUGUUGCGG	GCGCAACAGCCAAUUUCUCACC	Cleavage	pacid=19650025 locus=AT1G78980 ID=AT1G78980.1.TAIR10 annot-version=TAIR10	1	STRUBBELIG-receptor family 5
carrot-m0028-3p	AT3G10380.1	3	-1	1	22	3459	3480	UGAGAGAGAUUGGCUGUUGCGG	CUCCAGCAGCCAAUUUGUUUCA	Cleavage	pacid=19658741 locus=AT3G10380 ID=AT3G10380.1.TAIR10 annot-version=TAIR10	1	subunit of exocyst complex 8
carrot-m0028-3p	AT5G59730.2	3	-1	1	22	207	228	UGAGAGAGAUUGGCUGUUGCGG	AACCAACAGCUCAUCUCUCUCU	Translation	pacid=19666766 locus=AT5G59730 ID=AT5G59730.2.TAIR10 annot-version=TAIR10	1	exocyst subunit exo70 family protein H7
carrot-m0028-3p	AT5G59730.1	3	-1	1	22	207	228	UGAGAGAGAUUGGCUGUUGCGG	AACCAACAGCUCAUCUCUCUCU	Translation	pacid=19666765 locus=AT5G59730 ID=AT5G59730.1.TAIR10 annot-version=TAIR10	1	exocyst subunit exo70 family protein H7
carrot-m0028-3p	AT1G62980.1	3	-1	1	22	697	718	UGAGAGAGAUUGGCUGUUGCGG	UCUCUACGGUCAGUCUCUCUCG	Cleavage	pacid=19656330 locus=AT1G62980 ID=AT1G62980.1.TAIR10 annot-version=TAIR10	1	expansin A18
carrot-m0028-3p	AT1G78750.1	3	-1	1	22	267	288	UGAGAGAGAUUGGCUGUUGCGG	UUUCAACAGUCAAUCUUGCUUA	Cleavage	pacid=19654085 locus=AT1G78750 ID=AT1G78750.1.TAIR10 annot-version=TAIR10	1	F-box/RNI-like superfamily protein
carrot-m0028-3p	AT4G19520.1	3	-1	1	22	1461	1482	UGAGAGAGAUUGGCUGUUGCGG	UUCCAACAGUCAAUCUCUUAUA	Cleavage	pacid=19646411 locus=AT4G19520 ID=AT4G19520.1.TAIR10 annot-version=TAIR10	1	disease resistance protein (TIR-NBS-LRR class) family
carrot-m0028-3p	AT3G32100.1	3	-1	1	22	10	31	UGAGAGAGAUUGGCUGUUGCGG	AGGGAACAAUCAAUCUUUCUCA	Cleavage	pacid=19659617 locus=AT3G32100 ID=AT3G32100.1.TAIR10 annot-version=TAIR10	1	#N/A
carrot-m0028-3p	AT4G10490.1	3	-1	1	22	479	499	UGAGAGAGAUUGGCUGUUGCGG	CCUCAACA-CCGAUCUCUUUCA	Cleavage	pacid=19645958 locus=AT4G10490 ID=AT4G10490.1.TAIR10 annot-version=TAIR10	1	2-oxoglutarate (2OG) and Fe(II)-dependent oxygenase superfamily protein
carrot-m0028-3p	AT5G54490.1	3	-1	1	22	6	27	UGAGAGAGAUUGGCUGUUGCGG	UCAAAACAAUCAAUUUCUCUCA	Cleavage	pacid=19667368 locus=AT5G54490 ID=AT5G54490.1.TAIR10 annot-version=TAIR10	1	pinoid-binding protein 1
carrot-m0028-3p	AT3G54040.1	3	-1	1	22	154	175	UGAGAGAGAUUGGCUGUUGCGG	CUCAAAUUGCCAAUCUUUCUCA	Cleavage	pacid=19661137 locus=AT3G54040 ID=AT3G54040.1.TAIR10 annot-version=TAIR10	1	PAR1 protein
carrot-m0028-3p	AT4G23570.1	3	-1	1	22	52	73	UGAGAGAGAUUGGCUGUUGCGG	CGAUAACAUCCAAUCUCUCUUU	Cleavage	pacid=19643905 locus=AT4G23570 ID=AT4G23570.1.TAIR10 annot-version=TAIR10	1	phosphatase-like protein
carrot-m0028-3p	AT1G01490.1	3	-1	1	22	123	144	UGAGAGAGAUUGGCUGUUGCGG	GAUCAGUGUCCAAUCUCUCUUA	Cleavage	pacid=19655719 locus=AT1G01490 ID=AT1G01490.1.TAIR10 annot-version=TAIR10	1	Heavy metal transport/detoxification superfamily protein
carrot-m0028-3p	AT3G14220.1	3	-1	1	22	436	457	UGAGAGAGAUUGGCUGUUGCGG	AUCCAAAAGCUGAUCUUUCUCG	Cleavage	pacid=19663325 locus=AT3G14220 ID=AT3G14220.1.TAIR10 annot-version=TAIR10	1	GDSL-like Lipase/Acylhydrolase superfamily protein
carrot-m0033-3p	AT2G40690.1	2	-1	1	23	942	964	UGCUAGGACAUUCUGCGGGGUGC	GUGCCCUGAAGAAUGUUCUAGCA	Cleavage	pacid=19640900 locus=AT2G40690 ID=AT2G40690.1.TAIR10 annot-version=TAIR10	1	NAD-dependent glycerol-3-phosphate dehydrogenase family protein
carrot-m0033-3p	AT4G31100.1	2.5	-1	1	23	396	418	UGCUAGGACAUUCUGCGGGGUGC	AACAUCCGCAGGAUGUUCUAGUG	Cleavage	pacid=19646098 locus=AT4G31100 ID=AT4G31100.1.TAIR10 annot-version=TAIR10	1	wall-associated kinase
carrot-m0033-3p	AT5G01770.1	3	-1	1	23	2655	2677	UGCUAGGACAUUCUGCGGGGUGC	UCUAUUCGCAGAGUGUUCUAGCU	Cleavage	pacid=19667755 locus=AT5G01770 ID=AT5G01770.1.TAIR10 annot-version=TAIR10	1	regulatory-associated protein of TOR 2 (RAPTOR2)
carrot-m0033-3p	AT4G37610.1	3	-1	1	23	226	248	UGCUAGGACAUUCUGCGGGGUGC	UCUCACCGGAGAAUGUUUUAGCA	Cleavage	pacid=19645638 locus=AT4G37610 ID=AT4G37610.1.TAIR10 annot-version=TAIR10	1	BTB and TAZ domain protein 5
carrot-m0034-5p	AT1G67340.1	1.5	-1	1	22	628	649	GCGUAGCGCGUCGACGUGGCCU	UGGACACGUCGACGCGCUACGU	Cleavage	pacid=19649882 locus=AT1G67340 ID=AT1G67340.1.TAIR10 annot-version=TAIR10	1	HCP-like superfamily protein with MYND-type zinc finger
carrot-m0034-5p	AT5G50450.1	2	-1	1	22	559	580	GCGUAGCGCGUCGACGUGGCCU	AGGCCACGUCGAUGCGUUACGA	Cleavage	pacid=19669925 locus=AT5G50450 ID=AT5G50450.1.TAIR10 annot-version=TAIR10	1	HCP-like superfamily protein with MYND-type zinc finger
carrot-m0035-5p	AT5G20360.1	2	-1	1	22	1576	1597	CUUGGAGGUGCUGAGCUGCGGA	AGGGCAGCUCAGCAAUUCCAAG	Cleavage	pacid=19668993 locus=AT5G20360 ID=AT5G20360.1.TAIR10 annot-version=TAIR10	1	Octicosapeptide/Phox/Bem1p (PB1) domain-containing protein / tetratricopeptide repeat (TPR)-containing protein
carrot-m0035-5p	AT4G01190.1	2.5	-1	1	22	701	722	CUUGGAGGUGCUGAGCUGCGGA	ACGGUAGCUUCGCACCUCCAAG	Cleavage	pacid=19645422 locus=AT4G01190 ID=AT4G01190.1.TAIR10 annot-version=TAIR10	1	phosphatidylinositol phosphate kinase 10
carrot-m0035-5p	AT3G06010.1	2.5	-1	1	22	195	216	CUUGGAGGUGCUGAGCUGCGGA	AUGGUGGCUCAGCAGCUCCAAG	Cleavage	pacid=19662321 locus=AT3G06010 ID=AT3G06010.1.TAIR10 annot-version=TAIR10	1	SNF2/Brahma-type chromatin-remodeling protein CHR12
carrot-m0035-5p	AT3G29020.2	3	-1	1	22	704	725	CUUGGAGGUGCUGAGCUGCGGA	CUGAAAGCUCAGUAUCUCCAAG	Cleavage	pacid=19660515 locus=AT3G29020 ID=AT3G29020.2.TAIR10 annot-version=TAIR10	1	myb domain protein 110
carrot-m0035-5p	AT5G35525.1	3	-1	1	22	1	22	CUUGGAGGUGCUGAGCUGCGGA	AUGGCAUCUCAACACCUUCAAG	Translation	pacid=19673109 locus=AT5G35525 ID=AT5G35525.1.TAIR10 annot-version=TAIR10	1	PLAC8 family protein
carrot-m0035-5p	AT5G01910.1	3	-1	1	22	288	309	CUUGGAGGUGCUGAGCUGCGGA	GGAGGAGCUUAGUGCCUUCAAG	Cleavage	pacid=19672771 locus=AT5G01910 ID=AT5G01910.1.TAIR10 annot-version=TAIR10	1	myelin transcription factor
carrot-m0035-5p	AT5G01910.2	3	-1	1	22	288	309	CUUGGAGGUGCUGAGCUGCGGA	GGAGGAGCUUAGUGCCUUCAAG	Cleavage	pacid=19672772 locus=AT5G01910 ID=AT5G01910.2.TAIR10 annot-version=TAIR10	1	myelin transcription factor
carrot-m0036-5p	AT4G05210.1	3	-1	1	22	836	858	UUUAUAAGCAGGAGGA-CGCCUC	ACGGCGGUUUUCCUGCUUAUAAA	Cleavage	pacid=19648341 locus=AT4G05210 ID=AT4G05210.1.TAIR10 annot-version=TAIR10	1	Trimeric LpxA-like enzymes superfamily protein
carrot-m0036-5p	AT3G47870.1	3	-1	1	22	676	697	UUUAUAAGCAGGAGGACGCCUC	CUAUAGUCCUCCUGCUUAUAAU	Cleavage	pacid=19660134 locus=AT3G47870 ID=AT3G47870.1.TAIR10 annot-version=TAIR10	1	LOB domain-containing protein 27
carrot-m0036-5p	AT1G80650.1	3	-1	1	22	454	475	UUUAUAAGCAGGAGGACGCCUC	UUGGAGACCUCCUGUUUAUGAA	Cleavage	pacid=19656861 locus=AT1G80650 ID=AT1G80650.1.TAIR10 annot-version=TAIR10	1	RNAse THREE-like protein 1
carrot-m0036-5p	AT1G58220.1	3	-1	1	22	500	521	UUUAUAAGCAGGAGGACGCCUC	UUGGCGGCAUCUUGCUUAUAGA	Cleavage	pacid=19650517 locus=AT1G58220 ID=AT1G58220.1.TAIR10 annot-version=TAIR10	1	Homeodomain-like superfamily protein
carrot-m0036-5p	AT3G22550.1	3	-1	1	22	37	58	UUUAUAAGCAGGAGGACGCCUC	UCUGUUUUCUUCUGCUUAUGAA	Cleavage	pacid=19665090 locus=AT3G22550 ID=AT3G22550.1.TAIR10 annot-version=TAIR10	1	NAD(P)H-quinone oxidoreductase subunit%2C putative (DUF581)
carrot-m0038-3p	AT3G27740.1	2.5	-1	1	22	662	683	UCAUGGACGAGACAUGUGUCUU	UCUGCAAAUGUCUCGUUCAUGG	Cleavage	pacid=19664043 locus=AT3G27740 ID=AT3G27740.1.TAIR10 annot-version=TAIR10	1	carbamoyl phosphate synthetase A
carrot-m0038-3p	AT3G27740.2	2.5	-1	1	22	446	467	UCAUGGACGAGACAUGUGUCUU	UCUGCAAAUGUCUCGUUCAUGG	Cleavage	pacid=19664044 locus=AT3G27740 ID=AT3G27740.2.TAIR10 annot-version=TAIR10	1	carbamoyl phosphate synthetase A
carrot-m0038-3p	AT5G46350.1	3	-1	1	22	644	665	UCAUGGACGAGACAUGUGUCUU	GAGCCACGAGUCUCGUUCAUGA	Cleavage	pacid=19667690 locus=AT5G46350 ID=AT5G46350.1.TAIR10 annot-version=TAIR10	1	WRKY DNA-binding protein 8
carrot-m0038-3p	AT1G07310.1	3	-1	1	22	1323	1344	UCAUGGACGAGACAUGUGUCUU	UAUAUGUAUGUCUCGUUUGUGA	Cleavage	pacid=19649628 locus=AT1G07310 ID=AT1G07310.1.TAIR10 annot-version=TAIR10	1	Calcium-dependent lipid-binding (CaLB domain) family protein
carrot-m0038-3p	AT2G33520.1	3	-1	1	22	493	514	UCAUGGACGAGACAUGUGUCUU	AGAAUACUUGUUUUGUUCAUGA	Cleavage	pacid=19638193 locus=AT2G33520 ID=AT2G33520.1.TAIR10 annot-version=TAIR10	1	cysteine-rich/transmembrane domain protein A
carrot-m0038-3p	AT3G58310.1	3	-1	1	22	75	97	UCAUGGACGAGACA-UGUGUCUU	UAUACGCAGUGUUUCGUCCAUGA	Cleavage	pacid=19659299 locus=AT3G58310 ID=AT3G58310.1.TAIR10 annot-version=TAIR10	1	cysteine-rich repeat secretory protein%2C putative (DUF26)
carrot-m0038-3p	AT3G53090.1	3	-1	1	22	2466	2487	UCAUGGACGAGACAUGUGUCUU	UCCAUCCAUGUCUCGUUUGUGA	Cleavage	pacid=19660723 locus=AT3G53090 ID=AT3G53090.1.TAIR10 annot-version=TAIR10	1	ubiquitin-protein ligase 7
carrot-m0038-3p	AT3G53090.2	3	-1	1	22	2466	2487	UCAUGGACGAGACAUGUGUCUU	UCCAUCCAUGUCUCGUUUGUGA	Cleavage	pacid=19660724 locus=AT3G53090 ID=AT3G53090.2.TAIR10 annot-version=TAIR10	1	ubiquitin-protein ligase 7
carrot-m0040-5p	AT1G06930.1	2.5	-1	1	22	353	374	GACAGAGAGGAUCGGAUUGGGU	GACCAAACUGAUCCUCUCUGUG	Cleavage	pacid=19657396 locus=AT1G06930 ID=AT1G06930.1.TAIR10 annot-version=TAIR10	1	TPRXL
carrot-m0040-5p	AT1G64040.1	2.5	-1	1	22	41	62	GACAGAGAGGAUCGGAUUGGGU	UCUCUAGCCGAUUCUCUCUGUC	Cleavage	pacid=19656667 locus=AT1G64040 ID=AT1G64040.1.TAIR10 annot-version=TAIR10	1	type one serine/threonine protein phosphatase 3
carrot-m0040-5p	AT1G67830.1	3	-1	1	22	23	44	GACAGAGAGGAUCGGAUUGGGU	AUCCAAUCCUAUCUUCUUUGUU	Cleavage	pacid=19656449 locus=AT1G67830 ID=AT1G67830.1.TAIR10 annot-version=TAIR10	1	alpha-fucosidase 1
carrot-m0040-5p	AT2G35310.1	3	-1	1	22	922	943	GACAGAGAGGAUCGGAUUGGGU	ACACGAGCUGAUUCUCUUUGUC	Cleavage	pacid=19640253 locus=AT2G35310 ID=AT2G35310.1.TAIR10 annot-version=TAIR10	1	Transcriptional factor B3 family protein
carrot-m0040-5p	AT1G73390.4	3	-1	1	22	1838	1859	GACAGAGAGGAUCGGAUUGGGU	AUAAAAUUCGAUUCUUUCUGUU	Cleavage	pacid=19652728 locus=AT1G73390 ID=AT1G73390.4.TAIR10 annot-version=TAIR10	1	Endosomal targeting BRO1-like domain-containing protein
carrot-m0040-5p	AT1G73390.3	3	-1	1	22	1752	1773	GACAGAGAGGAUCGGAUUGGGU	AUAAAAUUCGAUUCUUUCUGUU	Cleavage	pacid=19652727 locus=AT1G73390 ID=AT1G73390.3.TAIR10 annot-version=TAIR10	1	Endosomal targeting BRO1-like domain-containing protein
carrot-m0040-5p	AT1G73390.2	3	-1	1	22	1724	1745	GACAGAGAGGAUCGGAUUGGGU	AUAAAAUUCGAUUCUUUCUGUU	Cleavage	pacid=19652726 locus=AT1G73390 ID=AT1G73390.2.TAIR10 annot-version=TAIR10	1	Endosomal targeting BRO1-like domain-containing protein
carrot-m0040-5p	AT1G73390.1	3	-1	1	22	1550	1571	GACAGAGAGGAUCGGAUUGGGU	AUAAAAUUCGAUUCUUUCUGUU	Cleavage	pacid=19652725 locus=AT1G73390 ID=AT1G73390.1.TAIR10 annot-version=TAIR10	1	Endosomal targeting BRO1-like domain-containing protein
carrot-m0040-5p	AT2G35490.1	3	-1	1	22	229	250	GACAGAGAGGAUCGGAUUGGGU	CUAAAAUCCGAUCUUCUCUGCC	Cleavage	pacid=19643195 locus=AT2G35490 ID=AT2G35490.1.TAIR10 annot-version=TAIR10	1	Plastid-lipid associated protein PAP / fibrillin family protein
carrot-m0040-5p	AT1G63970.1	3	-1	1	22	579	600	GACAGAGAGGAUCGGAUUGGGU	AGACAAUCCGAUCCAAUCUGUC	Cleavage	pacid=19651588 locus=AT1G63970 ID=AT1G63970.1.TAIR10 annot-version=TAIR10	1	isoprenoid F
carrot-m0040-5p	AT1G63970.2	3	-1	1	22	527	548	GACAGAGAGGAUCGGAUUGGGU	AGACAAUCCGAUCCAAUCUGUC	Cleavage	pacid=19651589 locus=AT1G63970 ID=AT1G63970.2.TAIR10 annot-version=TAIR10	1	isoprenoid F
carrot-m0040-5p	AT5G11800.1	3	-1	1	22	2205	2226	GACAGAGAGGAUCGGAUUGGGU	GUGGAAUCAGAUCUUCUCUGUU	Cleavage	pacid=19671243 locus=AT5G11800 ID=AT5G11800.1.TAIR10 annot-version=TAIR10	1	K+ efflux antiporter 6
carrot-m0040-5p	AT5G01990.1	3	-1	1	22	246	267	GACAGAGAGGAUCGGAUUGGGU	AGAGACUCCGAUUCUCUCUGUU	Cleavage	pacid=19667793 locus=AT5G01990 ID=AT5G01990.1.TAIR10 annot-version=TAIR10	1	Auxin efflux carrier family protein
carrot-m0041-3p	AT1G32690.1	2	-1	1	23	559	581	AGAUUGCUGGAAGAACUUGAACG	CGAUCAAGGUUUUCCGGCAAUCU	Cleavage	pacid=19656928 locus=AT1G32690 ID=AT1G32690.1.TAIR10 annot-version=TAIR10	1	DUF740 family protein
carrot-m0041-3p	AT1G51690.2	2	-1	1	23	1484	1506	AGAUUGCUGGAAGAACUUGAACG	GCUACAGGUUCUUACAGCAAUCU	Translation	pacid=19653883 locus=AT1G51690 ID=AT1G51690.2.TAIR10 annot-version=TAIR10	1	protein phosphatase 2A 55 kDa regulatory subunit B alpha isoform
carrot-m0041-3p	AT1G51690.3	2	-1	1	23	1562	1584	AGAUUGCUGGAAGAACUUGAACG	GCUACAGGUUCUUACAGCAAUCU	Translation	pacid=19653881 locus=AT1G51690 ID=AT1G51690.3.TAIR10 annot-version=TAIR10	1	protein phosphatase 2A 55 kDa regulatory subunit B alpha isoform
carrot-m0041-3p	AT1G51690.1	2	-1	1	23	2970	2992	AGAUUGCUGGAAGAACUUGAACG	GCUACAGGUUCUUACAGCAAUCU	Translation	pacid=19653882 locus=AT1G51690 ID=AT1G51690.1.TAIR10 annot-version=TAIR10	1	protein phosphatase 2A 55 kDa regulatory subunit B alpha isoform
carrot-m0041-3p	AT1G17720.2	2	-1	1	23	1479	1501	AGAUUGCUGGAAGAACUUGAACG	GCAACAGGUUCUUACAGCAAUCU	Translation	pacid=19657643 locus=AT1G17720 ID=AT1G17720.2.TAIR10 annot-version=TAIR10	1	Protein phosphatase 2A%2C regulatory subunit PR55
carrot-m0041-3p	AT1G17720.1	2	-1	1	23	1525	1547	AGAUUGCUGGAAGAACUUGAACG	GCAACAGGUUCUUACAGCAAUCU	Translation	pacid=19657642 locus=AT1G17720 ID=AT1G17720.1.TAIR10 annot-version=TAIR10	1	Protein phosphatase 2A%2C regulatory subunit PR55
carrot-m0041-3p	AT5G66330.1	3	-1	1	23	1454	1476	AGAUUGCUGGAAGAACUUGAACG	CGGUCGAGUUUUUCCGGCAAUUG	Cleavage	pacid=19671466 locus=AT5G66330 ID=AT5G66330.1.TAIR10 annot-version=TAIR10	1	Leucine-rich repeat (LRR) family protein
carrot-m0041-3p	AT1G72840.2	3	-1	1	23	1856	1878	AGAUUGCUGGAAGAACUUGAACG	UUCUCAAGUUCUUCCAGCACUUG	Cleavage	pacid=19651197 locus=AT1G72840 ID=AT1G72840.2.TAIR10 annot-version=TAIR10	1	Disease resistance protein (TIR-NBS-LRR class)
carrot-m0041-3p	AT1G72840.1	3	-1	1	23	1836	1858	AGAUUGCUGGAAGAACUUGAACG	UUCUCAAGUUCUUCCAGCACUUG	Cleavage	pacid=19651198 locus=AT1G72840 ID=AT1G72840.1.TAIR10 annot-version=TAIR10	1	Disease resistance protein (TIR-NBS-LRR class)
carrot-m0041-3p	AT1G57870.3	3	-1	1	23	1476	1498	AGAUUGCUGGAAGAACUUGAACG	UUUGUAGGUUCUUCCAGUAUUCU	Cleavage	pacid=19651075 locus=AT1G57870 ID=AT1G57870.3.TAIR10 annot-version=TAIR10	1	shaggy-like kinase 42
carrot-m0041-3p	AT1G57870.2	3	-1	1	23	1405	1427	AGAUUGCUGGAAGAACUUGAACG	UUUGUAGGUUCUUCCAGUAUUCU	Cleavage	pacid=19651077 locus=AT1G57870 ID=AT1G57870.2.TAIR10 annot-version=TAIR10	1	shaggy-like kinase 42
carrot-m0041-3p	AT1G57870.1	3	-1	1	23	1479	1501	AGAUUGCUGGAAGAACUUGAACG	UUUGUAGGUUCUUCCAGUAUUCU	Cleavage	pacid=19651076 locus=AT1G57870 ID=AT1G57870.1.TAIR10 annot-version=TAIR10	1	shaggy-like kinase 42
carrot-m0041-3p	AT2G36380.1	3	-1	1	23	1961	1983	AGAUUGCUGGAAGAACUUGAACG	CUGCCAGGUUCUUCCGGCAGUUG	Cleavage	pacid=19640612 locus=AT2G36380 ID=AT2G36380.1.TAIR10 annot-version=TAIR10	1	pleiotropic drug resistance 6
carrot-m0041-3p	AT2G32900.1	3	-1	1	23	1735	1757	AGAUUGCUGGAAGAACUUGAACG	AAAACAAGUUCAUCUAGUAAUUU	Cleavage	pacid=19641460 locus=AT2G32900 ID=AT2G32900.1.TAIR10 annot-version=TAIR10	1	centromere/kinetochore protein%2C putative (ZW10)
carrot-m0041-3p	AT5G62730.1	3	-1	1	23	1167	1189	AGAUUGCUGGAAGAACUUGAACG	AUUACCAGUUUUUCCAGUGGUCU	Cleavage	pacid=19668921 locus=AT5G62730 ID=AT5G62730.1.TAIR10 annot-version=TAIR10	1	Major facilitator superfamily protein
carrot-m0041-3p	AT5G64667.1	3	-1	1	23	12	34	AGAUUGCUGGAAGAACUUGAACG	UCAACAAAUUCAUUCAGCAAUCU	Cleavage	pacid=19672859 locus=AT5G64667 ID=AT5G64667.1.TAIR10 annot-version=TAIR10	1	inflorescence deficient in abscission (IDA)-like 2
carrot-m0042-5p	AT3G42950.1	2	-1	1	23	584	605	AUGUAGCUAGUGAUAUUAACACG	CGU-UUAAUCUCACUAGUUAUAU	Cleavage	pacid=19658787 locus=AT3G42950 ID=AT3G42950.1.TAIR10 annot-version=TAIR10	1	Pectin lyase-like superfamily protein
carrot-m0042-5p	AT1G12540.1	2.5	-1	1	23	622	644	AUGUAGCUAGUGAUAUUAACACG	UGCUUUAAUAUUGUUAGUUGCAU	Cleavage	pacid=19653974 locus=AT1G12540 ID=AT1G12540.1.TAIR10 annot-version=TAIR10	1	basic helix-loop-helix (bHLH) DNA-binding superfamily protein
carrot-m0042-5p	AT1G74560.2	2.5	-1	1	23	1044	1066	AUGUAGCUAGUGAUAUUAACACG	UUAUUUACUAUCAAUAGCUACAU	Translation	pacid=19653036 locus=AT1G74560 ID=AT1G74560.2.TAIR10 annot-version=TAIR10	1	#N/A
carrot-m0042-5p	AT1G74560.1	2.5	-1	1	23	1041	1063	AUGUAGCUAGUGAUAUUAACACG	UUAUUUACUAUCAAUAGCUACAU	Translation	pacid=19653037 locus=AT1G74560 ID=AT1G74560.1.TAIR10 annot-version=TAIR10	1	NAP1-related protein 1
carrot-m0042-5p	AT1G74560.3	2.5	-1	1	23	1013	1035	AUGUAGCUAGUGAUAUUAACACG	UUAUUUACUAUCAAUAGCUACAU	Translation	pacid=19653035 locus=AT1G74560 ID=AT1G74560.3.TAIR10 annot-version=TAIR10	1	NAP1-related protein 1
carrot-m0042-5p	AT3G05270.2	2.5	-1	1	23	2039	2061	AUGUAGCUAGUGAUAUUAACACG	GCGAUUACAGUCACUAGCUACAU	Cleavage	pacid=19659673 locus=AT3G05270 ID=AT3G05270.2.TAIR10 annot-version=TAIR10	1	filament-like protein (DUF869)
carrot-m0042-5p	AT3G05270.1	2.5	-1	1	23	1906	1928	AUGUAGCUAGUGAUAUUAACACG	GCGAUUACAGUCACUAGCUACAU	Cleavage	pacid=19659672 locus=AT3G05270 ID=AT3G05270.1.TAIR10 annot-version=TAIR10	1	filament-like protein (DUF869)
carrot-m0042-5p	AT4G21470.1	3	-1	1	23	1164	1186	AUGUAGCUAGUGAUAUUAACACG	CGUCUUAUUAUCGUUGGCUAUAU	Cleavage	pacid=19643870 locus=AT4G21470 ID=AT4G21470.1.TAIR10 annot-version=TAIR10	1	riboflavin kinase/FMN hydrolase
carrot-m0042-5p	AT3G05400.1	3	-1	1	23	501	523	AUGUAGCUAGUGAUAUUAACACG	GGAGUUGGUCUCAUUAGCUACGU	Cleavage	pacid=19662480 locus=AT3G05400 ID=AT3G05400.1.TAIR10 annot-version=TAIR10	1	Major facilitator superfamily protein
carrot-m0042-5p	AT3G05400.2	3	-1	1	23	360	382	AUGUAGCUAGUGAUAUUAACACG	GGAGUUGGUCUCAUUAGCUACGU	Cleavage	pacid=19662481 locus=AT3G05400 ID=AT3G05400.2.TAIR10 annot-version=TAIR10	1	Major facilitator superfamily protein
carrot-m0042-5p	AT1G16858.1	3	-1	1	23	287	309	AUGUAGCUAGUGAUAUUAACACG	UUUCCUGAUAUCGUUAGCUGCAU	Cleavage	pacid=19653626 locus=AT1G16858 ID=AT1G16858.1.TAIR10 annot-version=TAIR10	1	#N/A
carrot-m0042-5p	AT1G16860.1	3	-1	1	23	287	309	AUGUAGCUAGUGAUAUUAACACG	UUUCCUGAUAUCGUUAGCUGCAU	Cleavage	pacid=19654398 locus=AT1G16860 ID=AT1G16860.1.TAIR10 annot-version=TAIR10	1	Ubiquitin-specific protease family C19-related protein
carrot-m0042-5p	AT4G38150.1	3	-1	1	23	1281	1303	AUGUAGCUAGUGAUAUUAACACG	AACAAUAGUAUCAUUGGUUACAU	Cleavage	pacid=19644895 locus=AT4G38150 ID=AT4G38150.1.TAIR10 annot-version=TAIR10	1	Pentatricopeptide repeat (PPR) superfamily protein
carrot-m0042-5p	AT2G44660.1	3	-1	1	23	966	988	AUGUAGCUAGUGAUAUUAACACG	UGCAAUGGUAUUACUAGCUAUAU	Cleavage	pacid=19639079 locus=AT2G44660 ID=AT2G44660.1.TAIR10 annot-version=TAIR10	1	ALG6%2C ALG8 glycosyltransferase family
carrot-m0042-5p	AT5G42235.1	3	-1	1	23	334	356	AUGUAGCUAGUGAUAUUAACACG	AAUAAUAAUAUCACUAGUUUCAU	Cleavage	pacid=19669826 locus=AT5G42235 ID=AT5G42235.1.TAIR10 annot-version=TAIR10	1	Expressed protein
carrot-m0042-5p	AT4G13345.1	3	-1	1	23	1017	1039	AUGUAGCUAGUGAUAUUAACACG	CUGAUUAGUAUCAUUAGUUUCAU	Cleavage	pacid=19644420 locus=AT4G13345 ID=AT4G13345.1.TAIR10 annot-version=TAIR10	1	Serinc-domain containing serine and sphingolipid biosynthesis protein
carrot-m0042-5p	AT4G13345.2	3	-1	1	23	969	991	AUGUAGCUAGUGAUAUUAACACG	CUGAUUAGUAUCAUUAGUUUCAU	Cleavage	pacid=19644421 locus=AT4G13345 ID=AT4G13345.2.TAIR10 annot-version=TAIR10	1	Serinc-domain containing serine and sphingolipid biosynthesis protein
carrot-m0042-5p	AT5G08780.1	3	-1	1	23	1473	1495	AUGUAGCUAGUGAUAUUAACACG	UUAUUUAAUAUCAGUAUCUACAU	Translation	pacid=19672606 locus=AT5G08780 ID=AT5G08780.1.TAIR10 annot-version=TAIR10	1	winged-helix DNA-binding transcription factor family protein
carrot-m0042-5p	AT1G19170.1	3	-1	1	23	541	562	AUGUAGCUAGUGAUAUUAACACG	CGU-UUAAUCUCACUAGCCAUAU	Cleavage	pacid=19658182 locus=AT1G19170 ID=AT1G19170.1.TAIR10 annot-version=TAIR10	1	Pectin lyase-like superfamily protein
carrot-m0042-5p	AT4G15010.2	3	-1	1	23	1646	1668	AUGUAGCUAGUGAUAUUAACACG	AUAAUUAACAUCAUUGGCUGUAU	Cleavage	pacid=19646816 locus=AT4G15010 ID=AT4G15010.2.TAIR10 annot-version=TAIR10	1	Mitochondrial substrate carrier family protein
carrot-m0042-5p	AT4G15010.1	3	-1	1	23	1502	1524	AUGUAGCUAGUGAUAUUAACACG	AUAAUUAACAUCAUUGGCUGUAU	Cleavage	pacid=19646815 locus=AT4G15010 ID=AT4G15010.1.TAIR10 annot-version=TAIR10	1	Mitochondrial substrate carrier family protein
carrot-m0042-5p	AT4G15010.3	3	-1	1	23	1457	1479	AUGUAGCUAGUGAUAUUAACACG	AUAAUUAACAUCAUUGGCUGUAU	Cleavage	pacid=19646817 locus=AT4G15010 ID=AT4G15010.3.TAIR10 annot-version=TAIR10	1	Mitochondrial substrate carrier family protein
carrot-m0042-5p	AT5G50915.1	3	-1	1	23	139	161	AUGUAGCUAGUGAUAUUAACACG	UCCAUUAAUCUCACUAGUUUCAU	Cleavage	pacid=19669816 locus=AT5G50915 ID=AT5G50915.1.TAIR10 annot-version=TAIR10	1	basic helix-loop-helix (bHLH) DNA-binding superfamily protein
carrot-m0042-5p	AT5G50915.2	3	-1	1	23	139	161	AUGUAGCUAGUGAUAUUAACACG	UCCAUUAAUCUCACUAGUUUCAU	Cleavage	pacid=19669817 locus=AT5G50915 ID=AT5G50915.2.TAIR10 annot-version=TAIR10	1	basic helix-loop-helix (bHLH) DNA-binding superfamily protein
carrot-m0043-5p	AT1G13030.1	3	-1	1	22	1905	1926	CCAUUGCAGGACCUCUAGCGCC	AGUGCUAUGGGUCCUGUAAUGA	Cleavage	pacid=19649277 locus=AT1G13030 ID=AT1G13030.1.TAIR10 annot-version=TAIR10	1	sphere organelles protein-like protein
carrot-m0043-5p	AT5G48375.1	3	-1	1	22	586	607	CCAUUGCAGGACCUCUAGCGCC	CCUACUAGAGGUUAUGCAAUGG	Cleavage	pacid=19670311 locus=AT5G48375 ID=AT5G48375.1.TAIR10 annot-version=TAIR10	1	thioglucoside glucosidase 3
carrot-m0048-5p	AT5G28030.2	2.5	-1	1	22	736	757	AAUUGGCUGGAAUAACAUCUCU	UCUGGUGAAAUUCCAGCCAAUU	Cleavage	pacid=19669963 locus=AT5G28030 ID=AT5G28030.2.TAIR10 annot-version=TAIR10	1	L-cysteine desulfhydrase 1
carrot-m0048-5p	AT5G28030.1	2.5	-1	1	22	844	865	AAUUGGCUGGAAUAACAUCUCU	UCUGGUGAAAUUCCAGCCAAUU	Cleavage	pacid=19669962 locus=AT5G28030 ID=AT5G28030.1.TAIR10 annot-version=TAIR10	1	L-cysteine desulfhydrase 1
carrot-m0048-5p	AT2G46980.3	3	-1	1	22	114	135	AAUUGGCUGGAAUAACAUCUCU	UCAGAUCUUAUUCCAGUUAAUA	Cleavage	pacid=19639118 locus=AT2G46980 ID=AT2G46980.3.TAIR10 annot-version=TAIR10	1	asynaptic protein
carrot-m0048-5p	AT2G46980.2	3	-1	1	22	94	115	AAUUGGCUGGAAUAACAUCUCU	UCAGAUCUUAUUCCAGUUAAUA	Cleavage	pacid=19639117 locus=AT2G46980 ID=AT2G46980.2.TAIR10 annot-version=TAIR10	1	asynaptic protein
carrot-m0048-5p	AT1G65681.1	3	-1	1	22	607	628	AAUUGGCUGGAAUAACAUCUCU	UAUAAUGUUAUUCCGGCGAAUU	Cleavage	pacid=19649708 locus=AT1G65681 ID=AT1G65681.1.TAIR10 annot-version=TAIR10	1	beta expansin 6
carrot-m0048-5p	AT2G45110.1	3	-1	1	22	792	813	AAUUGGCUGGAAUAACAUCUCU	UAUAAUGUUAUUCCGGCGAAUU	Cleavage	pacid=19638698 locus=AT2G45110 ID=AT2G45110.1.TAIR10 annot-version=TAIR10	1	expansin B4
carrot-m0048-5p	AT4G17300.1	3	-1	1	22	155	176	AAUUGGCUGGAAUAACAUCUCU	UUCGAUGCUUUUCCGGCCAAUU	Cleavage	pacid=19644977 locus=AT4G17300 ID=AT4G17300.1.TAIR10 annot-version=TAIR10	1	Class II aminoacyl-tRNA and biotin synthetases superfamily protein
carrot-m0048-5p	AT1G74310.1	3	-1	1	22	460	481	AAUUGGCUGGAAUAACAUCUCU	CCUGAUGAUAUUCCAGCGAGUU	Cleavage	pacid=19655151 locus=AT1G74310 ID=AT1G74310.1.TAIR10 annot-version=TAIR10	1	heat shock protein 101
carrot-m0048-5p	AT3G58640.2	3	-1	1	22	668	689	AAUUGGCUGGAAUAACAUCUCU	GCUGAUGUGAUUCUAGUUGAUU	Cleavage	pacid=19664454 locus=AT3G58640 ID=AT3G58640.2.TAIR10 annot-version=TAIR10	1	Mitogen activated protein kinase kinase kinase-like protein
carrot-m0048-5p	AT3G58640.1	3	-1	1	22	756	777	AAUUGGCUGGAAUAACAUCUCU	GCUGAUGUGAUUCUAGUUGAUU	Cleavage	pacid=19664453 locus=AT3G58640 ID=AT3G58640.1.TAIR10 annot-version=TAIR10	1	Mitogen activated protein kinase kinase kinase-like protein
carrot-m0049-3p	AT1G44180.1	2	-1	1	23	269	291	GUUGAAGGCAAUUGAAGAACGCG	ACCUUUCUUCAAUUCUCUUCAAC	Cleavage	pacid=19654518 locus=AT1G44180 ID=AT1G44180.1.TAIR10 annot-version=TAIR10	1	Peptidase M20/M25/M40 family protein
carrot-m0049-3p	AT4G14350.2	2.5	-1	1	23	2246	2268	GUUGAAGGCAAUUGAAGAACGCG	GGAUUUGUUUAAUUGUUUUCAAC	Cleavage	pacid=19647476 locus=AT4G14350 ID=AT4G14350.2.TAIR10 annot-version=TAIR10	1	AGC (cAMP-dependent%2C cGMP-dependent and protein kinase C) kinase family protein
carrot-m0049-3p	AT4G14350.1	2.5	-1	1	23	2150	2172	GUUGAAGGCAAUUGAAGAACGCG	GGAUUUGUUUAAUUGUUUUCAAC	Cleavage	pacid=19647475 locus=AT4G14350 ID=AT4G14350.1.TAIR10 annot-version=TAIR10	1	AGC (cAMP-dependent%2C cGMP-dependent and protein kinase C) kinase family protein
carrot-m0049-3p	AT4G14350.3	2.5	-1	1	23	2141	2163	GUUGAAGGCAAUUGAAGAACGCG	GGAUUUGUUUAAUUGUUUUCAAC	Cleavage	pacid=19647477 locus=AT4G14350 ID=AT4G14350.3.TAIR10 annot-version=TAIR10	1	AGC (cAMP-dependent%2C cGMP-dependent and protein kinase C) kinase family protein
carrot-m0049-3p	AT1G21010.1	2.5	-1	1	23	728	750	GUUGAAGGCAAUUGAAGAACGCG	UUUUUUCUUAAGUUGCUUUCAAU	Cleavage	pacid=19653113 locus=AT1G21010 ID=AT1G21010.1.TAIR10 annot-version=TAIR10	1	poly polymerase
carrot-m0049-3p	AT5G41970.1	3	-1	1	23	485	507	GUUGAAGGCAAUUGAAGAACGCG	GAUGUUCUUCGGUUGUUUUUAGC	Cleavage	pacid=19665813 locus=AT5G41970 ID=AT5G41970.1.TAIR10 annot-version=TAIR10	1	Metal-dependent protein hydrolase
carrot-m0049-3p	AT4G09580.1	3	-1	1	23	26	48	GUUGAAGGCAAUUGAAGAACGCG	UAAGUUCUUCAGUUUCCUUCAAA	Cleavage	pacid=19644158 locus=AT4G09580 ID=AT4G09580.1.TAIR10 annot-version=TAIR10	1	SNARE associated Golgi protein family
carrot-m0049-3p	AT4G21215.2	3	-1	1	23	1181	1203	GUUGAAGGCAAUUGAAGAACGCG	UAUGUGUUUCGAUUGUCUUCAAU	Cleavage	pacid=19647931 locus=AT4G21215 ID=AT4G21215.2.TAIR10 annot-version=TAIR10	1	transmembrane protein
carrot-m0049-3p	AT4G21215.1	3	-1	1	23	1175	1197	GUUGAAGGCAAUUGAAGAACGCG	UAUGUGUUUCGAUUGUCUUCAAU	Cleavage	pacid=19647932 locus=AT4G21215 ID=AT4G21215.1.TAIR10 annot-version=TAIR10	1	transmembrane protein
carrot-m0049-3p	AT3G52050.5	3	-1	1	23	109	131	GUUGAAGGCAAUUGAAGAACGCG	UCCUUUCUUCGAUUGCUUUCGGA	Cleavage	pacid=19659403 locus=AT3G52050 ID=AT3G52050.5.TAIR10 annot-version=TAIR10	1	5'-3' exonuclease family protein
carrot-m0049-3p	AT3G52050.3	3	-1	1	23	109	131	GUUGAAGGCAAUUGAAGAACGCG	UCCUUUCUUCGAUUGCUUUCGGA	Cleavage	pacid=19659399 locus=AT3G52050 ID=AT3G52050.3.TAIR10 annot-version=TAIR10	1	5'-3' exonuclease family protein
carrot-m0049-3p	AT3G16565.2	3	-1	1	23	907	929	GUUGAAGGCAAUUGAAGAACGCG	UGUUUUCAUCAGUUGGCUUCAAC	Cleavage	pacid=19662201 locus=AT3G16565 ID=AT3G16565.2.TAIR10 annot-version=TAIR10	1	threonyl and alanyl tRNA synthetase second additional domain-containing protein
carrot-m0049-3p	AT3G58760.1	3	-1	1	23	1483	1505	GUUGAAGGCAAUUGAAGAACGCG	GUUUUUCUUUAAUUGCCUUAAAA	Cleavage	pacid=19665099 locus=AT3G58760 ID=AT3G58760.1.TAIR10 annot-version=TAIR10	1	Integrin-linked protein kinase family
carrot-m0049-3p	AT5G05690.2	3	-1	1	23	72	94	GUUGAAGGCAAUUGAAGAACGCG	CUUCUUCUUCAAUGGCCUUCACC	Translation	pacid=19671770 locus=AT5G05690 ID=AT5G05690.2.TAIR10 annot-version=TAIR10	1	Cytochrome P450 superfamily protein
carrot-m0049-3p	AT5G05690.1	3	-1	1	23	65	87	GUUGAAGGCAAUUGAAGAACGCG	CUUCUUCUUCAAUGGCCUUCACC	Translation	pacid=19671769 locus=AT5G05690 ID=AT5G05690.1.TAIR10 annot-version=TAIR10	1	Cytochrome P450 superfamily protein
carrot-m0049-3p	AT5G05690.3	3	-1	1	23	72	94	GUUGAAGGCAAUUGAAGAACGCG	CUUCUUCUUCAAUGGCCUUCACC	Translation	pacid=19671771 locus=AT5G05690 ID=AT5G05690.3.TAIR10 annot-version=TAIR10	1	Cytochrome P450 superfamily protein
carrot-m0049-3p	AT3G59990.4	3	-1	1	23	979	1001	GUUGAAGGCAAUUGAAGAACGCG	GUGCAUUUACAGUUGCCUUCAAC	Cleavage	pacid=19659253 locus=AT3G59990 ID=AT3G59990.4.TAIR10 annot-version=TAIR10	1	methionine aminopeptidase 2B
carrot-m0049-3p	AT3G59990.2	3	-1	1	23	835	857	GUUGAAGGCAAUUGAAGAACGCG	GUGCAUUUACAGUUGCCUUCAAC	Cleavage	pacid=19659251 locus=AT3G59990 ID=AT3G59990.2.TAIR10 annot-version=TAIR10	1	methionine aminopeptidase 2B
carrot-m0049-3p	AT3G59990.1	3	-1	1	23	770	792	GUUGAAGGCAAUUGAAGAACGCG	GUGCAUUUACAGUUGCCUUCAAC	Cleavage	pacid=19659250 locus=AT3G59990 ID=AT3G59990.1.TAIR10 annot-version=TAIR10	1	methionine aminopeptidase 2B
carrot-m0049-3p	AT3G59990.3	3	-1	1	23	743	765	GUUGAAGGCAAUUGAAGAACGCG	GUGCAUUUACAGUUGCCUUCAAC	Cleavage	pacid=19659252 locus=AT3G59990 ID=AT3G59990.3.TAIR10 annot-version=TAIR10	1	methionine aminopeptidase 2B
carrot-m0049-3p	AT2G30470.1	3	-1	1	23	3026	3048	GUUGAAGGCAAUUGAAGAACGCG	UUUUUUUUGUAAUUGUUUUCAAC	Cleavage	pacid=19638455 locus=AT2G30470 ID=AT2G30470.1.TAIR10 annot-version=TAIR10	1	B3 domain-containing transcription repressor VAL1
carrot-m0049-3p	AT5G06520.1	3	-1	1	23	1686	1708	GUUGAAGGCAAUUGAAGAACGCG	UGGUUUUCUCAGUUGUCUUCAAU	Cleavage	pacid=19667657 locus=AT5G06520 ID=AT5G06520.1.TAIR10 annot-version=TAIR10	1	SWAP (Suppressor-of-White-APricot)/surp domain-containing protein
carrot-m0052-3p	AT4G30190.1	2	-1	1	22	3191	3212	UGCUGAAUGCCAGGCACAACCU	CCUUUGUGUUUGGCAUUUGGCA	Cleavage	pacid=19644658 locus=AT4G30190 ID=AT4G30190.1.TAIR10 annot-version=TAIR10	1	H[+]-ATPase 2
carrot-m0054-3p	AT5G42630.2	2.5	-1	1	22	289	310	CAGGUUCAGGAGAGGUUUGAGG	CAACAAACCUCUCUUGAGCUUA	Cleavage	pacid=19669960 locus=AT5G42630 ID=AT5G42630.2.TAIR10 annot-version=TAIR10	1	Homeodomain-like superfamily protein
carrot-m0054-3p	AT5G42630.1	2.5	-1	1	22	289	310	CAGGUUCAGGAGAGGUUUGAGG	CAACAAACCUCUCUUGAGCUUA	Cleavage	pacid=19669959 locus=AT5G42630 ID=AT5G42630.1.TAIR10 annot-version=TAIR10	1	Homeodomain-like superfamily protein
carrot-m0054-3p	AT1G66145.1	2.5	-1	1	22	253	274	CAGGUUCAGGAGAGGUUUGAGG	AUACAUAACUCUCCUGAGCCUG	Cleavage	pacid=19654464 locus=AT1G66145 ID=AT1G66145.1.TAIR10 annot-version=TAIR10	1	CLAVATA3/ESR-RELATED 18
carrot-m0054-3p	AT3G09710.1	3	-1	1	22	436	457	CAGGUUCAGGAGAGGUUUGAGG	CCUCCAUCUUCUCCUGAAUCUG	Cleavage	pacid=19662553 locus=AT3G09710 ID=AT3G09710.1.TAIR10 annot-version=TAIR10	1	IQ-domain 1
carrot-m0054-3p	AT3G09710.2	3	-1	1	22	556	577	CAGGUUCAGGAGAGGUUUGAGG	CCUCCAUCUUCUCCUGAAUCUG	Cleavage	pacid=19662552 locus=AT3G09710 ID=AT3G09710.2.TAIR10 annot-version=TAIR10	1	IQ-domain 1
carrot-m0054-3p	AT1G71810.1	3	-1	1	22	774	795	CAGGUUCAGGAGAGGUUUGAGG	UCUGAGAUUUCUCCUGAGCCUG	Cleavage	pacid=19656494 locus=AT1G71810 ID=AT1G71810.1.TAIR10 annot-version=TAIR10	1	Protein kinase superfamily protein
carrot-m0054-3p	AT1G54960.1	3	-1	1	22	466	487	CAGGUUCAGGAGAGGUUUGAGG	UUUGGAGCCUUUCCUGAAUCUG	Cleavage	pacid=19654216 locus=AT1G54960 ID=AT1G54960.1.TAIR10 annot-version=TAIR10	1	NPK1-related protein kinase 2
carrot-m0054-3p	AT4G14840.1	3	-1	1	22	81	102	CAGGUUCAGGAGAGGUUUGAGG	GGUCAAAAUUCUCCUGGAUUUG	Cleavage	pacid=19646349 locus=AT4G14840 ID=AT4G14840.1.TAIR10 annot-version=TAIR10	1	spindle assembly abnormal protein
carrot-m0054-3p	AT5G02950.1	3	-1	1	22	853	874	CAGGUUCAGGAGAGGUUUGAGG	GAUGGAAUCUCUUUUGAACCUG	Cleavage	pacid=19666079 locus=AT5G02950 ID=AT5G02950.1.TAIR10 annot-version=TAIR10	1	Tudor/PWWP/MBT superfamily protein
carrot-m0054-3p	AT1G26130.2	3	-1	1	22	3200	3221	CAGGUUCAGGAGAGGUUUGAGG	UGCAAAACCUCUCUUGAAUCUC	Cleavage	pacid=19655854 locus=AT1G26130 ID=AT1G26130.2.TAIR10 annot-version=TAIR10	1	ATPase E1-E2 type family protein / haloacid dehalogenase-like hydrolase family protein
carrot-m0054-3p	AT1G26130.1	3	-1	1	22	3354	3375	CAGGUUCAGGAGAGGUUUGAGG	UGCAAAACCUCUCUUGAAUCUC	Cleavage	pacid=19655855 locus=AT1G26130 ID=AT1G26130.1.TAIR10 annot-version=TAIR10	1	ATPase E1-E2 type family protein / haloacid dehalogenase-like hydrolase family protein
carrot-m0054-3p	AT1G66230.1	3	-1	1	22	41	62	CAGGUUCAGGAGAGGUUUGAGG	ACCCAAAUCUCUCUUCAACUUG	Cleavage	pacid=19653783 locus=AT1G66230 ID=AT1G66230.1.TAIR10 annot-version=TAIR10	1	myb domain protein 20
carrot-m0054-3p	AT5G03100.1	3	-1	1	22	985	1006	CAGGUUCAGGAGAGGUUUGAGG	CUACAAAACUCUCCUGGACUUA	Cleavage	pacid=19668961 locus=AT5G03100 ID=AT5G03100.1.TAIR10 annot-version=TAIR10	1	F-box/RNI-like superfamily protein
carrot-m0054-3p	AT1G51340.1	3	-1	1	22	567	588	CAGGUUCAGGAGAGGUUUGAGG	AGCCAAACCUCUCUUGAGUUUC	Cleavage	pacid=19653713 locus=AT1G51340 ID=AT1G51340.1.TAIR10 annot-version=TAIR10	1	MATE efflux family protein
carrot-m0054-3p	AT1G51340.2	3	-1	1	22	588	609	CAGGUUCAGGAGAGGUUUGAGG	AGCCAAACCUCUCUUGAGUUUC	Cleavage	pacid=19653712 locus=AT1G51340 ID=AT1G51340.2.TAIR10 annot-version=TAIR10	1	MATE efflux family protein
carrot-m0054-3p	AT4G18710.2	3	-1	1	22	519	540	CAGGUUCAGGAGAGGUUUGAGG	AGACGAGCUUUUCUUGAACUUG	Cleavage	pacid=19647789 locus=AT4G18710 ID=AT4G18710.2.TAIR10 annot-version=TAIR10	1	Protein kinase superfamily protein
carrot-m0054-3p	AT4G18710.1	3	-1	1	22	519	540	CAGGUUCAGGAGAGGUUUGAGG	AGACGAGCUUUUCUUGAACUUG	Cleavage	pacid=19647788 locus=AT4G18710 ID=AT4G18710.1.TAIR10 annot-version=TAIR10	1	Protein kinase superfamily protein
carrot-m0054-3p	AT2G36250.1	3	-1	1	22	505	526	CAGGUUCAGGAGAGGUUUGAGG	AAGGAAACGUCUUCUGGACCUG	Cleavage	pacid=19642935 locus=AT2G36250 ID=AT2G36250.1.TAIR10 annot-version=TAIR10	1	Tubulin/FtsZ family protein
carrot-m0054-3p	AT2G36250.2	3	-1	1	22	784	805	CAGGUUCAGGAGAGGUUUGAGG	AAGGAAACGUCUUCUGGACCUG	Cleavage	pacid=19642936 locus=AT2G36250 ID=AT2G36250.2.TAIR10 annot-version=TAIR10	1	Tubulin/FtsZ family protein
carrot-m0055-3p	AT2G21240.2	2	-1	1	23	890	912	GUUCUUCUGCUGAUGGACGGACU	CAGCCGUUUAUCAGCAGAAGGAU	Cleavage	pacid=19640150 locus=AT2G21240 ID=AT2G21240.2.TAIR10 annot-version=TAIR10	1	basic pentacysteine 4
carrot-m0055-3p	AT2G21240.1	2	-1	1	23	984	1006	GUUCUUCUGCUGAUGGACGGACU	CAGCCGUUUAUCAGCAGAAGGAU	Cleavage	pacid=19640149 locus=AT2G21240 ID=AT2G21240.1.TAIR10 annot-version=TAIR10	1	basic pentacysteine 4
carrot-m0055-3p	AT1G31230.1	2.5	-1	1	23	2523	2545	GUUCUUCUGCUGAUGGACGGACU	AGCUUGUGCAUCAGCAGAAGAGU	Cleavage	pacid=19657036 locus=AT1G31230 ID=AT1G31230.1.TAIR10 annot-version=TAIR10	1	aspartate kinase-homoserine dehydrogenase i
carrot-m0055-3p	AT4G19720.1	2.5	-1	1	23	299	321	GUUCUUCUGCUGAUGGACGGACU	CUCUUGUCCAUCGGCGGAAGAAA	Cleavage	pacid=19643762 locus=AT4G19720 ID=AT4G19720.1.TAIR10 annot-version=TAIR10	1	Glycosyl hydrolase family protein with chitinase insertion domain-containing protein
carrot-m0055-3p	AT4G39370.1	3	-1	1	23	481	503	GUUCUUCUGCUGAUGGACGGACU	GAGAGGUUCGUUAGCAGGAGAAC	Cleavage	pacid=19648678 locus=AT4G39370 ID=AT4G39370.1.TAIR10 annot-version=TAIR10	1	ubiquitin-specific protease 27
carrot-m0055-3p	AT4G39370.3	3	-1	1	23	584	606	GUUCUUCUGCUGAUGGACGGACU	GAGAGGUUCGUUAGCAGGAGAAC	Cleavage	pacid=19648677 locus=AT4G39370 ID=AT4G39370.3.TAIR10 annot-version=TAIR10	1	ubiquitin-specific protease 27
carrot-m0055-3p	AT4G39370.2	3	-1	1	23	481	503	GUUCUUCUGCUGAUGGACGGACU	GAGAGGUUCGUUAGCAGGAGAAC	Cleavage	pacid=19648679 locus=AT4G39370 ID=AT4G39370.2.TAIR10 annot-version=TAIR10	1	ubiquitin-specific protease 27
carrot-m0055-3p	AT1G03960.1	3	-1	1	23	748	770	GUUCUUCUGCUGAUGGACGGACU	CGGGCGUCCACCAGCAAAAGAAC	Cleavage	pacid=19657680 locus=AT1G03960 ID=AT1G03960.1.TAIR10 annot-version=TAIR10	1	Calcium-binding EF hand family protein
carrot-m0055-3p	AT1G03960.2	3	-1	1	23	900	922	GUUCUUCUGCUGAUGGACGGACU	CGGGCGUCCACCAGCAAAAGAAC	Cleavage	pacid=19657681 locus=AT1G03960 ID=AT1G03960.2.TAIR10 annot-version=TAIR10	1	Calcium-binding EF hand family protein
carrot-m0055-3p	AT3G10760.1	3	-1	1	23	276	298	GUUCUUCUGCUGAUGGACGGACU	AGAACUUCCAUCACCAGAAGAGC	Translation	pacid=19659123 locus=AT3G10760 ID=AT3G10760.1.TAIR10 annot-version=TAIR10	1	Homeodomain-like superfamily protein
carrot-m0055-3p	AT5G06420.2	3	-1	1	23	297	319	GUUCUUCUGCUGAUGGACGGACU	GAGUCGUCCCUCAGCUGAAGAAU	Cleavage	pacid=19665254 locus=AT5G06420 ID=AT5G06420.2.TAIR10 annot-version=TAIR10	1	Zinc finger (CCCH-type/C3HC4-type RING finger) family protein
carrot-m0055-3p	AT5G24350.1	3	-1	1	23	2274	2296	GUUCUUCUGCUGAUGGACGGACU	UAAUUGGCCAUCAUCAGAAGAAC	Translation	pacid=19668282 locus=AT5G24350 ID=AT5G24350.1.TAIR10 annot-version=TAIR10	1	neuroblastoma-amplified sequence protein
carrot-m0055-3p	AT5G24350.2	3	-1	1	23	2334	2356	GUUCUUCUGCUGAUGGACGGACU	UAAUUGGCCAUCAUCAGAAGAAC	Translation	pacid=19668281 locus=AT5G24350 ID=AT5G24350.2.TAIR10 annot-version=TAIR10	1	neuroblastoma-amplified sequence protein
carrot-m0055-3p	AT5G28220.1	3	-1	1	23	1240	1262	GUUCUUCUGCUGAUGGACGGACU	UCAACGUACAUCGGUAGAAGGAU	Cleavage	pacid=19671751 locus=AT5G28220 ID=AT5G28220.1.TAIR10 annot-version=TAIR10	1	Protein prenylyltransferase superfamily protein
carrot-m0055-3p	AT5G20010.1	3	-1	1	23	658	680	GUUCUUCUGCUGAUGGACGGACU	ACAUUGCUGAUCAGCAGAAGAAC	Cleavage	pacid=19670066 locus=AT5G20010 ID=AT5G20010.1.TAIR10 annot-version=TAIR10	1	RAS-related nuclear protein-1
carrot-m0056-5p	AT5G40230.1	3	-1	1	22	634	655	CCCGAGUCGGAAGAAUCUGCCU	UGGUAUAUUCUUCAGACUCGGG	Cleavage	pacid=19665831 locus=AT5G40230 ID=AT5G40230.1.TAIR10 annot-version=TAIR10	1	nodulin MtN21 /EamA-like transporter family protein
carrot-m0056-5p	AT5G14800.1	3	-1	1	22	222	243	CCCGAGUCGGAAGAAUCUGCCU	AUGGAGAUUCUUCCGAUUCCGG	Cleavage	pacid=19666130 locus=AT5G14800 ID=AT5G14800.1.TAIR10 annot-version=TAIR10	1	pyrroline-5- carboxylate (P5C) reductase
carrot-m0056-5p	AT5G14800.2	3	-1	1	22	222	243	CCCGAGUCGGAAGAAUCUGCCU	AUGGAGAUUCUUCCGAUUCCGG	Cleavage	pacid=19666131 locus=AT5G14800 ID=AT5G14800.2.TAIR10 annot-version=TAIR10	1	pyrroline-5- carboxylate (P5C) reductase
carrot-m0056-5p	AT5G54480.1	3	-1	1	22	944	965	CCCGAGUCGGAAGAAUCUGCCU	UUUCGGAAUCUUCUGGUUCGGG	Cleavage	pacid=19669473 locus=AT5G54480 ID=AT5G54480.1.TAIR10 annot-version=TAIR10	1	hypothetical protein (DUF630 and DUF632)
carrot-m0058-5p	AT4G18010.2	1.5	-1	1	20	1872	1891	AAGUUUCCGGUGAUUGAUCA	UGUUCGAUCACCGGAAACUU	Cleavage	pacid=19646483 locus=AT4G18010 ID=AT4G18010.2.TAIR10 annot-version=TAIR10	1	myo-inositol polyphosphate 5-phosphatase 2
carrot-m0058-5p	AT4G18010.1	1.5	-1	1	20	2180	2199	AAGUUUCCGGUGAUUGAUCA	UGUUCGAUCACCGGAAACUU	Cleavage	pacid=19646482 locus=AT4G18010 ID=AT4G18010.1.TAIR10 annot-version=TAIR10	1	myo-inositol polyphosphate 5-phosphatase 2
carrot-m0058-5p	AT1G05870.1	2	-1	1	20	461	480	AAGUUUCCGGUGAUUGAUCA	AAAUAAAUCACCGGAAACUU	Cleavage	pacid=19650767 locus=AT1G05870 ID=AT1G05870.1.TAIR10 annot-version=TAIR10	1	hypothetical protein (DUF1685)
carrot-m0058-5p	AT1G05870.3	2	-1	1	20	429	448	AAGUUUCCGGUGAUUGAUCA	AAAUAAAUCACCGGAAACUU	Cleavage	pacid=19650769 locus=AT1G05870 ID=AT1G05870.3.TAIR10 annot-version=TAIR10	1	hypothetical protein (DUF1685)
carrot-m0058-5p	AT1G05870.2	2	-1	1	20	443	462	AAGUUUCCGGUGAUUGAUCA	AAAUAAAUCACCGGAAACUU	Cleavage	pacid=19650768 locus=AT1G05870 ID=AT1G05870.2.TAIR10 annot-version=TAIR10	1	hypothetical protein (DUF1685)
carrot-m0058-5p	AT1G05870.4	2	-1	1	20	429	448	AAGUUUCCGGUGAUUGAUCA	AAAUAAAUCACCGGAAACUU	Cleavage	pacid=19650770 locus=AT1G05870 ID=AT1G05870.4.TAIR10 annot-version=TAIR10	1	hypothetical protein (DUF1685)
carrot-m0058-5p	AT2G34200.1	2.5	-1	1	20	503	522	AAGUUUCCGGUGAUUGAUCA	UGAUCAAUCACCUGAGGCUU	Cleavage	pacid=19639392 locus=AT2G34200 ID=AT2G34200.1.TAIR10 annot-version=TAIR10	1	RING/FYVE/PHD zinc finger superfamily protein
carrot-m0058-5p	AT1G17940.1	2.5	-1	1	20	368	387	AAGUUUCCGGUGAUUGAUCA	UGAUCAAUUACCGAAGACUU	Cleavage	pacid=19655667 locus=AT1G17940 ID=AT1G17940.1.TAIR10 annot-version=TAIR10	1	Endosomal targeting BRO1-like domain-containing protein
carrot-m0058-5p	AT5G27970.2	2.5	-1	1	20	565	584	AAGUUUCCGGUGAUUGAUCA	GGAUCAGUUACUGGAGAUUU	Cleavage	pacid=19672236 locus=AT5G27970 ID=AT5G27970.2.TAIR10 annot-version=TAIR10	1	ARM repeat superfamily protein
carrot-m0058-5p	AT5G27970.1	2.5	-1	1	20	604	623	AAGUUUCCGGUGAUUGAUCA	GGAUCAGUUACUGGAGAUUU	Cleavage	pacid=19672237 locus=AT5G27970 ID=AT5G27970.1.TAIR10 annot-version=TAIR10	1	ARM repeat superfamily protein
carrot-m0058-5p	AT1G32750.1	2.5	-1	1	20	5962	5981	AAGUUUCCGGUGAUUGAUCA	AGAUCAGUUACUGGAGAUUU	Cleavage	pacid=19656601 locus=AT1G32750 ID=AT1G32750.1.TAIR10 annot-version=TAIR10	1	HAC13 protein (HAC13)
carrot-m0058-5p	AT5G43870.1	2.5	-1	1	20	361	380	AAGUUUCCGGUGAUUGAUCA	GGCUCAGUCACCGGAGAUUU	Cleavage	pacid=19668215 locus=AT5G43870 ID=AT5G43870.1.TAIR10 annot-version=TAIR10	1	auxin canalization protein (DUF828)
carrot-m0058-5p	AT5G38620.1	3	-1	1	20	630	649	AAGUUUCCGGUGAUUGAUCA	UGAUAAAUCACCUGAAAUUU	Cleavage	pacid=19667041 locus=AT5G38620 ID=AT5G38620.1.TAIR10 annot-version=TAIR10	1	MADS-box transcription factor family protein
carrot-m0058-5p	AT1G44350.1	3	-1	1	20	87	106	AAGUUUCCGGUGAUUGAUCA	UGGACAAUCUCCGGAAACUU	Translation	pacid=19652003 locus=AT1G44350 ID=AT1G44350.1.TAIR10 annot-version=TAIR10	1	IAA-amino acid hydrolase ILR1-like 6
carrot-m0058-5p	AT3G61810.1	3	-1	1	20	370	389	AAGUUUCCGGUGAUUGAUCA	GAAUCAAUCAUCAGAAACUU	Cleavage	pacid=19662030 locus=AT3G61810 ID=AT3G61810.1.TAIR10 annot-version=TAIR10	1	Glycosyl hydrolase family 17 protein
carrot-m0058-5p	AT4G30490.1	3	-1	1	20	1163	1182	AAGUUUCCGGUGAUUGAUCA	CGGUUGAUUACCGGAAACUA	Cleavage	pacid=19644470 locus=AT4G30490 ID=AT4G30490.1.TAIR10 annot-version=TAIR10	1	AFG1-like ATPase family protein
carrot-m0058-5p	AT4G11570.1	3	-1	1	20	380	399	AAGUUUCCGGUGAUUGAUCA	CGAUCGGUUACCGAAAACUU	Cleavage	pacid=19644525 locus=AT4G11570 ID=AT4G11570.1.TAIR10 annot-version=TAIR10	1	Haloacid dehalogenase-like hydrolase (HAD) superfamily protein
carrot-m0058-5p	AT4G11570.2	3	-1	1	20	651	670	AAGUUUCCGGUGAUUGAUCA	CGAUCGGUUACCGAAAACUU	Cleavage	pacid=19644526 locus=AT4G11570 ID=AT4G11570.2.TAIR10 annot-version=TAIR10	1	Haloacid dehalogenase-like hydrolase (HAD) superfamily protein
carrot-m0058-5p	AT4G20410.1	3	-1	1	20	82	101	AAGUUUCCGGUGAUUGAUCA	UGCUAAAUCGCCGGGAACUU	Cleavage	pacid=19646140 locus=AT4G20410 ID=AT4G20410.1.TAIR10 annot-version=TAIR10	1	gamma-soluble NSF attachment protein
carrot-m0058-5p	AT4G38040.1	3	-1	1	20	321	340	AAGUUUCCGGUGAUUGAUCA	UUAUCACUCACCGGAGGCUU	Cleavage	pacid=19648118 locus=AT4G38040 ID=AT4G38040.1.TAIR10 annot-version=TAIR10	1	Exostosin family protein
carrot-m0058-5p	AT5G57260.1	3	-1	1	20	154	173	AAGUUUCCGGUGAUUGAUCA	UUACCAAUCAUUGGAAACUU	Cleavage	pacid=19666653 locus=AT5G57260 ID=AT5G57260.1.TAIR10 annot-version=TAIR10	1	cytochrome P450%2C family 71%2C subfamily B%2C polypeptide 10
carrot-m0058-5p	AT3G26220.1	3	-1	1	20	111	130	AAGUUUCCGGUGAUUGAUCA	CUACCAAUUAUCGGAAACUU	Cleavage	pacid=19660730 locus=AT3G26220 ID=AT3G26220.1.TAIR10 annot-version=TAIR10	1	cytochrome P450%2C family 71%2C subfamily B%2C polypeptide 3
carrot-m0058-5p	AT1G69030.1	3	-1	1	20	456	475	AAGUUUCCGGUGAUUGAUCA	AGAUGAAUCGUCGGAAGUUU	Cleavage	pacid=19657641 locus=AT1G69030 ID=AT1G69030.1.TAIR10 annot-version=TAIR10	1	BSD domain-containing protein
carrot-m0058-5p	AT3G58930.1	3	-1	1	20	289	308	AAGUUUCCGGUGAUUGAUCA	GGCUCAAUCUCUGGAAACUU	Translation	pacid=19660645 locus=AT3G58930 ID=AT3G58930.1.TAIR10 annot-version=TAIR10	1	F-box/RNI-like superfamily protein
carrot-m0058-5p	AT2G13660.1	3	-1	1	20	176	194	AAGUUUCCGGUGAUUGAUCA	UCAUCA-UCACCGGAAACUU	Cleavage	pacid=19639182 locus=AT2G13660 ID=AT2G13660.1.TAIR10 annot-version=TAIR10	2	hypothetical protein
carrot-m0058-5p	AT2G13660.1	3	-1	1	20	216	234	AAGUUUCCGGUGAUUGAUCA	UCAUCA-UCACCGGAAACUU	Cleavage	pacid=19639182 locus=AT2G13660 ID=AT2G13660.1.TAIR10 annot-version=TAIR10	2	hypothetical protein
carrot-m0058-5p	AT1G20135.1	3	-1	1	20	682	701	AAGUUUCCGGUGAUUGAUCA	AGACAAAUUACCGGAAAUUU	Cleavage	pacid=19652687 locus=AT1G20135 ID=AT1G20135.1.TAIR10 annot-version=TAIR10	1	GDSL-like Lipase/Acylhydrolase family protein
carrot-m0058-5p	AT4G23500.1	3	-1	1	20	381	400	AAGUUUCCGGUGAUUGAUCA	CGGUGGCUCACCGGAAACUU	Cleavage	pacid=19645522 locus=AT4G23500 ID=AT4G23500.1.TAIR10 annot-version=TAIR10	1	Pectin lyase-like superfamily protein
carrot-m0058-5p	AT1G30100.1	3	-1	1	20	1216	1235	AAGUUUCCGGUGAUUGAUCA	GGUUGAGUCACCGGAGACUU	Cleavage	pacid=19656582 locus=AT1G30100 ID=AT1G30100.1.TAIR10 annot-version=TAIR10	1	nine-cis-epoxycarotenoid dioxygenase 5
carrot-m0036-3p	AT1G12210.1	2.5	-1	1	22	1201	1222	UCGCAUCCUCCCCUUAUAAGCA	AGCUUGAAUGGGGAGGAUGCGA	Cleavage	pacid=19652418 locus=AT1G12210 ID=AT1G12210.1.TAIR10 annot-version=TAIR10	1	RPS5-like 1
carrot-m0036-3p	AT4G21670.1	3	-1	1	22	2479	2500	UCGCAUCCUCCCCUUAUAAGCA	CCUUUCUAUGGGGAGGAUGCGU	Cleavage	pacid=19648906 locus=AT4G21670 ID=AT4G21670.1.TAIR10 annot-version=TAIR10	1	C-terminal domain phosphatase-like 1
carrot-m0026-3p	AT5G56040.1	2.5	-1	1	23	1267	1289	UUUGGUUGUUAUCGAUGAUUUAG	UUUAGAGAUCGAUAACAACCAAA	Cleavage	pacid=19670584 locus=AT5G56040 ID=AT5G56040.1.TAIR10 annot-version=TAIR10	1	Leucine-rich receptor-like protein kinase family protein
carrot-m0026-3p	AT5G56040.2	2.5	-1	1	23	1267	1289	UUUGGUUGUUAUCGAUGAUUUAG	UUUAGAGAUCGAUAACAACCAAA	Cleavage	pacid=19670583 locus=AT5G56040 ID=AT5G56040.2.TAIR10 annot-version=TAIR10	1	Leucine-rich receptor-like protein kinase family protein
carrot-m0026-3p	AT1G31960.1	2.5	-1	1	23	153	175	UUUGGUUGUUAUCGAUGAUUUAG	CCCCAUUGUUGAUGACAACCAGA	Cleavage	pacid=19651793 locus=AT1G31960 ID=AT1G31960.1.TAIR10 annot-version=TAIR10	1	hypothetical protein
carrot-m0026-3p	AT3G61840.1	2.5	-1	1	23	208	230	UUUGGUUGUUAUCGAUGAUUUAG	UAUCAUCACCGGUAACGACUAAA	Cleavage	pacid=19661572 locus=AT3G61840 ID=AT3G61840.1.TAIR10 annot-version=TAIR10	1	auxin response factor%2C putative (DUF688)
carrot-m0026-3p	AT2G30200.2	3	-1	1	23	1525	1547	UUUGGUUGUUAUCGAUGAUUUAG	GAGAAUCAUUGAUAAUAAGUAAA	Cleavage	pacid=19641731 locus=AT2G30200 ID=AT2G30200.2.TAIR10 annot-version=TAIR10	1	EMBRYO DEFECTIVE 3147
carrot-m0026-3p	AT2G30200.1	3	-1	1	23	1272	1294	UUUGGUUGUUAUCGAUGAUUUAG	GAGAAUCAUUGAUAAUAAGUAAA	Cleavage	pacid=19641730 locus=AT2G30200 ID=AT2G30200.1.TAIR10 annot-version=TAIR10	1	EMBRYO DEFECTIVE 3147
carrot-m0026-3p	AT3G60420.2	3	-1	1	23	30	52	UUUGGUUGUUAUCGAUGAUUUAG	AUCAAUCAUCGGUGGCCACCAAA	Cleavage	pacid=19664208 locus=AT3G60420 ID=AT3G60420.2.TAIR10 annot-version=TAIR10	1	#N/A
carrot-m0026-3p	AT3G60420.1	3	-1	1	23	37	59	UUUGGUUGUUAUCGAUGAUUUAG	AUCAAUCAUCGGUGGCCACCAAA	Cleavage	pacid=19664209 locus=AT3G60420 ID=AT3G60420.1.TAIR10 annot-version=TAIR10	1	phosphoglycerate mutase family protein
carrot-m0026-3p	AT1G23680.1	3	-1	1	23	268	290	UUUGGUUGUUAUCGAUGAUUUAG	UCUAAUUGUCGAAGACAACCAAA	Translation	pacid=19654157 locus=AT1G23680 ID=AT1G23680.1.TAIR10 annot-version=TAIR10	1	hypothetical protein (DUF220)
carrot-m0026-3p	AT4G32400.1	3	-1	1	23	1210	1232	UUUGGUUGUUAUCGAUGAUUUAG	GAUACUCAUCGAGAACAACCAAG	Translation	pacid=19647879 locus=AT4G32400 ID=AT4G32400.1.TAIR10 annot-version=TAIR10	1	Mitochondrial substrate carrier family protein
carrot-m0026-3p	AT3G06880.2	3	-1	1	23	1784	1806	UUUGGUUGUUAUCGAUGAUUUAG	CAGCAUCAUUGAUGAUAAUUGAA	Cleavage	pacid=19660353 locus=AT3G06880 ID=AT3G06880.2.TAIR10 annot-version=TAIR10	1	Transducin/WD40 repeat-like superfamily protein
carrot-m0026-3p	AT3G06880.1	3	-1	1	23	1784	1806	UUUGGUUGUUAUCGAUGAUUUAG	CAGCAUCAUUGAUGAUAAUUGAA	Cleavage	pacid=19660354 locus=AT3G06880 ID=AT3G06880.1.TAIR10 annot-version=TAIR10	1	Transducin/WD40 repeat-like superfamily protein
carrot-m0026-3p	AT1G77800.1	3	-1	1	23	2457	2479	UUUGGUUGUUAUCGAUGAUUUAG	GAUGAUCAUGGAGAACAAUCAAA	Translation	pacid=19655371 locus=AT1G77800 ID=AT1G77800.1.TAIR10 annot-version=TAIR10	1	PHD finger family protein
carrot-m0026-3p	AT1G77800.2	3	-1	1	23	2457	2479	UUUGGUUGUUAUCGAUGAUUUAG	GAUGAUCAUGGAGAACAAUCAAA	Translation	pacid=19655372 locus=AT1G77800 ID=AT1G77800.2.TAIR10 annot-version=TAIR10	1	PHD finger family protein
carrot-m0037-3p	AT5G61960.2	2	-1	1	23	1111	1133	UCUCUUGAUUCGAAAUGGGAGCC	UUCUUCUAUUUCGAAUCAAGAGC	Cleavage	pacid=19665314 locus=AT5G61960 ID=AT5G61960.2.TAIR10 annot-version=TAIR10	1	MEI2-like protein 1
carrot-m0037-3p	AT5G61960.1	2	-1	1	23	1588	1610	UCUCUUGAUUCGAAAUGGGAGCC	UUCUUCUAUUUCGAAUCAAGAGC	Cleavage	pacid=19665313 locus=AT5G61960 ID=AT5G61960.1.TAIR10 annot-version=TAIR10	1	MEI2-like protein 1
carrot-m0037-3p	AT2G36850.1	2	-1	1	23	4264	4286	UCUCUUGAUUCGAAAUGGGAGCC	GUGGUUCAUGUCGAAUCAAGAGA	Cleavage	pacid=19641326 locus=AT2G36850 ID=AT2G36850.1.TAIR10 annot-version=TAIR10	1	glucan synthase-like 8
carrot-m0037-3p	AT5G67250.1	2.5	-1	1	23	1276	1298	UCUCUUGAUUCGAAAUGGGAGCC	AUGUCCUGUUUCGGAUCGAGGGA	Cleavage	pacid=19670225 locus=AT5G67250 ID=AT5G67250.1.TAIR10 annot-version=TAIR10	1	SKP1/ASK1-interacting protein 2
carrot-m0037-3p	AT1G02880.4	2.5	-1	1	23	430	452	UCUCUUGAUUCGAAAUGGGAGCC	UCACUCUACUUUGAAUCAAGAGA	Cleavage	pacid=19656176 locus=AT1G02880 ID=AT1G02880.4.TAIR10 annot-version=TAIR10	1	thiamin pyrophosphokinase1
carrot-m0037-3p	AT1G02880.3	2.5	-1	1	23	432	454	UCUCUUGAUUCGAAAUGGGAGCC	UCACUCUACUUUGAAUCAAGAGA	Cleavage	pacid=19656173 locus=AT1G02880 ID=AT1G02880.3.TAIR10 annot-version=TAIR10	1	thiamin pyrophosphokinase1
carrot-m0037-3p	AT1G02880.1	2.5	-1	1	23	624	646	UCUCUUGAUUCGAAAUGGGAGCC	UCACUCUACUUUGAAUCAAGAGA	Cleavage	pacid=19656175 locus=AT1G02880 ID=AT1G02880.1.TAIR10 annot-version=TAIR10	1	thiamin pyrophosphokinase1
carrot-m0037-3p	AT1G02880.2	2.5	-1	1	23	669	691	UCUCUUGAUUCGAAAUGGGAGCC	UCACUCUACUUUGAAUCAAGAGA	Cleavage	pacid=19656174 locus=AT1G02880 ID=AT1G02880.2.TAIR10 annot-version=TAIR10	1	thiamin pyrophosphokinase1
carrot-m0037-3p	AT4G18570.1	2.5	-1	1	23	896	918	UCUCUUGAUUCGAAAUGGGAGCC	CGAACCGAUUACGAAUCAAGAGA	Cleavage	pacid=19644405 locus=AT4G18570 ID=AT4G18570.1.TAIR10 annot-version=TAIR10	1	Tetratricopeptide repeat (TPR)-like superfamily protein
carrot-m0037-3p	AT1G30610.1	3	-1	1	23	2488	2510	UCUCUUGAUUCGAAAUGGGAGCC	AGCUCGGAUUUCGAAUCAAGAGU	Cleavage	pacid=19654179 locus=AT1G30610 ID=AT1G30610.1.TAIR10 annot-version=TAIR10	1	pentatricopeptide (PPR) repeat-containing protein
carrot-m0037-3p	AT1G30610.2	3	-1	1	23	2567	2589	UCUCUUGAUUCGAAAUGGGAGCC	AGCUCGGAUUUCGAAUCAAGAGU	Cleavage	pacid=19654180 locus=AT1G30610 ID=AT1G30610.2.TAIR10 annot-version=TAIR10	1	pentatricopeptide (PPR) repeat-containing protein
carrot-m0037-3p	AT5G08470.1	3	-1	1	23	1357	1379	UCUCUUGAUUCGAAAUGGGAGCC	UUUUUCCAUUUCGAAGUAAGAGG	Cleavage	pacid=19668633 locus=AT5G08470 ID=AT5G08470.1.TAIR10 annot-version=TAIR10	1	peroxisome 1
carrot-m0037-3p	AT2G39790.1	3	-1	1	23	234	256	UCUCUUGAUUCGAAAUGGGAGCC	UGAUCCCAAUUUGAAUGAAGAGA	Cleavage	pacid=19641554 locus=AT2G39790 ID=AT2G39790.1.TAIR10 annot-version=TAIR10	1	Mitochondrial glycoprotein family protein
carrot-m0037-3p	AT1G22530.1	3	-1	1	23	92	114	UCUCUUGAUUCGAAAUGGGAGCC	UUGUUCCCUUUCGAAUCAAGUGA	Cleavage	pacid=19652647 locus=AT1G22530 ID=AT1G22530.1.TAIR10 annot-version=TAIR10	1	PATELLIN 2
carrot-m0037-3p	AT3G59710.1	3	-1	1	23	977	999	UCUCUUGAUUCGAAAUGGGAGCC	UGGGCCCAUUUUGAAUCAAAAGU	Cleavage	pacid=19663904 locus=AT3G59710 ID=AT3G59710.1.TAIR10 annot-version=TAIR10	1	NAD(P)-binding Rossmann-fold superfamily protein
carrot-m0037-3p	AT3G61570.1	3	-1	1	23	1440	1462	UCUCUUGAUUCGAAAUGGGAGCC	GCAGGCCAUCUCGAAUCAGGAGG	Cleavage	pacid=19664319 locus=AT3G61570 ID=AT3G61570.1.TAIR10 annot-version=TAIR10	1	GRIP-related ARF-binding domain-containing protein 1
carrot-m0037-3p	AT2G44750.1	3	-1	1	23	462	484	UCUCUUGAUUCGAAAUGGGAGCC	UCACUCUACUUUGAAUCAGGAGA	Cleavage	pacid=19642067 locus=AT2G44750 ID=AT2G44750.1.TAIR10 annot-version=TAIR10	1	thiamin pyrophosphokinase 2
carrot-m0037-3p	AT2G44750.2	3	-1	1	23	462	484	UCUCUUGAUUCGAAAUGGGAGCC	UCACUCUACUUUGAAUCAGGAGA	Cleavage	pacid=19642066 locus=AT2G44750 ID=AT2G44750.2.TAIR10 annot-version=TAIR10	1	thiamin pyrophosphokinase 2
carrot-m0037-3p	AT5G45530.1	3	-1	1	23	2372	2394	UCUCUUGAUUCGAAAUGGGAGCC	AUGGCUCACUUCGGAUUAGGAGA	Cleavage	pacid=19665264 locus=AT5G45530 ID=AT5G45530.1.TAIR10 annot-version=TAIR10	1	transmembrane protein%2C putative (DUF594)
carrot-m0052-5p	AT1G14590.1	2.5	-1	1	24	480	503	GGUGAGACUGAAGCAAUGCAGAGG	CAUAAGCAUUGUUUCAGUCUUGUU	Cleavage	pacid=19654031 locus=AT1G14590 ID=AT1G14590.1.TAIR10 annot-version=TAIR10	1	Nucleotide-diphospho-sugar transferase family protein
carrot-m0052-5p	AT3G16410.1	2.5	-1	1	19	1	19	GGUGAGACUGAAGCAAUGC	UCAUUACUUCAGUCUCACU	Cleavage	pacid=19663656 locus=AT3G16410 ID=AT3G16410.1.TAIR10 annot-version=TAIR10	1	nitrile specifier protein 4
carrot-m0052-5p	AT1G13710.1	2.5	-1	1	24	119	142	GGUGAGACUGAAGCAAUGCAGAGG	CGAAGCCUUUGCUUCAGUCUCACU	Cleavage	pacid=19655909 locus=AT1G13710 ID=AT1G13710.1.TAIR10 annot-version=TAIR10	1	cytochrome P450%2C family 78%2C subfamily A%2C polypeptide 5
carrot-m0052-5p	AT4G23190.1	3	-1	1	24	171	194	GGUGAGACUGAAGCAAUGCAGAGG	UUUUGGUGUUGCUUCAGUUUCAGC	Cleavage	pacid=19644143 locus=AT4G23190 ID=AT4G23190.1.TAIR10 annot-version=TAIR10	1	cysteine-rich RLK (RECEPTOR-like protein kinase) 11
carrot-m0052-5p	AT3G60740.1	3	-1	1	24	3429	3452	GGUGAGACUGAAGCAAUGCAGAGG	UGGAUAUAUUGCUUCAGUCUCGCA	Cleavage	pacid=19664216 locus=AT3G60740 ID=AT3G60740.1.TAIR10 annot-version=TAIR10	1	ARM repeat superfamily protein
carrot-m0052-5p	AT1G02960.3	3	-1	1	24	437	460	GGUGAGACUGAAGCAAUGCAGAGG	GAAUGGUGUUGCUUCAGUCGCAUC	Cleavage	pacid=19654054 locus=AT1G02960 ID=AT1G02960.3.TAIR10 annot-version=TAIR10	1	kinetochore protein
carrot-m0052-5p	AT1G02960.2	3	-1	1	24	469	492	GGUGAGACUGAAGCAAUGCAGAGG	GAAUGGUGUUGCUUCAGUCGCAUC	Cleavage	pacid=19654052 locus=AT1G02960 ID=AT1G02960.2.TAIR10 annot-version=TAIR10	1	kinetochore protein
carrot-m0052-5p	AT1G02960.1	3	-1	1	24	469	492	GGUGAGACUGAAGCAAUGCAGAGG	GAAUGGUGUUGCUUCAGUCGCAUC	Cleavage	pacid=19654053 locus=AT1G02960 ID=AT1G02960.1.TAIR10 annot-version=TAIR10	1	kinetochore protein

## Sheet: OR
Supplementary Information
Identification and expression profiling of miRNAs in two color variants of carrot (Daucus carota L.) using deep sequencing
Bhavana Bhan, Archana Koul, Deepak Sharma, Malik Muzafar Manzoor, Sanjana Kaul, Suphla Gupta and Manoj K. Dhar*
Correspondence should be addressed to M.K.D. (Email: manojkdhar@rediffmail.com)
In silico identification of the novel miRNA target genes in OR carrot
miRNA_Acc.	Target_Acc.	Expectation	UPE$	miRNA_start	miRNA_end	Target_start	Target_end	miRNA_aligned_fragment	Target_aligned_fragment	Inhibition	Target_Desc.	Multiplicity	Description
carrot-m0017-3p	AT5G56400.1	3	-1	1	23	693	715	CGUAAGCUGUCAGGCUCUGCCUU	CUUACAGAGCUUGACGGUUUAUU	Cleavage	pacid=19671816 locus=AT5G56400 ID=AT5G56400.1.TAIR10 annot-version=TAIR10	1	FBD%2C F-box%2C Skp2-like and Leucine Rich Repeat domains containing protein
carrot-m0017-3p	AT4G31850.1	3	-1	1	23	3326	3348	CGUAAGCUGUCAGGCUCUGCCUU	CCAAUAGAGCUUGACAUUUUACG	Cleavage	pacid=19646159 locus=AT4G31850 ID=AT4G31850.1.TAIR10 annot-version=TAIR10	1	proton gradient regulation 3
carrot-m0029-3p	AT1G24330.1	2.5	-1	1	23	1861	1883	AUGGCGUCCGGCUUGUAUUGUGU	ACCCAAUGCAAGCUGGACGCCCU	Cleavage	pacid=19654798 locus=AT1G24330 ID=AT1G24330.1.TAIR10 annot-version=TAIR10	1	ARM repeat superfamily protein
carrot-m0029-3p	AT3G52160.1	3	-1	1	23	1016	1038	AUGGCGUCCGGCUUGUAUUGUGU	AUGUAAUGGAAGUUGGGCGCCAU	Cleavage	pacid=19664396 locus=AT3G52160 ID=AT3G52160.1.TAIR10 annot-version=TAIR10	1	3-ketoacyl-CoA synthase 15
carrot-m0029-3p	AT1G02880.4	3	-1	1	23	282	303	AUGGCGUCCGGCUUGUAUUGUGU	ACA-GGUAUAAGCCGGAUGUUAU	Cleavage	pacid=19656176 locus=AT1G02880 ID=AT1G02880.4.TAIR10 annot-version=TAIR10	1	thiamin pyrophosphokinase1
carrot-m0029-3p	AT1G02880.3	3	-1	1	23	284	305	AUGGCGUCCGGCUUGUAUUGUGU	ACA-GGUAUAAGCCGGAUGUUAU	Cleavage	pacid=19656173 locus=AT1G02880 ID=AT1G02880.3.TAIR10 annot-version=TAIR10	1	thiamin pyrophosphokinase1
carrot-m0029-3p	AT1G02880.2	3	-1	1	23	521	542	AUGGCGUCCGGCUUGUAUUGUGU	ACA-GGUAUAAGCCGGAUGUUAU	Cleavage	pacid=19656174 locus=AT1G02880 ID=AT1G02880.2.TAIR10 annot-version=TAIR10	1	thiamin pyrophosphokinase1
carrot-m0029-3p	AT1G02880.1	3	-1	1	23	475	497	AUGGCGUCCGGCUUGUAUUGUGU	UUUAGGUAUAAGCCGGAUGUUAU	Cleavage	pacid=19656175 locus=AT1G02880 ID=AT1G02880.1.TAIR10 annot-version=TAIR10	1	thiamin pyrophosphokinase1
carrot-m0005-3p	AT1G30240.1	2	-1	1	24	2007	2030	UAAGUGUCGGGAGUCCAUGUGUUG	CACUCGAUGGCCUCCCGACACUUA	Cleavage	pacid=19650778 locus=AT1G30240 ID=AT1G30240.1.TAIR10 annot-version=TAIR10	1	proline-%2C glutamic acid/leucine-rich protein
carrot-m0005-3p	AT1G30240.2	2	-1	1	24	2013	2036	UAAGUGUCGGGAGUCCAUGUGUUG	CACUCGAUGGCCUCCCGACACUUA	Cleavage	pacid=19650777 locus=AT1G30240 ID=AT1G30240.2.TAIR10 annot-version=TAIR10	1	proline-%2C glutamic acid/leucine-rich protein
carrot-m0005-3p	AT3G60040.1	2.5	-1	1	24	1622	1645	UAAGUGUCGGGAGUCCAUGUGUUG	GUAGACAUGGGCUCCCGGUGUUUA	Cleavage	pacid=19661386 locus=AT3G60040 ID=AT3G60040.1.TAIR10 annot-version=TAIR10	1	F-box family protein
carrot-m0005-3p	AT3G54240.1	2.5	-1	1	24	215	238	UAAGUGUCGGGAGUCCAUGUGUUG	UUAUCCAUGCAUUCUCGACAUUUA	Cleavage	pacid=19658814 locus=AT3G54240 ID=AT3G54240.1.TAIR10 annot-version=TAIR10	1	alpha/beta-Hydrolases superfamily protein
carrot-m0005-3p	AT2G35210.2	3	-1	1	24	240	263	UAAGUGUCGGGAGUCCAUGUGUUG	CCCAACAUGGGCUUCCGUUACUUA	Cleavage	pacid=19641709 locus=AT2G35210 ID=AT2G35210.2.TAIR10 annot-version=TAIR10	1	root and pollen arfgap
carrot-m0005-3p	AT2G35210.1	3	-1	1	24	240	263	UAAGUGUCGGGAGUCCAUGUGUUG	CCCAACAUGGGCUUCCGUUACUUA	Cleavage	pacid=19641708 locus=AT2G35210 ID=AT2G35210.1.TAIR10 annot-version=TAIR10	1	root and pollen arfgap
carrot-m0005-3p	AT3G10010.1	3	-1	1	24	1157	1180	UAAGUGUCGGGAGUCCAUGUGUUG	UUCCUCGUGGACUUCCGAAGCUUA	Cleavage	pacid=19658661 locus=AT3G10010 ID=AT3G10010.1.TAIR10 annot-version=TAIR10	1	demeter-like 2
carrot-m0005-3p	AT5G58005.1	3	-1	1	24	42	64	UAAGUGUCGGGAGUCCAUGUGUUG	UUAGACAUGG-CUCUCGAUACUUA	Cleavage	pacid=19671615 locus=AT5G58005 ID=AT5G58005.1.TAIR10 annot-version=TAIR10	1	Cytochrome c oxidase%2C subunit Vib family protein
carrot-m0005-3p	AT5G58005.2	3	-1	1	24	37	59	UAAGUGUCGGGAGUCCAUGUGUUG	UUAGACAUGG-CUCUCGAUACUUA	Cleavage	pacid=19671616 locus=AT5G58005 ID=AT5G58005.2.TAIR10 annot-version=TAIR10	1	Cytochrome c oxidase%2C subunit Vib family protein
carrot-m0050-5p	AT1G56310.1	3	-1	1	22	588	609	UAGAAUCACGGCUGUCAUGUAU	UUUCAUGACGGCUGUGACUCUG	Cleavage	pacid=19652254 locus=AT1G56310 ID=AT1G56310.1.TAIR10 annot-version=TAIR10	1	Polynucleotidyl transferase%2C ribonuclease H-like superfamily protein
carrot-m0050-5p	AT3G45830.1	3	-1	1	22	52	73	UAGAAUCACGGCUGUCAUGUAU	UCUCAUGGUAGUGGUGAUUCUA	Translation	pacid=19662431 locus=AT3G45830 ID=AT3G45830.1.TAIR10 annot-version=TAIR10	1	nuclear factor kappa-B-binding-like protein
carrot-m0050-5p	AT1G68238.1	3	-1	1	22	104	125	UAGAAUCACGGCUGUCAUGUAU	CGUCAUAGCAGCCGUGAUUUUC	Cleavage	pacid=19649982 locus=AT1G68238 ID=AT1G68238.1.TAIR10 annot-version=TAIR10	1	transmembrane protein
carrot-m0050-5p	AT2G16050.1	3	-1	1	22	133	154	UAGAAUCACGGCUGUCAUGUAU	AAUCAUGGAAGCUGUGAUUUUG	Cleavage	pacid=19639227 locus=AT2G16050 ID=AT2G16050.1.TAIR10 annot-version=TAIR10	1	Cysteine/Histidine-rich C1 domain family protein
carrot-m0050-5p	AT1G23140.1	3	-1	1	22	92	113	UAGAAUCACGGCUGUCAUGUAU	AAUCUUGUUAGUCGUGAUUCUA	Cleavage	pacid=19655812 locus=AT1G23140 ID=AT1G23140.1.TAIR10 annot-version=TAIR10	1	Calcium-dependent lipid-binding (CaLB domain) family protein
carrot-m0032-3p	AT3G12810.1	3	-1	1	23	2264	2286	ACCCAUUUCGUCGUCCAGUAGCG	GUAUUCUGGCUGAUGAAAUGGGU	Cleavage	pacid=19660244 locus=AT3G12810 ID=AT3G12810.1.TAIR10 annot-version=TAIR10	1	SNF2 domain-containing protein / helicase domain-containing protein
carrot-m0032-3p	AT4G39960.1	3	-1	1	23	619	641	ACCCAUUUCGUCGUCCAGUAGCG	GAGGAAUGGGCGGUGGAAUGGGU	Cleavage	pacid=19645554 locus=AT4G39960 ID=AT4G39960.1.TAIR10 annot-version=TAIR10	1	Molecular chaperone Hsp40/DnaJ family protein
carrot-m0032-5p	AT3G62620.3	2.5	-1	1	22	471	492	GGUAGAAUUAGAGGCUGGCCGC	GGAGCUAGCUUCUGAUUCUAUU	Cleavage	pacid=19658838 locus=AT3G62620 ID=AT3G62620.3.TAIR10 annot-version=TAIR10	1	sucrose-phosphatase-like protein
carrot-m0032-5p	AT3G62620.2	2.5	-1	1	22	476	497	GGUAGAAUUAGAGGCUGGCCGC	GGAGCUAGCUUCUGAUUCUAUU	Cleavage	pacid=19658839 locus=AT3G62620 ID=AT3G62620.2.TAIR10 annot-version=TAIR10	1	sucrose-phosphatase-like protein
carrot-m0032-5p	AT3G62620.1	2.5	-1	1	22	476	497	GGUAGAAUUAGAGGCUGGCCGC	GGAGCUAGCUUCUGAUUCUAUU	Cleavage	pacid=19658837 locus=AT3G62620 ID=AT3G62620.1.TAIR10 annot-version=TAIR10	1	sucrose-phosphatase-like protein
carrot-m0032-5p	AT1G08490.1	3	-1	1	22	1345	1366	GGUAGAAUUAGAGGCUGGCCGC	CGCGCCAGCCUCUACUUUUACA	Cleavage	pacid=19657665 locus=AT1G08490 ID=AT1G08490.1.TAIR10 annot-version=TAIR10	1	chloroplastic NIFS-like cysteine desulfurase
carrot-m0032-5p	AT1G16190.1	3	-1	1	22	454	475	GGUAGAAUUAGAGGCUGGCCGC	UGUGCCGGCUUCAAAUUCUACU	Translation	pacid=19654129 locus=AT1G16190 ID=AT1G16190.1.TAIR10 annot-version=TAIR10	1	Rad23 UV excision repair protein family
carrot-m0032-5p	AT3G07950.1	3	-1	1	22	904	925	GGUAGAAUUAGAGGCUGGCCGC	AUUGCCAGGUUCUGAUUCUGCU	Cleavage	pacid=19658344 locus=AT3G07950 ID=AT3G07950.1.TAIR10 annot-version=TAIR10	1	rhomboid protein-like protein
carrot-m0025-3p	AT5G02530.1	3	-1	1	22	1107	1128	GCAGAAGACUAAGGAGCUCACU	GGUGAGCUUCUUAGCUUUUUGC	Cleavage	pacid=19667606 locus=AT5G02530 ID=AT5G02530.1.TAIR10 annot-version=TAIR10	1	RNA-binding (RRM/RBD/RNP motifs) family protein
carrot-m0025-3p	AT5G03750.1	3	-1	1	22	356	377	GCAGAAGACUAAGGAGCUCACU	UGCAAGAUCCUUGGUCUUUUGC	Cleavage	pacid=19673008 locus=AT5G03750 ID=AT5G03750.1.TAIR10 annot-version=TAIR10	1	E3 ubiquitin-protein ligase
carrot-m0025-3p	AT1G31290.1	3	-1	1	22	3470	3491	GCAGAAGACUAAGGAGCUCACU	GUGGAGCGUCUUCGUCUUCUGC	Translation	pacid=19654327 locus=AT1G31290 ID=AT1G31290.1.TAIR10 annot-version=TAIR10	1	ARGONAUTE 3
carrot-m0045-5p	AT5G60660.1	2.5	-1	1	24	207	230	GCUUACAGUCAGGAUUCAGAAUGC	UACGUCUCAAUCCUGACUGUAAUC	Cleavage	pacid=19672126 locus=AT5G60660 ID=AT5G60660.1.TAIR10 annot-version=TAIR10	1	plasma membrane intrinsic protein 2%3B4
carrot-m0045-5p	AT3G53390.1	3	-1	1	24	2079	2102	GCUUACAGUCAGGAUUCAGAAUGC	AAAAUCUGAAUUCUGACUGUAAAU	Cleavage	pacid=19663963 locus=AT3G53390 ID=AT3G53390.1.TAIR10 annot-version=TAIR10	1	Transducin/WD40 repeat-like superfamily protein
carrot-m0037-5p	AT5G36940.1	3	-1	1	23	597	619	CCUAGUAUUGUUGGCAGACCCAG	GAUUGUCUGCCUACAAUAUUAGC	Cleavage	pacid=19666825 locus=AT5G36940 ID=AT5G36940.1.TAIR10 annot-version=TAIR10	1	cationic amino acid transporter 3
carrot-m0037-5p	AT5G45990.1	3	-1	1	23	374	396	CCUAGUAUUGUUGGCAGACCCAG	ACAAGUUUGUCAACAAUGCAAGG	Cleavage	pacid=19669198 locus=AT5G45990 ID=AT5G45990.1.TAIR10 annot-version=TAIR10	1	crooked neck protein%2C putative / cell cycle protein
carrot-m0037-5p	AT3G03510.1	3	-1	1	23	591	613	CCUAGUAUUGUUGGCAGACCCAG	AAAAGGCUCUCAACGAUACUAGG	Cleavage	pacid=19663461 locus=AT3G03510 ID=AT3G03510.1.TAIR10 annot-version=TAIR10	1	Phototropic-responsive NPH3 family protein
carrot-m0006-5p	AT2G02955.1	2.5	-1	1	22	1399	1420	CAGAAGCUGCUGAGUCUCGGCA	AUUCGAUACUCAGGAGCUUCUG	Cleavage	pacid=19642148 locus=AT2G02955 ID=AT2G02955.1.TAIR10 annot-version=TAIR10	1	maternal effect embryo arrest 12
carrot-m0006-5p	AT5G38600.1	3	-1	1	22	1060	1081	CAGAAGCUGCUGAGUCUCGGCA	UGCAGAGACUCGUCAGCUUCUG	Translation	pacid=19666015 locus=AT5G38600 ID=AT5G38600.1.TAIR10 annot-version=TAIR10	1	Proline-rich spliceosome-associated (PSP) family protein / zinc knuckle (CCHC-type) family protein
carrot-m0006-5p	AT5G48385.1	3	-1	1	22	307	328	CAGAAGCUGCUGAGUCUCGGCA	AUCCAAGAUUCAGCAGCUUCAG	Cleavage	pacid=19669686 locus=AT5G48385 ID=AT5G48385.1.TAIR10 annot-version=TAIR10	1	FRIGIDA-like protein
carrot-m0006-5p	AT5G51340.1	3	-1	1	22	1107	1128	CAGAAGCUGCUGAGUCUCGGCA	GCAGGAGAUUCAGCAACUUCUG	Cleavage	pacid=19668169 locus=AT5G51340 ID=AT5G51340.1.TAIR10 annot-version=TAIR10	1	Tetratricopeptide repeat (TPR)-like superfamily protein
carrot-m0006-5p	AT5G09420.1	3	-1	1	22	469	490	CAGAAGCUGCUGAGUCUCGGCA	UCCAGUGGCUCAGCAGUUUCUG	Cleavage	pacid=19673134 locus=AT5G09420 ID=AT5G09420.1.TAIR10 annot-version=TAIR10	1	translocon at the outer membrane of chloroplasts 64-V
carrot-m0006-5p	AT5G24710.1	3	-1	1	22	3497	3518	CAGAAGCUGCUGAGUCUCGGCA	GGACGAGAAUCAGCAUUUUCUG	Cleavage	pacid=19669249 locus=AT5G24710 ID=AT5G24710.1.TAIR10 annot-version=TAIR10	1	Transducin/WD40 repeat-like superfamily protein
carrot-m0006-5p	AT3G09110.1	3	-1	1	22	1481	1502	CAGAAGCUGCUGAGUCUCGGCA	AAAUGAAGCUUGGCAGCUUCUG	Cleavage	pacid=19665126 locus=AT3G09110 ID=AT3G09110.1.TAIR10 annot-version=TAIR10	1	hypothetical protein (DUF674)
carrot-m0018-5p	AT3G29375.2	2.5	-1	1	22	822	843	UGACAUCGAUAAUGAACCUGAU	UGAAGGUUUGUUAUCUAUGUCA	Cleavage	pacid=19663435 locus=AT3G29375 ID=AT3G29375.2.TAIR10 annot-version=TAIR10	1	XH domain-containing protein
carrot-m0018-5p	AT1G13440.1	3	-1	1	22	550	571	UGACAUCGAUAAUGAACCUGAU	CCCAUGUUCGUUGUUGGUGUCA	Cleavage	pacid=19657714 locus=AT1G13440 ID=AT1G13440.1.TAIR10 annot-version=TAIR10	1	glyceraldehyde-3-phosphate dehydrogenase C2
carrot-m0018-5p	AT1G13440.2	3	-1	1	22	550	571	UGACAUCGAUAAUGAACCUGAU	CCCAUGUUCGUUGUUGGUGUCA	Cleavage	pacid=19657715 locus=AT1G13440 ID=AT1G13440.2.TAIR10 annot-version=TAIR10	1	glyceraldehyde-3-phosphate dehydrogenase C2
carrot-m0018-5p	AT1G59790.1	3	-1	1	22	1015	1036	UGACAUCGAUAAUGAACCUGAU	AAUAAGUUCAUUGUCUAUGUCA	Cleavage	pacid=19657173 locus=AT1G59790 ID=AT1G59790.1.TAIR10 annot-version=TAIR10	1	Cullin family protein
carrot-m0018-5p	AT2G38910.1	3	-1	1	22	715	736	UGACAUCGAUAAUGAACCUGAU	GCUAGGAUCAUUGUUGGUGUUA	Cleavage	pacid=19638284 locus=AT2G38910 ID=AT2G38910.1.TAIR10 annot-version=TAIR10	1	calcium-dependent protein kinase 20
carrot-m0018-5p	AT3G19680.1	3	-1	1	22	1239	1260	UGACAUCGAUAAUGAACCUGAU	GGGAGUUUUGUUAUUGAUGUUA	Cleavage	pacid=19661581 locus=AT3G19680 ID=AT3G19680.1.TAIR10 annot-version=TAIR10	1	hypothetical protein (DUF1005)
carrot-m0031-3p	AT3G26510.1	3	-1	1	23	199	221	GACUUGGAUGAUGAGACGGAGAA	CGCUCCGUCUCAUUUUCCGAGUU	Cleavage	pacid=19660927 locus=AT3G26510 ID=AT3G26510.1.TAIR10 annot-version=TAIR10	1	Octicosapeptide/Phox/Bem1p family protein
carrot-m0031-3p	AT3G26510.3	3	-1	1	23	198	220	GACUUGGAUGAUGAGACGGAGAA	CGCUCCGUCUCAUUUUCCGAGUU	Cleavage	pacid=19660929 locus=AT3G26510 ID=AT3G26510.3.TAIR10 annot-version=TAIR10	1	Octicosapeptide/Phox/Bem1p family protein
carrot-m0031-3p	AT3G26510.4	3	-1	1	23	198	220	GACUUGGAUGAUGAGACGGAGAA	CGCUCCGUCUCAUUUUCCGAGUU	Cleavage	pacid=19660930 locus=AT3G26510 ID=AT3G26510.4.TAIR10 annot-version=TAIR10	1	Octicosapeptide/Phox/Bem1p family protein
carrot-m0031-3p	AT3G26510.2	3	-1	1	23	199	221	GACUUGGAUGAUGAGACGGAGAA	CGCUCCGUCUCAUUUUCCGAGUU	Cleavage	pacid=19660928 locus=AT3G26510 ID=AT3G26510.2.TAIR10 annot-version=TAIR10	1	Octicosapeptide/Phox/Bem1p family protein
carrot-m0031-3p	AT4G33350.1	3	-1	1	23	187	209	GACUUGGAUGAUGAGACGGAGAA	GCCUCCGUCUCACAAUCCAAGUC	Translation	pacid=19646663 locus=AT4G33350 ID=AT4G33350.1.TAIR10 annot-version=TAIR10	1	Tic22-like family protein
carrot-m0031-3p	AT4G33350.2	3	-1	1	23	218	240	GACUUGGAUGAUGAGACGGAGAA	GCCUCCGUCUCACAAUCCAAGUC	Translation	pacid=19646664 locus=AT4G33350 ID=AT4G33350.2.TAIR10 annot-version=TAIR10	1	Tic22-like family protein
carrot-m0031-3p	AT3G12470.1	3	-1	1	23	293	315	GACUUGGAUGAUGAGACGGAGAA	GUCGCUGUCUCAUCAUCCAACUA	Cleavage	pacid=19658919 locus=AT3G12470 ID=AT3G12470.1.TAIR10 annot-version=TAIR10	1	Polynucleotidyl transferase%2C ribonuclease H-like superfamily protein
carrot-m0031-3p	AT4G31330.1	3	-1	1	23	471	493	GACUUGGAUGAUGAGACGGAGAA	CAAUUCGUUUCAUCAACCAAGUU	Cleavage	pacid=19646297 locus=AT4G31330 ID=AT4G31330.1.TAIR10 annot-version=TAIR10	1	transmembrane protein%2C putative (Protein of unknown function%2C DUF599)
carrot-m0031-3p	AT3G12180.1	3	-1	1	23	754	776	GACUUGGAUGAUGAGACGGAGAA	UGUUCAGUCUCAUCAUUGAAGUC	Cleavage	pacid=19662508 locus=AT3G12180 ID=AT3G12180.1.TAIR10 annot-version=TAIR10	1	Cornichon family protein
carrot-m0031-3p	AT2G17300.1	3	-1	1	23	288	310	GACUUGGAUGAUGAGACGGAGAA	UCCACCGUCUCAAGAUCCAAGUC	Translation	pacid=19641069 locus=AT2G17300 ID=AT2G17300.1.TAIR10 annot-version=TAIR10	1	hypothetical protein
carrot-m0031-3p	AT3G01120.1	3	-1	1	23	68	90	GACUUGGAUGAUGAGACGGAGAA	AUGGCCGUCUCAUCAUUCCAGUG	Cleavage	pacid=19664003 locus=AT3G01120 ID=AT3G01120.1.TAIR10 annot-version=TAIR10	1	Pyridoxal phosphate (PLP)-dependent transferases superfamily protein
carrot-m0031-3p	AT1G21510.1	3	-1	1	23	220	242	GACUUGGAUGAUGAGACGGAGAA	GUUCAUGUCUCGUUGUCCAAGUC	Cleavage	pacid=19650734 locus=AT1G21510 ID=AT1G21510.1.TAIR10 annot-version=TAIR10	1	TPRXL
carrot-m0031-3p	AT4G14570.1	3	-1	1	23	1655	1677	GACUUGGAUGAUGAGACGGAGAA	AUAUAUGUAUCGUCAUCCAAGUC	Cleavage	pacid=19647810 locus=AT4G14570 ID=AT4G14570.1.TAIR10 annot-version=TAIR10	1	acylaminoacyl-peptidase-like protein
carrot-m0031-3p	AT3G13400.1	3	-1	1	23	550	572	GACUUGGAUGAUGAGACGGAGAA	ACAGCCGUCUCCUCAUCCCAGUC	Cleavage	pacid=19664177 locus=AT3G13400 ID=AT3G13400.1.TAIR10 annot-version=TAIR10	1	SKU5 similar 13
carrot-m0039-3p	AT3G46690.1	2.5	-1	1	24	455	478	UCAUGGAUGAUACUUGCAAGUUCU	UGAUAUAGCAUGUAUCAUCUAUGA	Cleavage	pacid=19663627 locus=AT3G46690 ID=AT3G46690.1.TAIR10 annot-version=TAIR10	1	UDP-Glycosyltransferase superfamily protein
carrot-m0039-3p	AT1G60810.1	3	-1	1	24	886	909	UCAUGGAUGAUACUUGCAAGUUCU	AGGAGGUGCAAGUGUCAUCUAUGC	Cleavage	pacid=19657002 locus=AT1G60810 ID=AT1G60810.1.TAIR10 annot-version=TAIR10	1	ATP-citrate lyase A-2
carrot-m0039-3p	AT1G74670.1	3	-1	1	24	490	513	UCAUGGAUGAUACUUGCAAGUUCU	UGUUUUUGCAGGUAUCAUUUAUCA	Cleavage	pacid=19657905 locus=AT1G74670 ID=AT1G74670.1.TAIR10 annot-version=TAIR10	1	Gibberellin-regulated family protein
carrot-m0039-3p	AT4G28950.1	3	-1	1	24	883	906	UCAUGGAUGAUACUUGCAAGUUCU	CUCCAUUGCGAGUAUUGUCUGUGG	Cleavage	pacid=19647005 locus=AT4G28950 ID=AT4G28950.1.TAIR10 annot-version=TAIR10	1	RHO-related protein from plants 9
carrot-m0039-3p	AT3G46700.1	3	-1	1	24	341	364	UCAUGGAUGAUACUUGCAAGUUCU	UGAUAUUGCAUGUAUCAUCUACGA	Cleavage	pacid=19658945 locus=AT3G46700 ID=AT3G46700.1.TAIR10 annot-version=TAIR10	1	UDP-Glycosyltransferase superfamily protein
carrot-m0039-3p	AT3G23370.1	3	-1	1	24	1569	1592	UCAUGGAUGAUACUUGCAAGUUCU	GGUUUUUGCCAGAAUCAUCUAUGA	Cleavage	pacid=19661135 locus=AT3G23370 ID=AT3G23370.1.TAIR10 annot-version=TAIR10	1	RNA-binding (RRM/RBD/RNP motifs) family protein
carrot-m0039-3p	AT4G21445.1	3	-1	1	24	678	701	UCAUGGAUGAUACUUGCAAGUUCU	AACAAUUCCAAAUAUUAUCCAUGA	Cleavage	pacid=19646759 locus=AT4G21445 ID=AT4G21445.1.TAIR10 annot-version=TAIR10	1	receptor-interacting protein
carrot-m0053-5p	AT5G40260.2	3	-1	1	23	524	546	GCCCAUGAAGGAGCUACGUCUGC	AUGUAUGGAGCUCCUUCAUUGGC	Cleavage	pacid=19670596 locus=AT5G40260 ID=AT5G40260.2.TAIR10 annot-version=TAIR10	1	Nodulin MtN3 family protein
carrot-m0053-5p	AT5G40260.1	3	-1	1	23	523	545	GCCCAUGAAGGAGCUACGUCUGC	AUGUAUGGAGCUCCUUCAUUGGC	Cleavage	pacid=19670595 locus=AT5G40260 ID=AT5G40260.1.TAIR10 annot-version=TAIR10	1	Nodulin MtN3 family protein
carrot-m0053-5p	AT3G13620.1	3	-1	1	23	367	389	GCCCAUGAAGGAGCUACGUCUGC	GAGCAUUUGGCUCUUUCGUGGGC	Cleavage	pacid=19658480 locus=AT3G13620 ID=AT3G13620.1.TAIR10 annot-version=TAIR10	1	Amino acid permease family protein
carrot-m0002-3p	AT4G11050.1	2.5	-1	1	24	1842	1865	UUAGAGACUGAGGCAUUUGUGGCC	UCCGGCAGAUGUCUUGGUUUCUAA	Cleavage	pacid=19645129 locus=AT4G11050 ID=AT4G11050.1.TAIR10 annot-version=TAIR10	1	glycosyl hydrolase 9C3
carrot-m0002-3p	AT1G35620.1	2.5	-1	1	24	1170	1193	UUAGAGACUGAGGCAUUUGUGGCC	UGACCCAAGUGUCUCGGUUUCUAG	Cleavage	pacid=19653240 locus=AT1G35620 ID=AT1G35620.1.TAIR10 annot-version=TAIR10	1	PDI-like 5-2
carrot-m0002-3p	AT4G25090.1	3	-1	1	24	2297	2320	UUAGAGACUGAGGCAUUUGUGGCC	UCAUACGGAUGCUUCAGUCUCUUA	Cleavage	pacid=19643736 locus=AT4G25090 ID=AT4G25090.1.TAIR10 annot-version=TAIR10	1	Riboflavin synthase-like superfamily protein
carrot-m0002-3p	AT4G25090.2	3	-1	1	24	2363	2386	UUAGAGACUGAGGCAUUUGUGGCC	UCAUACGGAUGCUUCAGUCUCUUA	Cleavage	pacid=19643737 locus=AT4G25090 ID=AT4G25090.2.TAIR10 annot-version=TAIR10	1	Riboflavin synthase-like superfamily protein
carrot-m0002-3p	AT3G26780.1	3	-1	1	24	835	858	UUAGAGACUGAGGCAUUUGUGGCC	AGUUUCGAAUGGUUCAGUUUCUAA	Cleavage	pacid=19664451 locus=AT3G26780 ID=AT3G26780.1.TAIR10 annot-version=TAIR10	1	Phosphoglycerate mutase family protein
carrot-m0002-3p	AT5G25050.1	3	-1	1	24	1867	1890	UUAGAGACUGAGGCAUUUGUGGCC	UGAAGCAAAUGCUUCAGUUUUUCA	Cleavage	pacid=19673121 locus=AT5G25050 ID=AT5G25050.1.TAIR10 annot-version=TAIR10	1	Major facilitator superfamily protein
carrot-m0002-3p	AT5G39990.1	3	-1	1	24	116	139	UUAGAGACUGAGGCAUUUGUGGCC	UCCUCCAAAAGUUUCAGUUUUUAA	Cleavage	pacid=19670445 locus=AT5G39990 ID=AT5G39990.1.TAIR10 annot-version=TAIR10	1	Core-2/I-branching beta-1%2C6-N-acetylglucosaminyltransferase family protein
carrot-m0016-5p	AT1G63830.2	2.5	-1	1	24	451	474	CUUGGCUGGUGCAGAAUAUGGAAG	GAUUUAUGUUCUGCCUCAGCCAAG	Translation	pacid=19654131 locus=AT1G63830 ID=AT1G63830.2.TAIR10 annot-version=TAIR10	1	PLAC8 family protein
carrot-m0016-5p	AT1G63830.1	2.5	-1	1	24	465	488	CUUGGCUGGUGCAGAAUAUGGAAG	GAUUUAUGUUCUGCCUCAGCCAAG	Translation	pacid=19654130 locus=AT1G63830 ID=AT1G63830.1.TAIR10 annot-version=TAIR10	1	PLAC8 family protein
carrot-m0016-5p	AT1G63830.3	2.5	-1	1	24	580	603	CUUGGCUGGUGCAGAAUAUGGAAG	GAUUUAUGUUCUGCCUCAGCCAAG	Translation	pacid=19654132 locus=AT1G63830 ID=AT1G63830.3.TAIR10 annot-version=TAIR10	1	PLAC8 family protein
carrot-m0016-5p	AT3G62080.2	2.5	-1	1	24	791	814	CUUGGCUGGUGCAGAAUAUGGAAG	CUGUGAUAUUCUGCACUUGCUAAG	Cleavage	pacid=19664748 locus=AT3G62080 ID=AT3G62080.2.TAIR10 annot-version=TAIR10	1	SNF7 family protein
carrot-m0016-5p	AT3G62080.1	2.5	-1	1	24	864	887	CUUGGCUGGUGCAGAAUAUGGAAG	CUGUGAUAUUCUGCACUUGCUAAG	Cleavage	pacid=19664749 locus=AT3G62080 ID=AT3G62080.1.TAIR10 annot-version=TAIR10	1	SNF7 family protein
carrot-m0016-5p	AT2G28120.1	3	-1	1	24	123	146	CUUGGCUGGUGCAGAAUAUGGAAG	UUCUCUUAUUCUGGAUCAGCCAAG	Translation	pacid=19639445 locus=AT2G28120 ID=AT2G28120.1.TAIR10 annot-version=TAIR10	1	Major facilitator superfamily protein
carrot-m0016-5p	AT1G71420.1	3	-1	1	24	182	205	CUUGGCUGGUGCAGAAUAUGGAAG	UUAUUCUAUUCUGCGCCGGUCGAG	Cleavage	pacid=19650562 locus=AT1G71420 ID=AT1G71420.1.TAIR10 annot-version=TAIR10	1	Tetratricopeptide repeat (TPR)-like superfamily protein
carrot-m0016-5p	AT4G37630.2	3	-1	1	24	1069	1092	CUUGGCUGGUGCAGAAUAUGGAAG	GAUCAAAGUUCUCCACCAGCCAAG	Cleavage	pacid=19646753 locus=AT4G37630 ID=AT4G37630.2.TAIR10 annot-version=TAIR10	1	cyclin d5%3B1
carrot-m0016-5p	AT4G37630.1	3	-1	1	24	1149	1172	CUUGGCUGGUGCAGAAUAUGGAAG	GAUCAAAGUUCUCCACCAGCCAAG	Cleavage	pacid=19646752 locus=AT4G37630 ID=AT4G37630.1.TAIR10 annot-version=TAIR10	1	cyclin d5%3B1
carrot-m0016-5p	AT5G46420.1	3	-1	1	24	1956	1979	CUUGGCUGGUGCAGAAUAUGGAAG	AGUGAAUGUUCUUCAUCAGCUAAG	Cleavage	pacid=19668423 locus=AT5G46420 ID=AT5G46420.1.TAIR10 annot-version=TAIR10	1	16S rRNA processing protein RimM family
carrot-m0001-3p	AT2G03420.1	2.5	-1	1	23	94	116	GGAGAUACGAGGAUGUUCGGCUG	UAAUUCAUCAUCCUCGUAUCUCC	Cleavage	pacid=19642406 locus=AT2G03420 ID=AT2G03420.1.TAIR10 annot-version=TAIR10	1	hypothetical protein
carrot-m0001-3p	AT1G16300.1	3	-1	1	23	21	43	GGAGAUACGAGGAUGUUCGGCUG	CAAACGAACAUUUUCGUGGCUCC	Cleavage	pacid=19649451 locus=AT1G16300 ID=AT1G16300.1.TAIR10 annot-version=TAIR10	1	glyceraldehyde-3-phosphate dehydrogenase of plastid 2
carrot-m0001-3p	AT5G12420.1	3	-1	1	23	169	191	GGAGAUACGAGGAUGUUCGGCUG	UCUCCAAGCAUCCUCGUUUCUCC	Cleavage	pacid=19671256 locus=AT5G12420 ID=AT5G12420.1.TAIR10 annot-version=TAIR10	1	O-acyltransferase (WSD1-like) family protein
carrot-m0001-3p	AT2G44510.1	3	-1	1	23	80	102	GGAGAUACGAGGAUGUUCGGCUG	UGUUUGAUCAUCUUCGUAUCUCA	Cleavage	pacid=19639124 locus=AT2G44510 ID=AT2G44510.1.TAIR10 annot-version=TAIR10	1	CDK inhibitor P21 binding protein
carrot-m0001-3p	AT5G65685.2	3	-1	1	23	491	513	GGAGAUACGAGGAUGUUCGGCUG	GAAGCGAACAUCUCUGUAUUUCC	Translation	pacid=19667497 locus=AT5G65685 ID=AT5G65685.2.TAIR10 annot-version=TAIR10	1	UDP-Glycosyltransferase superfamily protein
carrot-m0001-3p	AT5G65685.1	3	-1	1	23	524	546	GGAGAUACGAGGAUGUUCGGCUG	GAAGCGAACAUCUCUGUAUUUCC	Translation	pacid=19667496 locus=AT5G65685 ID=AT5G65685.1.TAIR10 annot-version=TAIR10	1	UDP-Glycosyltransferase superfamily protein
carrot-m0001-3p	AT5G48360.1	3	-1	1	23	988	1010	GGAGAUACGAGGAUGUUCGGCUG	GAUUUGGGUUUCCUCGUAUCUCC	Cleavage	pacid=19665620 locus=AT5G48360 ID=AT5G48360.1.TAIR10 annot-version=TAIR10	1	Actin-binding FH2 (formin homology 2) family protein
carrot-m0001-3p	AT5G59540.1	3	-1	1	23	112	134	GGAGAUACGAGGAUGUUCGGCUG	UCACUGAAGUUCCUCGUAUCUUC	Cleavage	pacid=19670421 locus=AT5G59540 ID=AT5G59540.1.TAIR10 annot-version=TAIR10	1	2-oxoglutarate (2OG) and Fe(II)-dependent oxygenase superfamily protein
carrot-m0001-3p	AT5G59540.2	3	-1	1	23	112	134	GGAGAUACGAGGAUGUUCGGCUG	UCACUGAAGUUCCUCGUAUCUUC	Cleavage	pacid=19670422 locus=AT5G59540 ID=AT5G59540.2.TAIR10 annot-version=TAIR10	1	2-oxoglutarate (2OG) and Fe(II)-dependent oxygenase superfamily protein
carrot-m0001-3p	AT3G49210.1	3	-1	1	23	276	298	GGAGAUACGAGGAUGUUCGGCUG	UGAUCAGACAUCCUCGUUUCUCC	Cleavage	pacid=19660845 locus=AT3G49210 ID=AT3G49210.1.TAIR10 annot-version=TAIR10	1	O-acyltransferase (WSD1-like) family protein
carrot-m0001-3p	AT5G16350.1	3	-1	1	23	219	241	GGAGAUACGAGGAUGUUCGGCUG	UUUACAAGCAUCCUCGUUUCUCC	Cleavage	pacid=19665326 locus=AT5G16350 ID=AT5G16350.1.TAIR10 annot-version=TAIR10	1	O-acyltransferase (WSD1-like) family protein
carrot-m0001-3p	AT1G49380.1	3	-1	1	23	141	163	GGAGAUACGAGGAUGUUCGGCUG	UUCUCGACCUUCUUCGUAUCUCU	Cleavage	pacid=19656271 locus=AT1G49380 ID=AT1G49380.1.TAIR10 annot-version=TAIR10	1	cytochrome c biogenesis protein family
carrot-m0009-5p	AT1G77590.1	2.5	-1	1	24	2101	2124	UCGGGAUUGUUUGGCUGCCAGGUU	GUGAAGGCGGCUAAACAAUCACGA	Cleavage	pacid=19658254 locus=AT1G77590 ID=AT1G77590.1.TAIR10 annot-version=TAIR10	1	long chain acyl-CoA synthetase 9
carrot-m0009-5p	AT5G53520.1	3	-1	1	24	531	554	UCGGGAUUGUUUGGCUGCCAGGUU	AAUGUGGUGGCCAAGCAAUCUCGU	Cleavage	pacid=19671521 locus=AT5G53520 ID=AT5G53520.1.TAIR10 annot-version=TAIR10	1	oligopeptide transporter 8
carrot-m0009-5p	AT1G27850.1	3	-1	1	24	1341	1364	UCGGGAUUGUUUGGCUGCCAGGUU	AGUGUGGCAGUCAAACAUUCCUGG	Cleavage	pacid=19655336 locus=AT1G27850 ID=AT1G27850.1.TAIR10 annot-version=TAIR10	1	RUN/FYVE domain protein
carrot-m0009-5p	AT2G45650.1	3	-1	1	24	676	699	UCGGGAUUGUUUGGCUGCCAGGUU	GGCCGGGGAUCCAAACAAUUCUGA	Cleavage	pacid=19638787 locus=AT2G45650 ID=AT2G45650.1.TAIR10 annot-version=TAIR10	1	AGAMOUS-like 6
carrot-m0009-5p	AT2G45540.1	3	-1	1	24	7704	7727	UCGGGAUUGUUUGGCUGCCAGGUU	CAAGUGGCAACCAAACACUCCUGA	Cleavage	pacid=19642484 locus=AT2G45540 ID=AT2G45540.1.TAIR10 annot-version=TAIR10	1	WD-40 repeat family protein / beige-like protein
carrot-m0009-5p	AT2G45540.2	3	-1	1	24	8121	8144	UCGGGAUUGUUUGGCUGCCAGGUU	CAAGUGGCAACCAAACACUCCUGA	Cleavage	pacid=19642483 locus=AT2G45540 ID=AT2G45540.2.TAIR10 annot-version=TAIR10	1	WD-40 repeat family protein / beige-like protein
carrot-m0009-5p	AT5G23080.2	3	-1	1	24	417	440	UCGGGAUUGUUUGGCUGCCAGGUU	UUUACGGCAGCCGAACAUUCCCGC	Cleavage	pacid=19670554 locus=AT5G23080 ID=AT5G23080.2.TAIR10 annot-version=TAIR10	1	SWAP (Suppressor-of-White-APricot)/surp domain-containing protein
carrot-m0009-5p	AT5G23080.1	3	-1	1	24	417	440	UCGGGAUUGUUUGGCUGCCAGGUU	UUUACGGCAGCCGAACAUUCCCGC	Cleavage	pacid=19670553 locus=AT5G23080 ID=AT5G23080.1.TAIR10 annot-version=TAIR10	1	SWAP (Suppressor-of-White-APricot)/surp domain-containing protein
carrot-m0009-5p	AT1G13190.1	3	-1	1	24	104	127	UCGGGAUUGUUUGGCUGCCAGGUU	UUCUGGGCGUUCAAACAAUUCCGG	Cleavage	pacid=19651979 locus=AT1G13190 ID=AT1G13190.1.TAIR10 annot-version=TAIR10	1	RNA-binding (RRM/RBD/RNP motifs) family protein
carrot-m0009-5p	AT5G10910.1	3	-1	1	24	641	664	UCGGGAUUGUUUGGCUGCCAGGUU	AUCUAUGCAGGUAAACAAUCCUGA	Cleavage	pacid=19666965 locus=AT5G10910 ID=AT5G10910.1.TAIR10 annot-version=TAIR10	1	mraW methylase family protein
carrot-m0014-3p	AT4G18820.1	2.5	-1	1	22	1903	1924	GUAAUGAACCAUUUGAUCCCAA	UCAAGAUCAGAUGGUUCAUUAA	Cleavage	pacid=19648181 locus=AT4G18820 ID=AT4G18820.1.TAIR10 annot-version=TAIR10	1	AAA-type ATPase family protein
carrot-m0014-3p	AT1G26670.1	2.5	-1	1	22	786	807	GUAAUGAACCAUUUGAUCCCAA	CUAGGAACAAAUGGAUCAUUAC	Cleavage	pacid=19649198 locus=AT1G26670 ID=AT1G26670.1.TAIR10 annot-version=TAIR10	1	Vesicle transport v-SNARE family protein
carrot-m0014-3p	AT1G65410.1	3	-1	1	22	1312	1333	GUAAUGAACCAUUUGAUCCCAA	GCUGGAUCAAUUGGUUCAAUAC	Cleavage	pacid=19652987 locus=AT1G65410 ID=AT1G65410.1.TAIR10 annot-version=TAIR10	1	non-intrinsic ABC protein 11
carrot-m0014-3p	AT1G24320.1	3	-1	1	22	1484	1505	GUAAUGAACCAUUUGAUCCCAA	CAUGGUUUAAAUGGUUCAAUAC	Cleavage	pacid=19652289 locus=AT1G24320 ID=AT1G24320.1.TAIR10 annot-version=TAIR10	1	Six-hairpin glycosidases superfamily protein
carrot-m0019-5p	AT5G49410.2	2.5	-1	1	24	958	981	AUGAGGAUCUUGACAAGGAGGCUC	AAGAUUCCUUGUCUAGAUUCUCGU	Translation	pacid=19670200 locus=AT5G49410 ID=AT5G49410.2.TAIR10 annot-version=TAIR10	1	thiamine-phosphate synthase
carrot-m0019-5p	AT5G49410.1	2.5	-1	1	24	831	854	AUGAGGAUCUUGACAAGGAGGCUC	AAGAUUCCUUGUCUAGAUUCUCGU	Translation	pacid=19670199 locus=AT5G49410 ID=AT5G49410.1.TAIR10 annot-version=TAIR10	1	thiamine-phosphate synthase
carrot-m0019-5p	AT2G25610.1	2.5	-1	1	24	463	486	AUGAGGAUCUUGACAAGGAGGCUC	GACGCUCUUUGUUAAGAUUCUUGU	Cleavage	pacid=19638255 locus=AT2G25610 ID=AT2G25610.1.TAIR10 annot-version=TAIR10	1	ATPase%2C F0/V0 complex%2C subunit C protein
carrot-m0019-5p	AT3G60720.1	2.5	-1	1	24	311	334	AUGAGGAUCUUGACAAGGAGGCUC	CAUCCUCCUCCUCAAGAUCUUCAU	Cleavage	pacid=19660501 locus=AT3G60720 ID=AT3G60720.1.TAIR10 annot-version=TAIR10	1	plasmodesmata-located protein 8
carrot-m0019-5p	AT5G02800.1	2.5	-1	1	24	469	491	AUGAGGAUCUUGACAAGGAGGCUC	GAGU-UCCUCGUCGAGGUUCUCAU	Cleavage	pacid=19667812 locus=AT5G02800 ID=AT5G02800.1.TAIR10 annot-version=TAIR10	1	Protein kinase superfamily protein
carrot-m0019-5p	AT5G39865.1	2.5	-1	1	24	262	285	AUGAGGAUCUUGACAAGGAGGCUC	UAUCGUUCUUUUCAAGAUCUUCGU	Cleavage	pacid=19669109 locus=AT5G39865 ID=AT5G39865.1.TAIR10 annot-version=TAIR10	1	Glutaredoxin family protein
carrot-m0019-5p	AT2G21540.3	3	-1	1	24	42	65	AUGAGGAUCUUGACAAGGAGGCUC	AAACCUUUUUGUCAAUAUCCUUAU	Cleavage	pacid=19643351 locus=AT2G21540 ID=AT2G21540.3.TAIR10 annot-version=TAIR10	1	SEC14-like 3
carrot-m0019-5p	AT2G30040.1	3	-1	1	24	839	862	AUGAGGAUCUUGACAAGGAGGCUC	CCGUUUCUGUGUCAAGAUCAUCAU	Cleavage	pacid=19642954 locus=AT2G30040 ID=AT2G30040.1.TAIR10 annot-version=TAIR10	1	mitogen-activated protein kinase kinase kinase 14
carrot-m0019-5p	AT4G10410.1	3	-1	1	24	705	728	AUGAGGAUCUUGACAAGGAGGCUC	GAAUGUCCUUGUCCAGGUCCUCAA	Translation	pacid=19648404 locus=AT4G10410 ID=AT4G10410.1.TAIR10 annot-version=TAIR10	1	Leucine-rich repeat (LRR) family protein
carrot-m0019-5p	AT3G45090.1	3	-1	1	24	129	152	AUGAGGAUCUUGACAAGGAGGCUC	UCUUCUUCUUAUCACGAUCCUCAU	Translation	pacid=19665214 locus=AT3G45090 ID=AT3G45090.1.TAIR10 annot-version=TAIR10	1	P-loop containing nucleoside triphosphate hydrolases superfamily protein
carrot-m0019-5p	AT3G45090.2	3	-1	1	24	128	151	AUGAGGAUCUUGACAAGGAGGCUC	UCUUCUUCUUAUCACGAUCCUCAU	Translation	pacid=19665215 locus=AT3G45090 ID=AT3G45090.2.TAIR10 annot-version=TAIR10	1	P-loop containing nucleoside triphosphate hydrolases superfamily protein
carrot-m0019-5p	AT2G21140.1	3	-1	1	24	1210	1233	AUGAGGAUCUUGACAAGGAGGCUC	UGAUCUUUUUUUCAGGAUCUUCAU	Cleavage	pacid=19638650 locus=AT2G21140 ID=AT2G21140.1.TAIR10 annot-version=TAIR10	1	proline-rich protein 2
carrot-m0019-5p	AT3G46200.1	3	-1	1	24	135	158	AUGAGGAUCUUGACAAGGAGGCUC	CGGAUUCCUCGUCAAGAUCCUGGU	Cleavage	pacid=19659966 locus=AT3G46200 ID=AT3G46200.1.TAIR10 annot-version=TAIR10	1	nudix hydrolase homolog 9
carrot-m0019-5p	AT4G30700.1	3	-1	1	24	266	289	AUGAGGAUCUUGACAAGGAGGCUC	CGUUUUCCUUUUCAACGUCCUCAU	Cleavage	pacid=19645252 locus=AT4G30700 ID=AT4G30700.1.TAIR10 annot-version=TAIR10	1	Pentatricopeptide repeat (PPR) superfamily protein
carrot-m0019-5p	AT5G03240.3	3	-1	1	24	876	899	AUGAGGAUCUUGACAAGGAGGCUC	GCAAAUCUUUGUCAAGACCCUCAC	Cleavage	pacid=19666609 locus=AT5G03240 ID=AT5G03240.3.TAIR10 annot-version=TAIR10	1	polyubiquitin 3
carrot-m0019-5p	AT5G03240.2	3	-1	1	24	728	751	AUGAGGAUCUUGACAAGGAGGCUC	GCAAAUCUUUGUCAAGACCCUCAC	Cleavage	pacid=19666608 locus=AT5G03240 ID=AT5G03240.2.TAIR10 annot-version=TAIR10	1	polyubiquitin 3
carrot-m0019-5p	AT5G03240.1	3	-1	1	24	551	574	AUGAGGAUCUUGACAAGGAGGCUC	GCAAAUCUUUGUCAAGACCCUCAC	Cleavage	pacid=19666607 locus=AT5G03240 ID=AT5G03240.1.TAIR10 annot-version=TAIR10	1	polyubiquitin 3
carrot-m0019-5p	AT5G22370.1	3	-1	1	24	709	732	AUGAGGAUCUUGACAAGGAGGCUC	CACCAUCUUAGUCAAGAUCCUCGC	Cleavage	pacid=19669703 locus=AT5G22370 ID=AT5G22370.1.TAIR10 annot-version=TAIR10	1	P-loop containing nucleoside triphosphate hydrolases superfamily protein
carrot-m0019-5p	AT5G22370.2	3	-1	1	24	706	729	AUGAGGAUCUUGACAAGGAGGCUC	CACCAUCUUAGUCAAGAUCCUCGC	Cleavage	pacid=19669704 locus=AT5G22370 ID=AT5G22370.2.TAIR10 annot-version=TAIR10	1	P-loop containing nucleoside triphosphate hydrolases superfamily protein
carrot-m0026-5p	AT1G08140.1	3	-1	1	22	745	766	CCUCAGAGGGGGCUGUCUGCUC	GGGAGGAUAGCCCUCUCUGGGG	Cleavage	pacid=19657412 locus=AT1G08140 ID=AT1G08140.1.TAIR10 annot-version=TAIR10	1	cation/H+ exchanger 6A
carrot-m0026-5p	AT1G79970.2	3	-1	1	22	746	767	CCUCAGAGGGGGCUGUCUGCUC	CGUGAGAUGGCUCUCUCUGAGG	Cleavage	pacid=19653441 locus=AT1G79970 ID=AT1G79970.2.TAIR10 annot-version=TAIR10	1	hypothetical protein
carrot-m0026-5p	AT1G79970.1	3	-1	1	22	746	767	CCUCAGAGGGGGCUGUCUGCUC	CGUGAGAUGGCUCUCUCUGAGG	Cleavage	pacid=19653440 locus=AT1G79970 ID=AT1G79970.1.TAIR10 annot-version=TAIR10	1	hypothetical protein
carrot-m0030-5p	AT5G50890.1	3	-1	1	22	542	563	AGCCUCGUAGAGCUUUUGAGAG	GCCUUAAAGGUUCUGUGAGGUU	Cleavage	pacid=19667299 locus=AT5G50890 ID=AT5G50890.1.TAIR10 annot-version=TAIR10	1	alpha/beta-Hydrolases superfamily protein
carrot-m0030-5p	AT1G10590.2	3	-1	1	22	365	386	AGCCUCGUAGAGCUUUUGAGAG	UGUACAAGGGUUCUAUGAGGCU	Cleavage	pacid=19653006 locus=AT1G10590 ID=AT1G10590.2.TAIR10 annot-version=TAIR10	1	Nucleic acid-binding%2C OB-fold-like protein
carrot-m0030-5p	AT1G10590.3	3	-1	1	22	384	405	AGCCUCGUAGAGCUUUUGAGAG	UGUACAAGGGUUCUAUGAGGCU	Cleavage	pacid=19653004 locus=AT1G10590 ID=AT1G10590.3.TAIR10 annot-version=TAIR10	1	Nucleic acid-binding%2C OB-fold-like protein
carrot-m0030-5p	AT1G10590.1	3	-1	1	22	381	402	AGCCUCGUAGAGCUUUUGAGAG	UGUACAAGGGUUCUAUGAGGCU	Cleavage	pacid=19653005 locus=AT1G10590 ID=AT1G10590.1.TAIR10 annot-version=TAIR10	1	Nucleic acid-binding%2C OB-fold-like protein
carrot-m0030-5p	AT1G45110.1	3	-1	1	22	359	380	AGCCUCGUAGAGCUUUUGAGAG	UUAUCACAAGUUCAACGAGGCU	Cleavage	pacid=19653535 locus=AT1G45110 ID=AT1G45110.1.TAIR10 annot-version=TAIR10	1	Tetrapyrrole (Corrin/Porphyrin) Methylase
carrot-m0030-5p	AT5G17730.1	3	-1	1	22	210	231	AGCCUCGUAGAGCUUUUGAGAG	GUAUAACGAGCUCUACGGGGCU	Cleavage	pacid=19672707 locus=AT5G17730 ID=AT5G17730.1.TAIR10 annot-version=TAIR10	1	P-loop containing nucleoside triphosphate hydrolases superfamily protein
carrot-m0044-3p	AT1G13340.1	2	-1	1	24	488	511	GUAACUUAAUAGGUCGAGCUGUCG	UCGCGGCUCGGUCUAUUGAGUUGC	Cleavage	pacid=19657790 locus=AT1G13340 ID=AT1G13340.1.TAIR10 annot-version=TAIR10	1	Regulator of Vps4 activity in the MVB pathway protein
carrot-m0044-3p	AT2G28000.1	3	-1	1	24	450	473	GUAACUUAAUAGGUCGAGCUGUCG	CCAUUGCUAGAGCUAUUGAGUUAC	Cleavage	pacid=19641353 locus=AT2G28000 ID=AT2G28000.1.TAIR10 annot-version=TAIR10	1	chaperonin-60alpha
carrot-m0044-3p	AT4G33510.1	3	-1	1	24	1619	1642	GUAACUUAAUAGGUCGAGCUGUCG	GCUGAUCUCUACUUAUUAAGUUGC	Cleavage	pacid=19644369 locus=AT4G33510 ID=AT4G33510.1.TAIR10 annot-version=TAIR10	1	3-deoxy-d-arabino-heptulosonate 7-phosphate synthase
carrot-m0044-3p	AT5G38690.1	3	-1	1	24	413	436	GUAACUUAAUAGGUCGAGCUGUCG	ACAAGACUUGUCCUAUUAAGUUAU	Cleavage	pacid=19670655 locus=AT5G38690 ID=AT5G38690.1.TAIR10 annot-version=TAIR10	1	Zinc-finger domain of monoamine-oxidase A repressor R1 protein
carrot-m0051-5p	AT1G71692.1	2.5	-1	1	22	273	294	UGAGCUCCUUAGUCUUCUGCAC	CUCAAGAAGGCUAAGGAGCUCU	Cleavage	pacid=19653064 locus=AT1G71692 ID=AT1G71692.1.TAIR10 annot-version=TAIR10	1	AGAMOUS-like 12
carrot-m0051-5p	AT4G08590.2	2.5	-1	1	22	829	850	UGAGCUCCUUAGUCUUCUGCAC	GACAAGAAGACUAUGGAGCUCA	Cleavage	pacid=19644487 locus=AT4G08590 ID=AT4G08590.2.TAIR10 annot-version=TAIR10	1	ORTHRUS-like protein
carrot-m0051-5p	AT4G08590.1	2.5	-1	1	22	830	851	UGAGCUCCUUAGUCUUCUGCAC	GACAAGAAGACUAUGGAGCUCA	Cleavage	pacid=19644486 locus=AT4G08590 ID=AT4G08590.1.TAIR10 annot-version=TAIR10	1	ORTHRUS-like protein
carrot-m0051-5p	AT5G54920.1	2.5	-1	1	22	969	990	UGAGCUCCUUAGUCUUCUGCAC	GACAAGAAGGCUAAGGAGUUUA	Cleavage	pacid=19666889 locus=AT5G54920 ID=AT5G54920.1.TAIR10 annot-version=TAIR10	1	polyadenylate-binding protein interacting protein
carrot-m0051-5p	AT5G54920.2	2.5	-1	1	22	984	1005	UGAGCUCCUUAGUCUUCUGCAC	GACAAGAAGGCUAAGGAGUUUA	Cleavage	pacid=19666888 locus=AT5G54920 ID=AT5G54920.2.TAIR10 annot-version=TAIR10	1	polyadenylate-binding protein interacting protein
carrot-m0051-5p	AT4G26840.1	2.5	-1	1	22	169	190	UGAGCUCCUUAGUCUUCUGCAC	AGCCAGGAGACGGAGGAGCUCA	Translation	pacid=19644348 locus=AT4G26840 ID=AT4G26840.1.TAIR10 annot-version=TAIR10	1	small ubiquitin-like modifier 1
carrot-m0051-5p	AT3G54630.1	2.5	-1	1	22	956	977	UGAGCUCCUUAGUCUUCUGCAC	GAGGAGAAAGCUAAGGAGCUCA	Cleavage	pacid=19658742 locus=AT3G54630 ID=AT3G54630.1.TAIR10 annot-version=TAIR10	1	kinetochore protein
carrot-m0051-5p	AT1G03290.1	2.5	-1	1	22	1146	1167	UGAGCUCCUUAGUCUUCUGCAC	CUUCAAAAGGUUGAGGAGCUCA	Cleavage	pacid=19653363 locus=AT1G03290 ID=AT1G03290.1.TAIR10 annot-version=TAIR10	1	ELKS/Rab6-interacting/CAST family protein
carrot-m0051-5p	AT1G03290.2	2.5	-1	1	22	1302	1323	UGAGCUCCUUAGUCUUCUGCAC	CUUCAAAAGGUUGAGGAGCUCA	Cleavage	pacid=19653364 locus=AT1G03290 ID=AT1G03290.2.TAIR10 annot-version=TAIR10	1	ELKS/Rab6-interacting/CAST family protein
carrot-m0051-5p	AT1G65010.1	2.5	-1	1	22	2341	2362	UGAGCUCCUUAGUCUUCUGCAC	GAUCAAGAGGCUGAGGAGCUCA	Cleavage	pacid=19654017 locus=AT1G65010 ID=AT1G65010.1.TAIR10 annot-version=TAIR10	1	WEB family protein (DUF827)
carrot-m0051-5p	AT1G22275.1	3	-1	1	22	1994	2015	UGAGCUCCUUAGUCUUCUGCAC	GAGCACGAGAGUAAGGAGCUCA	Cleavage	pacid=19651656 locus=AT1G22275 ID=AT1G22275.1.TAIR10 annot-version=TAIR10	1	Myosin heavy chain-related protein
carrot-m0051-5p	AT1G22260.1	3	-1	1	22	1989	2010	UGAGCUCCUUAGUCUUCUGCAC	GAGCAUGAGAGUAAGGAGCUCA	Cleavage	pacid=19652233 locus=AT1G22260 ID=AT1G22260.1.TAIR10 annot-version=TAIR10	1	Myosin heavy chain-related protein
carrot-m0051-5p	AT4G01370.1	3	-1	1	22	1190	1211	UGAGCUCCUUAGUCUUCUGCAC	GAAGAGAACAUUAAGGAGCUUA	Cleavage	pacid=19648685 locus=AT4G01370 ID=AT4G01370.1.TAIR10 annot-version=TAIR10	1	MAP kinase 4
carrot-m0051-5p	AT4G02820.1	3	-1	1	22	1538	1559	UGAGCUCCUUAGUCUUCUGCAC	GAUGAAGAGACUAAGGAGCUUA	Cleavage	pacid=19644497 locus=AT4G02820 ID=AT4G02820.1.TAIR10 annot-version=TAIR10	1	Pentatricopeptide repeat (PPR) superfamily protein
carrot-m0051-5p	AT3G05830.1	3	-1	1	22	828	849	UGAGCUCCUUAGUCUUCUGCAC	AAACAUAAGACUAAGGAACUCG	Cleavage	pacid=19665221 locus=AT3G05830 ID=AT3G05830.1.TAIR10 annot-version=TAIR10	1	spindle pole body component-like protein
carrot-m0051-5p	AT3G05830.2	3	-1	1	22	831	852	UGAGCUCCUUAGUCUUCUGCAC	AAACAUAAGACUAAGGAACUCG	Cleavage	pacid=19665220 locus=AT3G05830 ID=AT3G05830.2.TAIR10 annot-version=TAIR10	1	spindle pole body component-like protein
carrot-m0051-5p	AT3G08760.1	3	-1	1	22	914	935	UGAGCUCCUUAGUCUUCUGCAC	ACUCAGAGUAUUAGGGAGUUCA	Cleavage	pacid=19663310 locus=AT3G08760 ID=AT3G08760.1.TAIR10 annot-version=TAIR10	1	Protein kinase superfamily protein
carrot-m0051-5p	AT1G17600.1	3	-1	1	22	269	290	UGAGCUCCUUAGUCUUCUGCAC	CCACAGAGCACUAGGGAGUUCG	Cleavage	pacid=19650956 locus=AT1G17600 ID=AT1G17600.1.TAIR10 annot-version=TAIR10	1	Disease resistance protein (TIR-NBS-LRR class) family
carrot-m0057-5p	AT3G15710.1	2.5	-1	1	24	808	831	AGGAAGACAUUGUCACGAAGCUCU	UACGUUUUGUGACAAUUUCUUCUU	Cleavage	pacid=19663348 locus=AT3G15710 ID=AT3G15710.1.TAIR10 annot-version=TAIR10	1	Peptidase S24/S26A/S26B/S26C family protein
carrot-m0057-5p	AT2G36630.1	2.5	-1	1	24	1206	1229	AGGAAGACAUUGUCACGAAGCUCU	CUACCUUUGUGAUGAUGUUUUCUU	Cleavage	pacid=19640211 locus=AT2G36630 ID=AT2G36630.1.TAIR10 annot-version=TAIR10	1	Sulfite exporter TauE/SafE family protein
carrot-m0057-5p	AT1G60430.1	2.5	-1	1	24	381	404	AGGAAGACAUUGUCACGAAGCUCU	CUUCUUUCGUGCUAAUGUCUUCUU	Cleavage	pacid=19651659 locus=AT1G60430 ID=AT1G60430.1.TAIR10 annot-version=TAIR10	1	actin-related protein C3
carrot-m0057-5p	AT1G60430.2	2.5	-1	1	24	414	437	AGGAAGACAUUGUCACGAAGCUCU	CUUCUUUCGUGCUAAUGUCUUCUU	Cleavage	pacid=19651660 locus=AT1G60430 ID=AT1G60430.2.TAIR10 annot-version=TAIR10	1	actin-related protein C3
carrot-m0057-5p	AT3G13330.1	2.5	-1	1	24	1550	1573	AGGAAGACAUUGUCACGAAGCUCU	UAUCAUUCAUGACAAUGGCUUCCU	Cleavage	pacid=19664031 locus=AT3G13330 ID=AT3G13330.1.TAIR10 annot-version=TAIR10	1	proteasome activating protein 200
carrot-m0057-5p	AT5G05730.1	3	-1	1	24	79	102	AGGAAGACAUUGUCACGAAGCUCU	UCUUAGCCGUUACAAUGUCUUCCU	Cleavage	pacid=19669409 locus=AT5G05730 ID=AT5G05730.1.TAIR10 annot-version=TAIR10	1	anthranilate synthase alpha subunit 1
carrot-m0057-5p	AT5G05730.2	3	-1	1	24	86	109	AGGAAGACAUUGUCACGAAGCUCU	UCUUAGCCGUUACAAUGUCUUCCU	Cleavage	pacid=19669408 locus=AT5G05730 ID=AT5G05730.2.TAIR10 annot-version=TAIR10	1	anthranilate synthase alpha subunit 1
carrot-m0003-3p	ATCG00480.1	3	-1	1	23	352	374	UCGGCAGGGUCUAAAUUGGCUGC	GUUGAUAAUUUAGGUCCUGUCGA	Cleavage	pacid=19637975 locus=ATCG00480 ID=ATCG00480.1.TAIR10 annot-version=TAIR10	1	ATP synthase subunit beta
carrot-m0003-3p	AT5G56290.1	3	-1	1	23	840	862	UCGGCAGGGUCUAAAUUGGCUGC	AAACCUAAUUUACAUCCUGCUGA	Translation	pacid=19671888 locus=AT5G56290 ID=AT5G56290.1.TAIR10 annot-version=TAIR10	1	peroxin 5
carrot-m0003-3p	AT1G32330.1	3	-1	1	23	1391	1413	UCGGCAGGGUCUAAAUUGGCUGC	GAUUCUGAUAUAGACCCUGUUGA	Cleavage	pacid=19657150 locus=AT1G32330 ID=AT1G32330.1.TAIR10 annot-version=TAIR10	1	heat shock transcription factor A1D
carrot-m0003-3p	AT5G50860.1	3	-1	1	23	1188	1210	UCGGCAGGGUCUAAAUUGGCUGC	CUUCUCACUAUAGACCCUGCUGA	Cleavage	pacid=19666110 locus=AT5G50860 ID=AT5G50860.1.TAIR10 annot-version=TAIR10	1	Protein kinase superfamily protein
carrot-m0004-5p	AT3G01730.1	2	-1	1	24	258	281	AGGUGGUGAAGGUUGCGGCGCCUG	CAAACGCCGCCACUUUCACCACUU	Cleavage	pacid=19665056 locus=AT3G01730 ID=AT3G01730.1.TAIR10 annot-version=TAIR10	1	transmembrane protein
carrot-m0004-5p	AT1G10580.1	2	-1	1	24	118	141	AGGUGGUGAAGGUUGCGGCGCCUG	UCCUCGCCGGAAUCUUCACCGCCU	Cleavage	pacid=19650825 locus=AT1G10580 ID=AT1G10580.1.TAIR10 annot-version=TAIR10	1	Transducin/WD40 repeat-like superfamily protein
carrot-m0004-5p	AT3G59140.1	2.5	-1	1	24	1559	1582	AGGUGGUGAAGGUUGCGGCGCCUG	UCUCUGCUGCAACUUUUGCCACUU	Cleavage	pacid=19663037 locus=AT3G59140 ID=AT3G59140.1.TAIR10 annot-version=TAIR10	1	multidrug resistance-associated protein 14
carrot-m0004-5p	AT1G30795.1	2.5	-1	1	24	313	336	AGGUGGUGAAGGUUGCGGCGCCUG	CAACCACCGUUACCUUCACCACCU	Cleavage	pacid=19658139 locus=AT1G30795 ID=AT1G30795.1.TAIR10 annot-version=TAIR10	1	Glycine-rich protein family
carrot-m0004-5p	AT2G46590.1	2.5	-1	1	24	1195	1218	AGGUGGUGAAGGUUGCGGCGCCUG	CAUCAGCAGCAGCCUUCAUCAUCU	Cleavage	pacid=19641312 locus=AT2G46590 ID=AT2G46590.1.TAIR10 annot-version=TAIR10	1	Dof-type zinc finger DNA-binding family protein
carrot-m0004-5p	AT2G46590.2	2.5	-1	1	24	754	777	AGGUGGUGAAGGUUGCGGCGCCUG	CAUCAGCAGCAGCCUUCAUCAUCU	Cleavage	pacid=19641311 locus=AT2G46590 ID=AT2G46590.2.TAIR10 annot-version=TAIR10	1	Dof-type zinc finger DNA-binding family protein
carrot-m0004-5p	AT1G32790.2	3	-1	1	24	260	283	AGGUGGUGAAGGUUGCGGCGCCUG	CAGCCGCCGCCGUCUUCACCACCA	Cleavage	pacid=19651155 locus=AT1G32790 ID=AT1G32790.2.TAIR10 annot-version=TAIR10	1	CTC-interacting domain 11
carrot-m0004-5p	AT1G32790.1	3	-1	1	24	260	283	AGGUGGUGAAGGUUGCGGCGCCUG	CAGCCGCCGCCGUCUUCACCACCA	Cleavage	pacid=19651156 locus=AT1G32790 ID=AT1G32790.1.TAIR10 annot-version=TAIR10	1	CTC-interacting domain 11
carrot-m0004-5p	AT2G39230.1	3	-1	1	24	1868	1891	AGGUGGUGAAGGUUGCGGCGCCUG	CAAAUGUUGUAACCUUCACCAGCU	Cleavage	pacid=19639685 locus=AT2G39230 ID=AT2G39230.1.TAIR10 annot-version=TAIR10	1	LATERAL ORGAN JUNCTION
carrot-m0004-5p	AT1G48790.1	3	-1	1	24	1085	1108	AGGUGGUGAAGGUUGCGGCGCCUG	CUCAUUAGGCAACCUUCACCACCU	Cleavage	pacid=19654611 locus=AT1G48790 ID=AT1G48790.1.TAIR10 annot-version=TAIR10	1	associated molecule with the SH3 domain of STAM 1
carrot-m0004-5p	AT4G37409.1	3	-1	1	24	708	731	AGGUGGUGAAGGUUGCGGCGCCUG	CUUUUGCUGCAGCUUUCACCUCCU	Cleavage	pacid=19647292 locus=AT4G37409 ID=AT4G37409.1.TAIR10 annot-version=TAIR10	1	hypothetical protein
carrot-m0004-5p	AT3G09320.1	3	-1	1	24	263	286	AGGUGGUGAAGGUUGCGGCGCCUG	CUAACGCCGCCGCUUUCACCGCUU	Cleavage	pacid=19659453 locus=AT3G09320 ID=AT3G09320.1.TAIR10 annot-version=TAIR10	1	DHHC-type zinc finger family protein
carrot-m0004-5p	AT2G16210.2	3	-1	1	24	654	677	AGGUGGUGAAGGUUGCGGCGCCUG	CUACUGCUGCAGCAUUCACCAUCU	Translation	pacid=19643097 locus=AT2G16210 ID=AT2G16210.2.TAIR10 annot-version=TAIR10	1	Transcriptional factor B3 family protein
carrot-m0004-5p	AT2G16210.1	3	-1	1	24	654	677	AGGUGGUGAAGGUUGCGGCGCCUG	CUACUGCUGCAGCAUUCACCAUCU	Translation	pacid=19643096 locus=AT2G16210 ID=AT2G16210.1.TAIR10 annot-version=TAIR10	1	Transcriptional factor B3 family protein
carrot-m0004-5p	AT5G20740.1	3	-1	1	24	86	109	AGGUGGUGAAGGUUGCGGCGCCUG	CCUUCGCCGUCAUUUUCACCGCCU	Cleavage	pacid=19669681 locus=AT5G20740 ID=AT5G20740.1.TAIR10 annot-version=TAIR10	1	Plant invertase/pectin methylesterase inhibitor superfamily protein
carrot-m0004-5p	AT1G19320.1	3	-1	1	24	225	248	AGGUGGUGAAGGUUGCGGCGCCUG	GAUCUUCCGUAACCUUCACCGUUU	Cleavage	pacid=19653955 locus=AT1G19320 ID=AT1G19320.1.TAIR10 annot-version=TAIR10	1	Pathogenesis-related thaumatin superfamily protein
carrot-m0004-5p	AT5G19170.1	3	-1	1	24	797	820	AGGUGGUGAAGGUUGCGGCGCCUG	GGCCGGCCGUAAUUUUCACGACCU	Cleavage	pacid=19671877 locus=AT5G19170 ID=AT5G19170.1.TAIR10 annot-version=TAIR10	1	NEP-interacting protein%2C putative (DUF239)
carrot-m0004-5p	AT3G18930.2	3	-1	1	24	235	258	AGGUGGUGAAGGUUGCGGCGCCUG	AACUCACCGUCACCUUCACCAUCU	Cleavage	pacid=19664066 locus=AT3G18930 ID=AT3G18930.2.TAIR10 annot-version=TAIR10	1	RING/U-box superfamily protein
carrot-m0004-5p	AT3G18930.1	3	-1	1	24	235	258	AGGUGGUGAAGGUUGCGGCGCCUG	AACUCACCGUCACCUUCACCAUCU	Cleavage	pacid=19664065 locus=AT3G18930 ID=AT3G18930.1.TAIR10 annot-version=TAIR10	1	RING/U-box superfamily protein
carrot-m0004-5p	AT4G28040.4	3	-1	1	24	617	640	AGGUGGUGAAGGUUGCGGCGCCUG	UUCCUGCCGUCACCUUCAUUAUCU	Cleavage	pacid=19645450 locus=AT4G28040 ID=AT4G28040.4.TAIR10 annot-version=TAIR10	1	nodulin MtN21 /EamA-like transporter family protein
carrot-m0004-5p	AT4G28040.5	3	-1	1	24	476	499	AGGUGGUGAAGGUUGCGGCGCCUG	UUCCUGCCGUCACCUUCAUUAUCU	Cleavage	pacid=19645451 locus=AT4G28040 ID=AT4G28040.5.TAIR10 annot-version=TAIR10	1	nodulin MtN21 /EamA-like transporter family protein
carrot-m0004-5p	AT4G28040.1	3	-1	1	24	595	618	AGGUGGUGAAGGUUGCGGCGCCUG	UUCCUGCCGUCACCUUCAUUAUCU	Cleavage	pacid=19645447 locus=AT4G28040 ID=AT4G28040.1.TAIR10 annot-version=TAIR10	1	nodulin MtN21 /EamA-like transporter family protein
carrot-m0004-5p	AT4G28040.2	3	-1	1	24	467	490	AGGUGGUGAAGGUUGCGGCGCCUG	UUCCUGCCGUCACCUUCAUUAUCU	Cleavage	pacid=19645448 locus=AT4G28040 ID=AT4G28040.2.TAIR10 annot-version=TAIR10	1	nodulin MtN21 /EamA-like transporter family protein
carrot-m0004-5p	AT4G28040.3	3	-1	1	24	401	424	AGGUGGUGAAGGUUGCGGCGCCUG	UUCCUGCCGUCACCUUCAUUAUCU	Cleavage	pacid=19645449 locus=AT4G28040 ID=AT4G28040.3.TAIR10 annot-version=TAIR10	1	nodulin MtN21 /EamA-like transporter family protein
carrot-m0004-5p	AT4G28500.1	3	-1	1	24	1095	1118	AGGUGGUGAAGGUUGCGGCGCCUG	UGGUGGCCGCCACCUUCAUUACCA	Cleavage	pacid=19648395 locus=AT4G28500 ID=AT4G28500.1.TAIR10 annot-version=TAIR10	1	NAC domain containing protein 73
carrot-m0004-5p	AT1G01160.2	3	-1	1	24	560	583	AGGUGGUGAAGGUUGCGGCGCCUG	CCUACGCCAGGACCUUCACCAUCU	Cleavage	pacid=19654306 locus=AT1G01160 ID=AT1G01160.2.TAIR10 annot-version=TAIR10	1	GRF1-interacting factor 2
carrot-m0004-5p	AT5G39510.1	3	-1	1	24	763	786	AGGUGGUGAAGGUUGCGGCGCCUG	UGAUUGCCGCCAUUUUCAUCAUCU	Cleavage	pacid=19665580 locus=AT5G39510 ID=AT5G39510.1.TAIR10 annot-version=TAIR10	1	Vesicle transport v-SNARE family protein
carrot-m0004-5p	AT1G01160.1	3	-1	1	24	476	499	AGGUGGUGAAGGUUGCGGCGCCUG	CCUACGCCAGGACCUUCACCAUCU	Cleavage	pacid=19654307 locus=AT1G01160 ID=AT1G01160.1.TAIR10 annot-version=TAIR10	1	GRF1-interacting factor 2
carrot-m0008-3p	AT3G53840.1	3	-1	1	22	550	571	GACACGUAUCUGGCUCGGCACG	CGAGCUAGGCCAGAUAUGUGUU	Cleavage	pacid=19664222 locus=AT3G53840 ID=AT3G53840.1.TAIR10 annot-version=TAIR10	1	Protein kinase superfamily protein
carrot-m0009-3p	AT4G26100.1	2.5	-1	1	24	1443	1466	CUUGGCUGCCAUUUGCUGUUAAUU	UAACUGCAGUAAGUGGCAGCCGGG	Cleavage	pacid=19645402 locus=AT4G26100 ID=AT4G26100.1.TAIR10 annot-version=TAIR10	1	casein kinase 1
carrot-m0009-3p	AT5G24530.1	3	-1	1	24	120	143	CUUGGCUGCCAUUUGCUGUUAAUU	UUCUGACAUCAAAUGGCGGCAAAG	Cleavage	pacid=19666406 locus=AT5G24530 ID=AT5G24530.1.TAIR10 annot-version=TAIR10	1	2-oxoglutarate (2OG) and Fe(II)-dependent oxygenase superfamily protein
carrot-m0009-3p	AT1G19600.1	3	-1	1	24	86	109	CUUGGCUGCCAUUUGCUGUUAAUU	GAGAAACAGAGAAUGGUAGCUGAG	Cleavage	pacid=19654924 locus=AT1G19600 ID=AT1G19600.1.TAIR10 annot-version=TAIR10	1	pfkB-like carbohydrate kinase family protein
carrot-m0009-3p	AT4G05420.2	3	-1	1	24	1581	1604	CUUGGCUGCCAUUUGCUGUUAAUU	UUGCAACUGCAAAUGCCAGCCAGG	Cleavage	pacid=19645456 locus=AT4G05420 ID=AT4G05420.2.TAIR10 annot-version=TAIR10	1	damaged DNA binding protein 1A
carrot-m0009-3p	AT4G05420.1	3	-1	1	24	1645	1668	CUUGGCUGCCAUUUGCUGUUAAUU	UUGCAACUGCAAAUGCCAGCCAGG	Cleavage	pacid=19645455 locus=AT4G05420 ID=AT4G05420.1.TAIR10 annot-version=TAIR10	1	damaged DNA binding protein 1A
carrot-m0010-3p	AT3G51630.2	3	-1	1	23	1612	1634	CAGUGGCCCUUUGGUUGGGUAUU	CGUCCCCAACUGGAGGGCCAAUG	Cleavage	pacid=19664961 locus=AT3G51630 ID=AT3G51630.2.TAIR10 annot-version=TAIR10	1	with no lysine (K) kinase 5
carrot-m0010-3p	AT3G51632.1	3	-1	1	23	1780	1802	CAGUGGCCCUUUGGUUGGGUAUU	CGUCCCCAACUGGAGGGCCAAUG	Cleavage	pacid=19663388 locus=AT3G51632 ID=AT3G51632.1.TAIR10 annot-version=TAIR10	1	#N/A
carrot-m0010-3p	AT3G51630.1	3	-1	1	23	1780	1802	CAGUGGCCCUUUGGUUGGGUAUU	CGUCCCCAACUGGAGGGCCAAUG	Cleavage	pacid=19664960 locus=AT3G51630 ID=AT3G51630.1.TAIR10 annot-version=TAIR10	1	with no lysine (K) kinase 5
carrot-m0010-3p	AT5G59290.2	3	-1	1	23	505	527	CAGUGGCCCUUUGGUUGGGUAUU	CACCCUCAACCAGAGAGCUACUG	Cleavage	pacid=19669336 locus=AT5G59290 ID=AT5G59290.2.TAIR10 annot-version=TAIR10	1	UDP-glucuronic acid decarboxylase 3
carrot-m0010-3p	AT5G59290.1	3	-1	1	23	606	628	CAGUGGCCCUUUGGUUGGGUAUU	CACCCUCAACCAGAGAGCUACUG	Cleavage	pacid=19669337 locus=AT5G59290 ID=AT5G59290.1.TAIR10 annot-version=TAIR10	1	UDP-glucuronic acid decarboxylase 3
carrot-m0012-3p	AT5G54370.1	3	-1	1	22	177	198	GCUUGGACAUUCUGCGGGGUGC	GUGUCCAGAGGAAUGUCCAAGC	Cleavage	pacid=19667839 locus=AT5G54370 ID=AT5G54370.1.TAIR10 annot-version=TAIR10	1	Late embryogenesis abundant (LEA) protein-like protein
carrot-m0012-3p	AT1G08670.1	3	-1	1	22	11	32	GCUUGGACAUUCUGCGGGGUGC	UGAUCGAGCAGAAUGUCUAAGC	Cleavage	pacid=19651648 locus=AT1G08670 ID=AT1G08670.1.TAIR10 annot-version=TAIR10	1	ENTH/VHS family protein
carrot-m0012-3p	AT1G21550.1	3	-1	1	22	120	141	GCUUGGACAUUCUGCGGGGUGC	GAUCUCCGAAGAAUGUUCAAGA	Cleavage	pacid=19653316 locus=AT1G21550 ID=AT1G21550.1.TAIR10 annot-version=TAIR10	1	Calcium-binding EF-hand family protein
carrot-m0012-3p	AT5G57830.1	3	-1	1	22	963	984	GCUUGGACAUUCUGCGGGGUGC	UGUCUCCGAAGAAUGUUCAAGA	Cleavage	pacid=19667760 locus=AT5G57830 ID=AT5G57830.1.TAIR10 annot-version=TAIR10	1	zein-binding protein (Protein of unknown function%2C DUF593)
