# Supplementary material for: Identification and expression profiling of miRNAs in two color variants of carrot (Daucus carota L.) using deep sequencing
Source: PLoS One. 2019 Mar 7;14(3):e0212746. doi: 10.1371/journal.pone.0212746 (PMC6405255; doi:10.1371/journal.pone.0212746)
Supplement: S5 File — (XLSX) [file pone.0212746.s010.xlsx]

## Sheet: GO_OR
Supplementary Information
Identification and expression profiling of miRNAs in two color variants of carrot (Daucus carota L.) using deep sequencing
Bhavana Bhan, Archana Koul, Deepak Sharma, Malik Muzafar Manzoor, Sanjana Kaul, Suphla Gupta and Manoj K. Dhar*
Correspondence should be addressed to M.K.D. (Email: manojkdhar@rediffmail.com)
Gene ontology (GO) of miRNA target genes in 'Orange Red'
miRNA	miRNA_Sequence	Target ID	Score	Energy	miRNA Start	miRNA End	Target Start	Target End	Alignment Length	% Identity strong bonding	% Identity overall bonding	Protein Names	Gene Name	Organism Name	GO_MF	GO_BP	GO_CC	Pathway
gma-miR156n	TTGACAGAAGAGAGTGAGCAC	Contig8070	174	-25.29	2	20	1080	1101	19	84.21%	89.47%	Long chain acyl-CoA synthetase 9 isoform 1	TCM_035112	Theobroma cacao (Cacao) (Cocoa)	GO:0003824~catalytic activity	NA	NA	ACSL; long-chain acyl-CoA synthetase [EC:6.2.1.3]_00061 Fatty acid biosynthesis [PATH:vvi00061]#ACSL; long-chain acyl-CoA synthetase [EC:6.2.1.3]_00071 Fatty acid degradation [PATH:vvi00071]#ACSL; long-chain acyl-CoA synthetase [EC:6.2.1.3]_01212 Fatty acid metabolism [PATH:vvi01212]#ACSL; long-chain acyl-CoA synthetase [EC:6.2.1.3]_04146 Peroxisome [PATH:vvi04146]#
sly-miR166c-5p	GGGATGTTGGCTGGCTCGATGC	Contig13099	158	-26.09	2	19	654	673	17	82.35%	88.24%	Putative uncharacterized protein	VIT_07s0005g02000	Vitis vinifera (Grape)	GO:0005525~GTP binding	GO:0007264~small GTPase mediated signal transduction	GO:0005622~intracellular	ARF1; ADP-ribosylation factor 1_04144 Endocytosis [PATH:vvi04144]#
sly-miR166c-5p	GGGATGTTGGCTGGCTCGATGC	Contig13204	158	-26.09	2	19	760	779	17	82.35%	88.24%	ADP-ribosylation factor-like protein A1D (Uncharacterized protein)	MTR_7g109960	Medicago truncatula (Barrel medic) (Medicago tribuloides)	GO:0005525~GTP binding	GO:0007264~small GTPase mediated signal transduction	GO:0005622~intracellular	ARF1; ADP-ribosylation factor 1_04144 Endocytosis [PATH:vvi04144]#
ptc-miR399i	TGCCAAAGGAGAGTTGCCCTC	Contig51681	174	-31.31	2	19	1474	1494	17	88.24%	88.24%	Arginine biosynthesis bifunctional protein ArgJ, chloroplastic	VIT_08s0040g03320	Vitis vinifera (Grape)	GO:0004042~acetyl-CoA:L-glutamate N-acetyltransferase activity;GO:0004358~glutamate N-acetyltransferase activity	GO:0006526~arginine biosynthetic process;GO:0009220~pyrimidine ribonucleotide biosynthetic process	GO:0009570~chloroplast stroma	argJ; glutamate N-acetyltransferase / amino-acid N-acetyltransferase [EC:2.3.1.35 2.3.1.1]_00220 Arginine biosynthesis [PATH:vvi00220]#argJ; glutamate N-acetyltransferase / amino-acid N-acetyltransferase [EC:2.3.1.35 2.3.1.1]_01210 2-Oxocarboxylic acid metabolism [PATH:vvi01210]#argJ; glutamate N-acetyltransferase / amino-acid N-acetyltransferase [EC:2.3.1.35 2.3.1.1]_01230 Biosynthesis of amino …
ath-miR169a-3p	CGGCAAGTTGTCTTTGGCTAC	Contig18345	181	-28.21	2	20	1349	1368	18	94.44%	94.44%	Sensor histidine kinase, putative isoform 1	TCM_021300	Theobroma cacao (Cacao) (Cocoa)	GO:0003677~DNA binding;GO:0016301~kinase activity	GO:0000160~phosphorelay signal transduction system	GO:0005622~intracellular	ARR-B; two-component response regulator ARR-B family_04075 Plant hormone signal transduction [PATH:vvi04075]#
ppe-miR396a	TTCCACGGCTTTCTTGAACGG	Contig3846	163	-25.28	2	17	500	521	16	87.50%	87.50%	Autophagy protein 5	GSCOC_T00036832001	Coffea canephora (Robusta coffee)	NA	GO:0006914~autophagy;GO:0006810~transport	GO:0005737~cytoplasm	ATG5; autophagy-related protein 5_04140 Regulation of autophagy [PATH:vvi04140]#
vvi-miR171g	GCTGAGCCGAACCAATATTACTC	Contig35033	177	-29.21	2	22	519	541	20	80.00%	85.00%	V-type proton ATPase subunit a	GSCOC_T00010952001	Coffea canephora (Robusta coffee)	GO:0015078~hydrogen ion transmembrane transporter activity	GO:0015991~ATP hydrolysis coupled proton transport	GO:0016021~integral component of membrane;GO:0000220~vacuolar proton-transporting V-type ATPase, V0 domain	ATPeV0A; V-type H+-transporting ATPase subunit a_00190 Oxidative phosphorylation [PATH:vvi00190]#ATPeV0A; V-type H+-transporting ATPase subunit a_04145 Phagosome [PATH:vvi04145]#
bra-miR408-5p	TGCACTGCCTCTTCCCTGGCTCC	Contig193	165	-29.56	2	20	1515	1536	18	83.33%	83.33%	Uncharacterized protein	MIMGU_mgv1a002996mg	Erythranthe guttata (Yellow monkey flower) (Mimulus guttatus)	GO:0005524~ATP binding;GO:0004674~protein serine/threonine kinase activity	NA	GO:0016021~integral component of membrane	BAK1; brassinosteroid insensitive 1-associated receptor kinase 1 [EC:2.7.10.1 2.7.11.1]_04075 Plant hormone signal transduction [PATH:vvi04075]#BAK1; brassinosteroid insensitive 1-associated receptor kinase 1 [EC:2.7.10.1 2.7.11.1]_04626 Plant-pathogen interaction [PATH:vvi04626]#
stu-miR156d-3p	GCTCTCTATGCTTCTGTCATCA	Contig13957	173	-31.58	2	21	78	99	20	85.00%	90.00%	Betaine aldehyde dehydrogenase	NA	Ligusticum sinense	GO:0016620~oxidoreductase activity, acting on the aldehyde or oxo group of donors, NAD or NADP as acceptor	NA	NA	betB; betaine-aldehyde dehydrogenase [EC:1.2.1.8]_00260 Glycine, serine and threonine metabolism [PATH:vvi00260]#
ath-miR169a-3p	CGGCAAGTTGTCTTTGGCTAC	Contig17798	169	-26.78	2	18	442	462	16	81.25%	93.75%	Uncharacterized protein	CICLE_v10018567mg	Citrus clementina	NA	GO:0042254~ribosome biogenesis	GO:0005634~nucleus	BMS1; ribosome biogenesis protein BMS1_03008 Ribosome biogenesis in eukaryotes [PATH:vvi03008]#
ppt-miR477e	ACTCTCCCTCAAAGGCTTCCGAGAA	Contig46610	170	-32.79	2	21	224	251	22	81.82%	81.82%	Uncharacterized protein	GSCOC_T00024852001	Coffea canephora (Robusta coffee)	NA	NA	NA	BZR1_2; brassinosteroid resistant 1/2_04075 Plant hormone signal transduction [PATH:vvi04075]#
ppt-miR477e	ACTCTCCCTCAAAGGCTTCCGAGAA	Contig22322	170	-31.7	2	21	279	306	22	81.82%	81.82%	Uncharacterized protein	GSCOC_T00024852001	Coffea canephora (Robusta coffee)	NA	NA	NA	BZR1_2; brassinosteroid resistant 1/2_04075 Plant hormone signal transduction [PATH:vvi04075]#
bna-miR169k	TAGCCAAGGATGACTTGCCTG	Contig17784	164	-25.44	2	19	371	390	17	82.35%	88.24%	Uncharacterized protein	GSCOC_T00033883001	Coffea canephora (Robusta coffee)	NA	NA	NA	cah; carbonic anhydrase [EC:4.2.1.1]_00910 Nitrogen metabolism [PATH:vvi00910]#
gra-miR7494c	GATGGAGGAAAACAGATCCCT	Contig12617	171	-25.34	2	17	1010	1031	16	93.75%	93.75%	Cell division cycle 5 isoform 1	TCM_026195	Theobroma cacao (Cacao) (Cocoa)	GO:0003677~DNA binding;GO:0003700~sequence-specific DNA binding transcription factor activity	GO:0006396~RNA processing;GO:0051301~cell division;GO:0009870~defense response signaling pathway, resistance gene-dependent;GO:0010204~defense response signaling pathway, resistance gene-independent;GO:0042742~defense response to bacterium;GO:0050832~defense response to fungus;GO:0000278~mitotic cell cycle	GO:0009507~chloroplast	CDC5L; pre-mRNA-splicing factor CDC5/CEF1_03040 Spliceosome [PATH:vvi03040]#
bna-miR169k	TAGCCAAGGATGACTTGCCTG	Contig16973	177	-27.25	2	18	970	990	16	93.75%	93.75%	Cytidine deaminase (EC 3.5.4.5)	PGSC0003DMG400007756	Solanum tuberosum (Potato)	GO:0004126~cytidine deaminase activity;GO:0008270~zinc ion binding	NA	NA	cdd; cytidine deaminase [EC:3.5.4.5]_00240 Pyrimidine metabolism [PATH:vvi00240]#
sly-miR166c-5p	GGGATGTTGGCTGGCTCGATGC	Contig4674	169	-25.94	2	20	771	791	18	83.33%	88.89%	Putative uncharacterized protein	VIT_11s0016g05820	Vitis vinifera (Grape)	NA	GO:0006007~glucose catabolic process	NA	CNOT10; CCR4-NOT transcription complex subunit 10_03018 RNA degradation [PATH:vvi03018]#
aly-miR398a-5p	AGGAGCGTCATGAGAACACATC	Contig6150	162	-25.41	2	19	1618	1637	17	88.24%	88.24%	RNA-binding family protein with retrovirus zinc finger-like domain isoform 3	TCM_043024	Theobroma cacao (Cacao) (Cocoa)	GO:0003676~nucleic acid binding;GO:0000166~nucleotide binding;GO:0008270~zinc ion binding	NA	NA	CWC15; protein CWC15_03040 Spliceosome [PATH:vvi03040]#
ppe-miR396a	TTCCACGGCTTTCTTGAACGG	Contig24985	171	-26.18	2	17	297	318	16	93.75%	93.75%	Putative uncharacterized protein	VIT_03s0180g00040	Vitis vinifera (Grape)	NA	NA	GO:0005634~nucleus	CYCD3; cyclin D3, plant_04075 Plant hormone signal transduction [PATH:vvi04075]#
smo-miR171c	TTGAGCCGCGCCAATATCATGT	Contig19511	164	-25.5	2	18	800	822	17	82.35%	88.24%	SAT	SAT	Apium graveolens (Celery)	GO:0009001~serine O-acetyltransferase activity	GO:0006535~cysteine biosynthetic process from serine	GO:0005737~cytoplasm	cysE; serine O-acetyltransferase [EC:2.3.1.30]_00270 Cysteine and methionine metabolism [PATH:vvi00270]#cysE; serine O-acetyltransferase [EC:2.3.1.30]_00920 Sulfur metabolism [PATH:vvi00920]#cysE; serine O-acetyltransferase [EC:2.3.1.30]_01200 Carbon metabolism [PATH:vvi01200]#cysE; serine O-acetyltransferase [EC:2.3.1.30]_01230 Biosynthesis of amino acids [PATH:vvi01230]#
vvi-miR171g	GCTGAGCCGAACCAATATTACTC	Contig19511	170	-25.11	2	20	800	823	19	84.21%	84.21%	SAT	SAT	Apium graveolens (Celery)	GO:0009001~serine O-acetyltransferase activity	GO:0006535~cysteine biosynthetic process from serine	GO:0005737~cytoplasm	cysE; serine O-acetyltransferase [EC:2.3.1.30]_00270 Cysteine and methionine metabolism [PATH:vvi00270]#cysE; serine O-acetyltransferase [EC:2.3.1.30]_00920 Sulfur metabolism [PATH:vvi00920]#cysE; serine O-acetyltransferase [EC:2.3.1.30]_01200 Carbon metabolism [PATH:vvi01200]#cysE; serine O-acetyltransferase [EC:2.3.1.30]_01230 Biosynthesis of amino acids [PATH:vvi01230]#
csi-miR166b	TCGGACCAGGCTTCATTCCCG	Contig17013	175	-32.31	2	20	778	798	18	83.33%	88.89%	Cysteine synthase (EC 2.5.1.47)	GtOASTL1	Gentiana triflora (Clustered gentian)	GO:0004124~cysteine synthase activity;GO:0016740~transferase activity	GO:0006535~cysteine biosynthetic process from serine	NA	cysK; cysteine synthase A [EC:2.5.1.47]_00270 Cysteine and methionine metabolism [PATH:vvi00270]#cysK; cysteine synthase A [EC:2.5.1.47]_00920 Sulfur metabolism [PATH:vvi00920]#cysK; cysteine synthase A [EC:2.5.1.47]_01200 Carbon metabolism [PATH:vvi01200]#cysK; cysteine synthase A [EC:2.5.1.47]_01230 Biosynthesis of amino acids [PATH:vvi01230]#
ppt-miR166k	CCGGACCAGGCTTCATTCCCC	Contig17013	175	-31.76	2	20	778	798	18	83.33%	88.89%	Cysteine synthase (EC 2.5.1.47)	GtOASTL1	Gentiana triflora (Clustered gentian)	GO:0004124~cysteine synthase activity;GO:0016740~transferase activity	GO:0006535~cysteine biosynthetic process from serine	NA	cysK; cysteine synthase A [EC:2.5.1.47]_00270 Cysteine and methionine metabolism [PATH:vvi00270]#cysK; cysteine synthase A [EC:2.5.1.47]_00920 Sulfur metabolism [PATH:vvi00920]#cysK; cysteine synthase A [EC:2.5.1.47]_01200 Carbon metabolism [PATH:vvi01200]#cysK; cysteine synthase A [EC:2.5.1.47]_01230 Biosynthesis of amino acids [PATH:vvi01230]#
aly-miR165a-3p	TCGGACCAGGCTTCATCCCCC	Contig17013	173	-31.57	2	19	777	798	18	88.89%	88.89%	Cysteine synthase (EC 2.5.1.47)	GtOASTL1	Gentiana triflora (Clustered gentian)	GO:0004124~cysteine synthase activity;GO:0016740~transferase activity	GO:0006535~cysteine biosynthetic process from serine	NA	cysK; cysteine synthase A [EC:2.5.1.47]_00270 Cysteine and methionine metabolism [PATH:vvi00270]#cysK; cysteine synthase A [EC:2.5.1.47]_00920 Sulfur metabolism [PATH:vvi00920]#cysK; cysteine synthase A [EC:2.5.1.47]_01200 Carbon metabolism [PATH:vvi01200]#cysK; cysteine synthase A [EC:2.5.1.47]_01230 Biosynthesis of amino acids [PATH:vvi01230]#
bra-miR408-5p	TGCACTGCCTCTTCCCTGGCTCC	Contig28199	164	-25.56	2	18	717	741	18	83.33%	83.33%	Putative uncharacterized protein	VIT_08s0007g02870	Vitis vinifera (Grape)	NA	NA	NA	DCP1B; mRNA-decapping enzyme 1B [EC:3.-.-.-]_03018 RNA degradation [PATH:vvi03018]#
ptc-miR399i	TGCCAAAGGAGAGTTGCCCTC	Contig33570	171	-26.49	2	18	736	755	16	93.75%	93.75%	Uncharacterized protein	PRUPE_ppa000495mg	Prunus persica (Peach) (Amygdalus persica)	GO:0005524~ATP binding;GO:0004386~helicase activity;GO:0003676~nucleic acid binding	GO:0006635~fatty acid beta-oxidation;GO:0016558~protein import into peroxisome matrix	GO:0005773~vacuole	DDX5; ATP-dependent RNA helicase DDX5/DBP2 [EC:3.6.4.13]_03040 Spliceosome [PATH:vvi03040]#
zma-miR169l-5p	AAGTAGCCAAGGATGATTTGCC	Contig24636	187	-26.31	2	20	820	841	18	94.44%	94.44%	Diacylglycerol kinase (DAG kinase) (EC 2.7.1.107)	Solyc10g008640.2	Solanum lycopersicum (Tomato) (Lycopersicon esculentum)	GO:0005524~ATP binding;GO:0004143~diacylglycerol kinase activity	GO:0007205~protein kinase C-activating G-protein coupled receptor signaling pathway	NA	dgkA; diacylglycerol kinase (ATP) [EC:2.7.1.107]_00561 Glycerolipid metabolism [PATH:vvi00561]#dgkA; diacylglycerol kinase (ATP) [EC:2.7.1.107]_00564 Glycerophospholipid metabolism [PATH:vvi00564]#dgkA; diacylglycerol kinase (ATP) [EC:2.7.1.107]_04070 Phosphatidylinositol signaling system [PATH:vvi04070]#
bna-miR169k	TAGCCAAGGATGACTTGCCTG	Contig24636	166	-25.58	2	19	818	838	17	82.35%	82.35%	Diacylglycerol kinase (DAG kinase) (EC 2.7.1.107)	Solyc10g008640.2	Solanum lycopersicum (Tomato) (Lycopersicon esculentum)	GO:0005524~ATP binding;GO:0004143~diacylglycerol kinase activity	GO:0007205~protein kinase C-activating G-protein coupled receptor signaling pathway	NA	dgkA; diacylglycerol kinase (ATP) [EC:2.7.1.107]_00561 Glycerolipid metabolism [PATH:vvi00561]#dgkA; diacylglycerol kinase (ATP) [EC:2.7.1.107]_00564 Glycerophospholipid metabolism [PATH:vvi00564]#dgkA; diacylglycerol kinase (ATP) [EC:2.7.1.107]_04070 Phosphatidylinositol signaling system [PATH:vvi04070]#
nta-miR477a	TACTCTCCCTCAAGGGCTTCTGG	Contig2476	165	-28.31	2	20	304	325	18	83.33%	83.33%	Uncharacterized protein	PRUPE_ppa009495mg	Prunus persica (Peach) (Amygdalus persica)	GO:0016765~transferase activity, transferring alkyl or aryl (other than methyl) groups	NA	NA	DHDDS; ditrans,polycis-polyprenyl diphosphate synthase [EC:2.5.1.87]_00900 Terpenoid backbone biosynthesis [PATH:vvi00900]#
ptc-miR399i	TGCCAAAGGAGAGTTGCCCTC	Contig33451	172	-26.7	2	19	619	638	17	88.24%	94.12%	DEA(D/H)-box RNA helicase family protein isoform 1	TCM_012528	Theobroma cacao (Cacao) (Cocoa)	GO:0005524~ATP binding;GO:0008026~ATP-dependent helicase activity;GO:0003676~nucleic acid binding	NA	NA	DHX36; ATP-dependent RNA helicase DHX36 [EC:3.6.4.13]_03018 RNA degradation [PATH:vvi03018]#
smo-miR171c	TTGAGCCGCGCCAATATCATGT	Contig8047	161	-26.86	2	21	1552	1573	20	80.00%	80.00%	Acetolactate synthase 1, chloroplastic (EC 2.2.1.6) (ALS I) (Acetohydroxy-acid synthase I) (Acetolactate synthase I)	ALS SURA	Nicotiana tabacum (Common tobacco)	GO:0003984~acetolactate synthase activity;GO:0050660~flavin adenine dinucleotide binding;GO:0000287~magnesium ion binding;GO:0030976~thiamine pyrophosphate binding	GO:0009097~isoleucine biosynthetic process;GO:0009635~response to herbicide;GO:0009099~valine biosynthetic process	GO:0009507~chloroplast	E2.2.1.6L; acetolactate synthase I/II/III large subunit [EC:2.2.1.6]_00290 Valine, leucine and isoleucine biosynthesis [PATH:vvi00290]#E2.2.1.6L; acetolactate synthase I/II/III large subunit [EC:2.2.1.6]_00650 Butanoate metabolism [PATH:vvi00650]#E2.2.1.6L; acetolactate synthase I/II/III large subunit [EC:2.2.1.6]_00660 C5-Branched dibasic acid metabolism [PATH:vvi00660]#E2.2.1.6L; acetolactate s…
sly-miR166c-5p	GGGATGTTGGCTGGCTCGATGC	Contig14852	176	-25.92	2	21	300	321	19	84.21%	84.21%	Starch synthase, chloroplastic/amyloplastic (EC 2.4.1.-)	POPTR_0015s01470g	Populus trichocarpa (Western balsam poplar) (Populus balsamifera subsp. trichocarpa)	GO:0004373~glycogen (starch) synthase activity	GO:0010021~amylopectin biosynthetic process;GO:0019375~galactolipid biosynthetic process;GO:0000023~maltose metabolic process;GO:0043085~positive regulation of catalytic activity;GO:0001666~response to hypoxia;GO:0019252~starch biosynthetic process	GO:0009501~amyloplast;GO:0009570~chloroplast stroma	E2.4.1.21; starch synthase [EC:2.4.1.21]_00500 Starch and sucrose metabolism [PATH:vvi00500]#
ath-miR396b-3p	GTTCAAGAAAGCTGTGGGAAG	Contig36387	177	-26.37	2	18	1155	1175	16	87.50%	100.00%	Arginase, putative (EC 3.5.3.1)	RCOM_1611220	Ricinus communis (Castor bean)	GO:0004053~arginase activity;GO:0046872~metal ion binding	NA	NA	E3.5.3.1; arginase [EC:3.5.3.1]_00220 Arginine biosynthesis [PATH:vvi00220]#E3.5.3.1; arginase [EC:3.5.3.1]_00330 Arginine and proline metabolism [PATH:vvi00330]#E3.5.3.1; arginase [EC:3.5.3.1]_01230 Biosynthesis of amino acids [PATH:vvi01230]#
osa-miR156l-3p	GCTCACTTCTCTTTCTGTCACC	Contig30301	171	-27.78	2	21	66	88	20	80.00%	85.00%	Uncharacterized protein	CISIN_1g048389mg	Citrus sinensis (Sweet orange) (Citrus aurantium var. sinensis)	GO:0016874~ligase activity	NA	NA	E6.4.1.4B; 3-methylcrotonyl-CoA carboxylase beta subunit [EC:6.4.1.4]_00280 Valine, leucine and isoleucine degradation [PATH:vvi00280]#
ppt-miR533a-5p	GAGCCAGGCTGTGAGGGGGAATGTTT	Contig14848	176	-31.21	2	22	1029	1055	21	80.95%	85.71%	Uncharacterized protein	EUGRSUZ_F03737	Eucalyptus grandis (Flooded gum)	GO:0003743~translation initiation factor activity	NA	NA	EIF5; translation initiation factor 5_03013 RNA transport [PATH:vvi03013]#
ppt-miR390b	AAGCTCAGGAGGGATAGCGCC	Contig3898	172	-32.54	2	18	1228	1249	17	88.24%	94.12%	Fructose-1,6-bisphosphatase	FBP2	Camellia sinensis (Tea)	GO:0042132~fructose 1,6-bisphosphate 1-phosphatase activity	GO:0005975~carbohydrate metabolic process	NA	FBP; fructose-1,6-bisphosphatase I [EC:3.1.3.11]_00010 Glycolysis / Gluconeogenesis [PATH:vvi00010]#FBP; fructose-1,6-bisphosphatase I [EC:3.1.3.11]_00030 Pentose phosphate pathway [PATH:vvi00030]#FBP; fructose-1,6-bisphosphatase I [EC:3.1.3.11]_00051 Fructose and mannose metabolism [PATH:vvi00051]#FBP; fructose-1,6-bisphosphatase I [EC:3.1.3.11]_00710 Carbon fixation in photosynthetic organisms …
sly-miR395b	CTGAAGTGTTTGGGGGAACTC	Contig9917	168	-25.65	2	19	160	183	20	85.00%	85.00%	Hexosyltransferase (EC 2.4.1.-)	TCM_014355	Theobroma cacao (Cacao) (Cocoa)	GO:0047262~polygalacturonate 4-alpha-galacturonosyltransferase activity	GO:0071555~cell wall organization;GO:0045489~pectin biosynthetic process	GO:0000139~Golgi membrane;GO:0016021~integral component of membrane	GAUT; alpha-1,4-galacturonosyltransferase [EC:2.4.1.43]_00500 Starch and sucrose metabolism [PATH:vvi00500]#GAUT; alpha-1,4-galacturonosyltransferase [EC:2.4.1.43]_00520 Amino sugar and nucleotide sugar metabolism [PATH:vvi00520]#
gra-miR7494c	GATGGAGGAAAACAGATCCCT	Contig15628	169	-25.44	2	18	1396	1416	16	87.50%	87.50%	Putative uncharacterized protein	VIT_18s0001g00060	Vitis vinifera (Grape)	GO:0003844~1,4-alpha-glucan branching enzyme activity;GO:0043169~cation binding;GO:0004553~hydrolase activity, hydrolyzing O-glycosyl compounds	GO:0005978~glycogen biosynthetic process	NA	glgB; 1,4-alpha-glucan branching enzyme [EC:2.4.1.18]_00500 Starch and sucrose metabolism [PATH:vvi00500]#
ppt-miR319d-3p	CTTGGACTGAAGGGAGCTCCCT	Contig44739	179	-25.57	2	20	493	514	18	83.33%	94.44%	GDP-D-mannose-3',5'-epimerase (EC 5.1.3.18) (Uncharacterized protein)	GME PRUPE_ppa007264mg	Prunus persica (Peach) (Amygdalus persica)	GO:0047918~GDP-mannose 3,5-epimerase activity;GO:0050662~coenzyme binding	NA	NA	GME; GDP-D-mannose 3', 5'-epimerase [EC:5.1.3.18 5.1.3.-]_00053 Ascorbate and aldarate metabolism [PATH:vvi00053]#GME; GDP-D-mannose 3', 5'-epimerase [EC:5.1.3.18 5.1.3.-]_00520 Amino sugar and nucleotide sugar metabolism [PATH:vvi00520]#
gma-miR156n	TTGACAGAAGAGAGTGAGCAC	Contig14252	170	-26.08	2	19	611	631	17	82.35%	88.24%	Glycerol-3-phosphate dehydrogenase [NAD(+)] (EC 1.1.1.8)	Solyc04g016330.2	Solanum lycopersicum (Tomato) (Lycopersicon esculentum)	GO:0051287~NAD binding;GO:0004367~glycerol-3-phosphate dehydrogenase [NAD+] activity	GO:0005975~carbohydrate metabolic process;GO:0046168~glycerol-3-phosphate catabolic process	GO:0009331~glycerol-3-phosphate dehydrogenase complex	GPD1; glycerol-3-phosphate dehydrogenase (NAD+) [EC:1.1.1.8]_00564 Glycerophospholipid metabolism [PATH:vvi00564]#
ath-miR396b-3p	GTTCAAGAAAGCTGTGGGAAG	Contig464	158	-25.39	2	20	1753	1770	18	83.33%	83.33%	Cofactor-independent phosphoglyceromutase (EC 5.4.2.1)	PGM-i	Apium graveolens (Celery)	GO:0030145~manganese ion binding;GO:0004619~phosphoglycerate mutase activity	GO:0006007~glucose catabolic process	GO:0005737~cytoplasm	gpmI; 2,3-bisphosphoglycerate-independent phosphoglycerate mutase [EC:5.4.2.12]_00010 Glycolysis / Gluconeogenesis [PATH:vvi00010]#gpmI; 2,3-bisphosphoglycerate-independent phosphoglycerate mutase [EC:5.4.2.12]_00260 Glycine, serine and threonine metabolism [PATH:vvi00260]#gpmI; 2,3-bisphosphoglycerate-independent phosphoglycerate mutase [EC:5.4.2.12]_01200 Carbon metabolism [PATH:vvi01200]#gpmI;…
mdm-miR391	CGCAGGAGAGATGACGCCCACCT	Contig40973	169	-32.54	2	22	1065	1085	20	80.00%	90.00%	Uncharacterized protein	Solyc03g121640.2	Solanum lycopersicum (Tomato) (Lycopersicon esculentum)	GO:0005524~ATP binding	GO:0042026~protein refolding	GO:0005737~cytoplasm	groEL; chaperonin GroEL_03018 RNA degradation [PATH:vvi03018]#
ath-miR396b-3p	GTTCAAGAAAGCTGTGGGAAG	Contig8833	183	-25.75	2	20	1543	1563	18	88.89%	94.44%	Hexokinase (EC 2.7.1.1)	HXK1	Nicotiana benthamiana	GO:0005524~ATP binding;GO:0005536~glucose binding;GO:0004396~hexokinase activity	GO:0001678~cellular glucose homeostasis;GO:0006096~glycolytic process	GO:0005623~cell	HK; hexokinase [EC:2.7.1.1]_00010 Glycolysis / Gluconeogenesis [PATH:vvi00010]#HK; hexokinase [EC:2.7.1.1]_00051 Fructose and mannose metabolism [PATH:vvi00051]#HK; hexokinase [EC:2.7.1.1]_00052 Galactose metabolism [PATH:vvi00052]#HK; hexokinase [EC:2.7.1.1]_00500 Starch and sucrose metabolism [PATH:vvi00500]#HK; hexokinase [EC:2.7.1.1]_00520 Amino sugar and nucleotide sugar metabolism [PATH:vvi…
gma-miR156n	TTGACAGAAGAGAGTGAGCAC	Contig9424	167	-28.58	2	20	325	343	18	88.89%	88.89%	Uncharacterized protein	PGSC0003DMG400028111	Solanum tuberosum (Potato)	GO:0003676~nucleic acid binding;GO:0000166~nucleotide binding	NA	NA	HNRNPA1_3; heterogeneous nuclear ribonucleoprotein A1/A3_03040 Spliceosome [PATH:vvi03040]#
ata-miR172c-5p	GTAGCATCATCAAGATTCACA	Contig8338	165	-27.91	2	20	480	499	18	83.33%	83.33%	Heat shock protein 90	NtHsp90er-2	Nicotiana tabacum (Common tobacco)	GO:0005524~ATP binding	GO:0006457~protein folding;GO:0006950~response to stress	NA	HSP90B; heat shock protein 90kDa beta_04141 Protein processing in endoplasmic reticulum [PATH:vvi04141]#HSP90B; heat shock protein 90kDa beta_04626 Plant-pathogen interaction [PATH:vvi04626]#
zma-miR172d-5p	GTAGCACCATCAAGATTCACA	Contig8361	173	-26.99	2	18	10386	10406	16	87.50%	93.75%	E3 ubiquitin protein ligase upl2, putative isoform 2	TCM_030623	Theobroma cacao (Cacao) (Cocoa)	GO:0016874~ligase activity;GO:0004842~ubiquitin-protein transferase activity	NA	NA	HUWE1; E3 ubiquitin-protein ligase HUWE1 [EC:2.3.2.26]_04120 Ubiquitin mediated proteolysis [PATH:vvi04120]#
stu-miR167c-3p	TTAGGTCATGCTCGGACAGCTTCACT	Contig8361	170	-25.73	2	22	9696	9721	21	80.95%	85.71%	E3 ubiquitin protein ligase upl2, putative isoform 2	TCM_030623	Theobroma cacao (Cacao) (Cocoa)	GO:0016874~ligase activity;GO:0004842~ubiquitin-protein transferase activity	NA	NA	HUWE1; E3 ubiquitin-protein ligase HUWE1 [EC:2.3.2.26]_04120 Ubiquitin mediated proteolysis [PATH:vvi04120]#
zma-miR164g-3p	CACGTGCTCCCCTTCTCCAAC	Contig13214	160	-25.59	2	19	680	699	17	82.35%	82.35%	Putative uncharacterized protein	VIT_04s0008g04410	Vitis vinifera (Grape)	GO:0005524~ATP binding	NA	NA	HYOU1; hypoxia up-regulated 1_04141 Protein processing in endoplasmic reticulum [PATH:vvi04141]#
bna-miR171g	TGATTGAGCCGCGCCAATATC	Contig11238	165	-25.12	2	19	470	491	18	83.33%	83.33%	(E)-beta-ocimene synthase	VIT_12s0134g00020	Vitis vinifera (Grape)	GO:0000287~magnesium ion binding;GO:0010333~terpene synthase activity	NA	NA	ispS; isoprene synthase [EC:4.2.3.27]_00900 Terpenoid backbone biosynthesis [PATH:vvi00900]#
bna-miR169k	TAGCCAAGGATGACTTGCCTG	Contig15835	182	-28.41	2	19	1079	1099	17	94.12%	94.12%	Jasmonate ZIM-domain protein 2	JAZ2	Vitis quinquangularis	NA	NA	NA	JAZ; jasmonate ZIM domain-containing protein_04075 Plant hormone signal transduction [PATH:vvi04075]#
bra-miR408-5p	TGCACTGCCTCTTCCCTGGCTCC	Contig9420	169	-28.71	2	21	1361	1383	20	80.00%	90.00%	3-ketoacyl-CoA synthase (EC 2.3.1.-)	KCS-2	Helianthus annuus (Common sunflower)	GO:0016747~transferase activity, transferring acyl groups other than amino-acyl groups	GO:0006633~fatty acid biosynthetic process	GO:0016021~integral component of membrane	KCS; 3-ketoacyl-CoA synthase [EC:2.3.1.199]_00062 Fatty acid elongation [PATH:vvi00062]#
bra-miR408-5p	TGCACTGCCTCTTCCCTGGCTCC	Contig31074	169	-28.71	2	21	1490	1512	20	80.00%	90.00%	3-ketoacyl-CoA synthase (EC 2.3.1.-)	KCS-2	Helianthus annuus (Common sunflower)	GO:0016747~transferase activity, transferring acyl groups other than amino-acyl groups	GO:0006633~fatty acid biosynthetic process	GO:0016021~integral component of membrane	KCS; 3-ketoacyl-CoA synthase [EC:2.3.1.199]_00062 Fatty acid elongation [PATH:vvi00062]#
bna-miR169k	TAGCCAAGGATGACTTGCCTG	Contig7498	165	-25.06	2	18	1722	1742	16	81.25%	87.50%	3-ketoacyl-CoA synthase (EC 2.3.1.-)	B456_013G221500	Gossypium raimondii (New World cotton)	GO:0016747~transferase activity, transferring acyl groups other than amino-acyl groups	GO:0006633~fatty acid biosynthetic process	GO:0016021~integral component of membrane	KCS; 3-ketoacyl-CoA synthase [EC:2.3.1.199]_00062 Fatty acid elongation [PATH:vvi00062]#
pgi-miR2118	TTTCCTATTCCACCCATCCCATATTT	Contig48264	171	-26.2	2	25	2104	2129	25	80.00%	80.00%	Uncharacterized protein	GSCOC_T00042074001	Coffea canephora (Robusta coffee)	GO:0005524~ATP binding;GO:0002161~aminoacyl-tRNA editing activity;GO:0004823~leucine-tRNA ligase activity	GO:0006429~leucyl-tRNA aminoacylation	GO:0005737~cytoplasm	LARS; leucyl-tRNA synthetase [EC:6.1.1.4]_00970 Aminoacyl-tRNA biosynthesis [PATH:vvi00970]#
ppt-miR477e	ACTCTCCCTCAAAGGCTTCCGAGAA	Contig13637	171	-33.24	2	22	2530	2553	20	80.00%	85.00%	Putative uncharacterized protein	VIT_15s0048g02410	Vitis vinifera (Grape)	GO:0003700~sequence-specific DNA binding transcription factor activity;GO:0044212~transcription regulatory region DNA binding	GO:0007623~circadian rhythm;GO:0048574~long-day photoperiodism, flowering;GO:0042754~negative regulation of circadian rhythm;GO:0043433~negative regulation of sequence-specific DNA binding transcription factor activity;GO:0009409~response to cold;GO:0009639~response to red or far red light	NA	LHY; MYB-related transcription factor LHY_04712 Circadian rhythm - plant [PATH:vvi04712]#
sly-miR166c-5p	GGGATGTTGGCTGGCTCGATGC	Contig13965	158	-26.09	2	19	54	73	17	82.35%	88.24%	Uncharacterized protein	CISIN_1g016065mg	Citrus sinensis (Sweet orange) (Citrus aurantium var. sinensis)	GO:0016746~transferase activity, transferring acyl groups	NA	GO:0016021~integral component of membrane	LPCAT1_2; lysophosphatidylcholine acyltransferase / lyso-PAF acetyltransferase [EC:2.3.1.23 2.3.1.67]_00564 Glycerophospholipid metabolism [PATH:vvi00564]#LPCAT1_2; lysophosphatidylcholine acyltransferase / lyso-PAF acetyltransferase [EC:2.3.1.23 2.3.1.67]_00565 Ether lipid metabolism [PATH:vvi00565]#
bgy-miR156	TTGACAGAAGATAGAGAGCACT	Contig41700	182	-27.25	2	21	390	410	19	89.47%	94.74%	Uncharacterized protein	GSCOC_T00032632001	Coffea canephora (Robusta coffee)	NA	NA	NA	MGLL; acylglycerol lipase [EC:3.1.1.23]_00561 Glycerolipid metabolism [PATH:vvi00561]#
mtr-miR168a	TTGCTTGGTGCAGGTCGGGACC	Contig12235	164	-27.33	2	21	216	236	20	80.00%	85.00%	Uncharacterized protein	PRUPE_ppa002197mg	Prunus persica (Peach) (Amygdalus persica)	GO:0005524~ATP binding;GO:0030983~mismatched DNA binding	GO:0006306~DNA methylation;GO:0006261~DNA-dependent DNA replication;GO:0016568~chromatin modification;GO:0048825~cotyledon development;GO:0000724~double-strand break repair via homologous recombination;GO:0009560~embryo sac egg cell differentiation;GO:0031047~gene silencing by RNA;GO:0042138~meiotic DNA double-strand break formation;GO:0006298~mismatch repair;GO:0000278~mitotic cell cycle;GO:0006…	GO:0000790~nuclear chromatin	MLH1; DNA mismatch repair protein MLH1_03430 Mismatch repair [PATH:vvi03430]#
ath-miR159b-3p	TTTGGATTGAAGGGAGCTCTTTTTCT	Contig17833	179	-27.79	2	21	222	248	20	85.00%	90.00%	Putative uncharacterized protein	VIT_04s0044g00170	Vitis vinifera (Grape)	GO:0005524~ATP binding	GO:0006298~mismatch repair;GO:0007131~reciprocal meiotic recombination	GO:0032300~mismatch repair complex	MLH3; DNA mismatch repair protein MLH3_03430 Mismatch repair [PATH:vvi03430]#
mes-miR159c	ATTGGATTGAAGGGAGCTCTGT	Contig17833	179	-27.08	2	21	226	248	20	85.00%	90.00%	Putative uncharacterized protein	VIT_04s0044g00170	Vitis vinifera (Grape)	GO:0005524~ATP binding	GO:0006298~mismatch repair;GO:0007131~reciprocal meiotic recombination	GO:0032300~mismatch repair complex	MLH3; DNA mismatch repair protein MLH3_03430 Mismatch repair [PATH:vvi03430]#
ppe-miR396a	TTCCACGGCTTTCTTGAACGG	Contig46982	174	-28.21	2	20	1963	1985	20	85.00%	85.00%	Putative uncharacterized protein	VITISV_003519	Vitis vinifera (Grape)	GO:0003676~nucleic acid binding;GO:0000166~nucleotide binding	NA	NA	MSI; RNA-binding protein Musashi_03015 mRNA surveillance pathway [PATH:vvi03015]#
mdm-miR396a	TTCCACGGCTTTCTTGAACAGC	Contig46982	179	-27.85	2	21	1962	1985	21	85.71%	85.71%	Putative uncharacterized protein	VITISV_003519	Vitis vinifera (Grape)	GO:0003676~nucleic acid binding;GO:0000166~nucleotide binding	NA	NA	MSI; RNA-binding protein Musashi_03015 mRNA surveillance pathway [PATH:vvi03015]#
vvi-miR396a	TTCCACGGCTTTCTTGAACTATT	Contig46982	175	-26.4	2	22	1960	1985	23	82.61%	82.61%	Putative uncharacterized protein	VITISV_003519	Vitis vinifera (Grape)	GO:0003676~nucleic acid binding;GO:0000166~nucleotide binding	NA	NA	MSI; RNA-binding protein Musashi_03015 mRNA surveillance pathway [PATH:vvi03015]#
ath-miR169a-3p	CGGCAAGTTGTCTTTGGCTAC	Contig54087	168	-25.9	2	19	207	226	17	82.35%	94.12%	1,2-dihydroxy-3-keto-5-methylthiopentene dioxygenase 2 (EC 1.13.11.54) (Acireductone dioxygenase (Fe(2+)-requiring) 2) (ARD 2) (Fe-ARD 2)	VIT_05s0020g04080	Vitis vinifera (Grape)	GO:0010309~acireductone dioxygenase [iron(II)-requiring] activity;GO:0046872~metal ion binding	GO:0019509~L-methionine biosynthetic process from methylthioadenosine	GO:0005737~cytoplasm;GO:0005634~nucleus	mtnD; 1,2-dihydroxy-3-keto-5-methylthiopentene dioxygenase [EC:1.13.11.53 1.13.11.54]_00270 Cysteine and methionine metabolism [PATH:vvi00270]#
mes-miR166i	TTGGACCAGGCTTCATTCCCC	Contig58964	159	-25.18	2	18	359	378	16	81.25%	87.50%	Uncharacterized protein	PRUPE_ppa008090mg	Prunus persica (Peach) (Amygdalus persica)	GO:0016810~hydrolase activity, acting on carbon-nitrogen (but not peptide) bonds	GO:0006807~nitrogen compound metabolic process	NA	NIT4; beta-cyano-L-alanine hydratase/nitrilase [EC:3.5.5.4 4.2.1.65]_00460 Cyanoamino acid metabolism [PATH:vvi00460]#
ppe-miR396a	TTCCACGGCTTTCTTGAACGG	Contig58920	174	-28.64	2	19	265	285	17	82.35%	94.12%	DNA glycosylase superfamily protein isoform 3	TCM_011985	Theobroma cacao (Cacao) (Cocoa)	GO:0003677~DNA binding;GO:0003824~catalytic activity	GO:0006284~base-excision repair	NA	NTH; endonuclease III [EC:4.2.99.18]_03410 Base excision repair [PATH:vvi03410]#
csi-miR166b	TCGGACCAGGCTTCATTCCCG	Contig16984	167	-25.1	2	17	3241	3262	16	87.50%	93.75%	Putative uncharacterized protein	VIT_01s0011g05730	Vitis vinifera (Grape)	GO:0017056~structural constituent of nuclear pore	GO:0006913~nucleocytoplasmic transport	GO:0005643~nuclear pore	NUP155; nuclear pore complex protein Nup155_03013 RNA transport [PATH:vvi03013]#
stu-miR6024-5p	ATAGGAAAGACAACACTTGCTAAAGCTCTG	Contig7216	197	-26.68	2	26	121	150	24	83.33%	87.50%	Poly(A) polymerase 1 isoform 1	TCM_012521	Theobroma cacao (Cacao) (Cocoa)	GO:0003723~RNA binding;GO:0004652~polynucleotide adenylyltransferase activity	GO:0031123~RNA 3'-end processing;GO:0043631~RNA polyadenylation;GO:0000278~mitotic cell cycle	GO:0005634~nucleus	PAP; poly(A) polymerase [EC:2.7.7.19]_03015 mRNA surveillance pathway [PATH:vvi03015]#
bdi-miR169h-3p	AGGCAGTCACCTTGGCTAACT	Contig11350	168	-27.77	2	18	1226	1247	17	88.24%	88.24%	Pyruvate dehydrogenase E1 component subunit alpha (EC 1.2.4.1)	RCOM_1339660	Ricinus communis (Castor bean)	GO:0004739~pyruvate dehydrogenase (acetyl-transferring) activity	GO:0006086~acetyl-CoA biosynthetic process from pyruvate;GO:0006096~glycolytic process	GO:0043231~intracellular membrane-bounded organelle	PDHA; pyruvate dehydrogenase E1 component alpha subunit [EC:1.2.4.1]_00010 Glycolysis / Gluconeogenesis [PATH:vvi00010]#PDHA; pyruvate dehydrogenase E1 component alpha subunit [EC:1.2.4.1]_00020 Citrate cycle (TCA cycle) [PATH:vvi00020]#PDHA; pyruvate dehydrogenase E1 component alpha subunit [EC:1.2.4.1]_00620 Pyruvate metabolism [PATH:vvi00620]#PDHA; pyruvate dehydrogenase E1 component alpha sub…
nta-miR477a	TACTCTCCCTCAAGGGCTTCTGG	Contig17099	165	-25.58	2	22	557	577	20	80.00%	85.00%	Uncharacterized protein	Solyc03g120090.1	Solanum lycopersicum (Tomato) (Lycopersicon esculentum)	GO:0003824~catalytic activity	GO:0042823~pyridoxal phosphate biosynthetic process;GO:0042819~vitamin B6 biosynthetic process	NA	pdxS; pyridoxal 5'-phosphate synthase pdxS subunit [EC:4.3.3.6]_00750 Vitamin B6 metabolism [PATH:vvi00750]#
sly-miR166c-5p	GGGATGTTGGCTGGCTCGATGC	Contig9794	174	-27.21	2	21	2387	2407	19	84.21%	89.47%	Putative uncharacterized protein	VIT_00s0125g00170	Vitis vinifera (Grape)	GO:0005524~ATP binding;GO:0042623~ATPase activity, coupled	GO:0006635~fatty acid beta-oxidation;GO:0016558~protein import into peroxisome matrix	GO:0005778~peroxisomal membrane	PEX1; peroxin-1_04146 Peroxisome [PATH:vvi04146]#
mes-miR397	TTGAGTGCAGCGTTGATGATC	Contig3924	170	-25.8	2	20	1053	1074	19	84.21%	84.21%	Putative uncharacterized protein	VIT_17s0000g02760	Vitis vinifera (Grape)	NA	GO:0007031~peroxisome organization	GO:0005779~integral component of peroxisomal membrane	PEX3; peroxin-3_04146 Peroxisome [PATH:vvi04146]#
ppt-miR477e	ACTCTCCCTCAAAGGCTTCCGAGAA	Contig59067	176	-26.11	2	22	1695	1721	22	81.82%	81.82%	Phosphoglycerate kinase, chloroplastic (EC 2.7.2.3)	NA	Nicotiana tabacum (Common tobacco)	GO:0005524~ATP binding;GO:0004618~phosphoglycerate kinase activity	GO:0006096~glycolytic process;GO:0019253~reductive pentose-phosphate cycle	GO:0009507~chloroplast	PGK; phosphoglycerate kinase [EC:2.7.2.3]_00010 Glycolysis / Gluconeogenesis [PATH:vvi00010]#PGK; phosphoglycerate kinase [EC:2.7.2.3]_00710 Carbon fixation in photosynthetic organisms [PATH:vvi00710]#PGK; phosphoglycerate kinase [EC:2.7.2.3]_01200 Carbon metabolism [PATH:vvi01200]#PGK; phosphoglycerate kinase [EC:2.7.2.3]_01230 Biosynthesis of amino acids [PATH:vvi01230]#
ptc-miR399i	TGCCAAAGGAGAGTTGCCCTC	Contig27851	164	-27.15	2	19	846	869	20	80.00%	85.00%	Putative uncharacterized protein	VIT_07s0104g00690	Vitis vinifera (Grape)	NA	GO:0042732~D-xylose metabolic process;GO:0016255~attachment of GPI anchor to protein	GO:0042765~GPI-anchor transamidase complex	PIGT; phosphatidylinositol glycan, class T_00563 Glycosylphosphatidylinositol(GPI)-anchor biosynthesis [PATH:vvi00563]#
ptc-miR399i	TGCCAAAGGAGAGTTGCCCTC	Contig39040	164	-27.15	2	19	280	303	20	80.00%	85.00%	Putative uncharacterized protein	VIT_07s0104g00690	Vitis vinifera (Grape)	NA	GO:0042732~D-xylose metabolic process;GO:0016255~attachment of GPI anchor to protein	GO:0042765~GPI-anchor transamidase complex	PIGT; phosphatidylinositol glycan, class T_00563 Glycosylphosphatidylinositol(GPI)-anchor biosynthesis [PATH:vvi00563]#
sly-miR166c-5p	GGGATGTTGGCTGGCTCGATGC	Contig14682	170	-29.7	2	21	5310	5333	21	80.95%	85.71%	Uncharacterized protein	GSCOC_T00021701001	Coffea canephora (Robusta coffee)	GO:0005524~ATP binding;GO:0046872~metal ion binding;GO:0016307~phosphatidylinositol phosphate kinase activity	NA	NA	PIKFYVE; 1-phosphatidylinositol-3-phosphate 5-kinase [EC:2.7.1.150]_00562 Inositol phosphate metabolism [PATH:vvi00562]#PIKFYVE; 1-phosphatidylinositol-3-phosphate 5-kinase [EC:2.7.1.150]_04070 Phosphatidylinositol signaling system [PATH:vvi04070]#PIKFYVE; 1-phosphatidylinositol-3-phosphate 5-kinase [EC:2.7.1.150]_04145 Phagosome [PATH:vvi04145]#
zma-miR172d-5p	GTAGCACCATCAAGATTCACA	Contig14682	179	-25.36	2	20	6007	6027	18	83.33%	94.44%	Uncharacterized protein	GSCOC_T00021701001	Coffea canephora (Robusta coffee)	GO:0005524~ATP binding;GO:0046872~metal ion binding;GO:0016307~phosphatidylinositol phosphate kinase activity	NA	NA	PIKFYVE; 1-phosphatidylinositol-3-phosphate 5-kinase [EC:2.7.1.150]_00562 Inositol phosphate metabolism [PATH:vvi00562]#PIKFYVE; 1-phosphatidylinositol-3-phosphate 5-kinase [EC:2.7.1.150]_04070 Phosphatidylinositol signaling system [PATH:vvi04070]#PIKFYVE; 1-phosphatidylinositol-3-phosphate 5-kinase [EC:2.7.1.150]_04145 Phagosome [PATH:vvi04145]#
ata-miR172c-5p	GTAGCATCATCAAGATTCACA	Contig14614	174	-25.7	2	20	1648	1669	19	84.21%	89.47%	Pyruvate kinase (EC 2.7.1.40)	EUGRSUZ_J00327	Eucalyptus grandis (Flooded gum)	GO:0016301~kinase activity;GO:0000287~magnesium ion binding;GO:0030955~potassium ion binding;GO:0004743~pyruvate kinase activity	NA	NA	PK; pyruvate kinase [EC:2.7.1.40]_00010 Glycolysis / Gluconeogenesis [PATH:vvi00010]#PK; pyruvate kinase [EC:2.7.1.40]_00230 Purine metabolism [PATH:vvi00230]#PK; pyruvate kinase [EC:2.7.1.40]_00620 Pyruvate metabolism [PATH:vvi00620]#PK; pyruvate kinase [EC:2.7.1.40]_01200 Carbon metabolism [PATH:vvi01200]#PK; pyruvate kinase [EC:2.7.1.40]_01230 Biosynthesis of amino acids [PATH:vvi01230]#
ppe-miR396a	TTCCACGGCTTTCTTGAACGG	Contig21228	159	-26.25	2	17	153	175	17	82.35%	82.35%	Phosphoinositide phospholipase C (EC 3.1.4.11)	VIT_13s0067g00900 VITISV_006935	Vitis vinifera (Grape)	GO:0004435~phosphatidylinositol phospholipase C activity;GO:0004871~signal transducer activity	GO:0035556~intracellular signal transduction;GO:0016042~lipid catabolic process	GO:0005622~intracellular	PLCD; phosphatidylinositol phospholipase C, delta [EC:3.1.4.11]_00562 Inositol phosphate metabolism [PATH:vvi00562]#PLCD; phosphatidylinositol phospholipase C, delta [EC:3.1.4.11]_04070 Phosphatidylinositol signaling system [PATH:vvi04070]#PLCD; phosphatidylinositol phospholipase C, delta [EC:3.1.4.11]_04933 AGE-RAGE signaling pathway in diabetic complications [PATH:vvi04933]#
mes-miR166i	TTGGACCAGGCTTCATTCCCC	Contig2188	170	-26.81	2	20	911	933	20	80.00%	85.00%	Serine/threonine-protein phosphatase 2A 55 kDa regulatory subunit B	MIMGU_mgv1a004697mg	Erythranthe guttata (Yellow monkey flower) (Mimulus guttatus)	GO:0008601~protein phosphatase type 2A regulator activity	GO:0007165~signal transduction	GO:0000159~protein phosphatase type 2A complex	PPP2R2; serine/threonine-protein phosphatase 2A regulatory subunit B_03015 mRNA surveillance pathway [PATH:vvi03015]#
nta-miR477a	TACTCTCCCTCAAGGGCTTCTGG	Contig1964	163	-26.14	2	20	882	901	18	83.33%	83.33%	Uncharacterized protein	GSCOC_T00029799001	Coffea canephora (Robusta coffee)	GO:0005509~calcium ion binding	GO:0015979~photosynthesis	GO:0019898~extrinsic component of membrane;GO:0009654~photosystem II oxygen evolving complex	psbP; photosystem II oxygen-evolving enhancer protein 2_00195 Photosynthesis [PATH:vvi00195]#
nta-miR477a	TACTCTCCCTCAAGGGCTTCTGG	Contig1509	174	-28.66	2	21	856	877	19	84.21%	89.47%	Uncharacterized protein	BVRB_7g173130	Beta vulgaris subsp. vulgaris	GO:0005525~GTP binding;GO:0003924~GTPase activity	GO:0006886~intracellular protein transport;GO:0006913~nucleocytoplasmic transport;GO:0007264~small GTPase mediated signal transduction	GO:0005622~intracellular;GO:0016020~membrane	RAB11A; Ras-related protein Rab-11A_04144 Endocytosis [PATH:vvi04144]#
nta-miR477a	TACTCTCCCTCAAGGGCTTCTGG	Contig31366	174	-28.66	2	21	799	820	19	84.21%	89.47%	Uncharacterized protein	BVRB_7g173130	Beta vulgaris subsp. vulgaris	GO:0005525~GTP binding;GO:0003924~GTPase activity	GO:0006886~intracellular protein transport;GO:0006913~nucleocytoplasmic transport;GO:0007264~small GTPase mediated signal transduction	GO:0005622~intracellular;GO:0016020~membrane	RAB11A; Ras-related protein Rab-11A_04144 Endocytosis [PATH:vvi04144]#
nta-miR477a	TACTCTCCCTCAAGGGCTTCTGG	Contig3514	172	-27.52	2	22	2358	2381	21	80.95%	80.95%	Respiratory burst oxidase, putative (EC 1.6.3.1)	RCOM_1433130	Ricinus communis (Castor bean)	GO:0016174~NAD(P)H oxidase activity;GO:0005509~calcium ion binding;GO:0004601~peroxidase activity	NA	GO:0016021~integral component of membrane	RBOH; respiratory burst oxidase [EC:1.6.3.- 1.11.1.-]_04626 Plant-pathogen interaction [PATH:vvi04626]#
osa-miR156l-3p	GCTCACTTCTCTTTCTGTCACC	Contig12991	175	-26.54	2	20	1218	1239	18	83.33%	88.89%	Uncharacterized protein	GSCOC_T00039512001	Coffea canephora (Robusta coffee)	GO:0003824~catalytic activity	GO:0006396~RNA processing;GO:0042254~ribosome biogenesis	GO:0005730~nucleolus	RCL1; RNA 3'-terminal phosphate cyclase-like protein_03008 Ribosome biogenesis in eukaryotes [PATH:vvi03008]#
bna-miR167b	TGAAGCTGCCAGCATGATCTAAACT	Contig7364	180	-28.19	2	21	850	874	19	84.21%	89.47%	Uncharacterized protein	SOVF_025430	Spinacia oleracea (Spinach)	NA	NA	NA	RFC2_4; replication factor C subunit 2/4_03030 DNA replication [PATH:vvi03030]#RFC2_4; replication factor C subunit 2/4_03420 Nucleotide excision repair [PATH:vvi03420]#RFC2_4; replication factor C subunit 2/4_03430 Mismatch repair [PATH:vvi03430]#
stu-miR156d-3p	GCTCTCTATGCTTCTGTCATCA	Contig7923	163	-25.09	2	21	444	462	19	84.21%	84.21%	Uncharacterized protein	GSCOC_T00030779001	Coffea canephora (Robusta coffee)	GO:0008270~zinc ion binding	NA	NA	RNF5; E3 ubiquitin-protein ligase RNF5 [EC:2.3.2.27]_04141 Protein processing in endoplasmic reticulum [PATH:vvi04141]#
zma-miR164g-3p	CACGTGCTCCCCTTCTCCAAC	Contig10553	170	-25.35	2	19	161	181	17	82.35%	88.24%	Uncharacterized protein	PGSC0003DMG400024915	Solanum tuberosum (Potato)	GO:0003735~structural constituent of ribosome	GO:0006412~translation	GO:0005840~ribosome	RP-L3e; large subunit ribosomal protein L3e_03010 Ribosome [PATH:vvi03010]#
nta-miR477a	TACTCTCCCTCAAGGGCTTCTGG	Contig35746	179	-34.53	2	20	687	709	18	83.33%	94.44%	Ribosomal protein S14	rps14	Amborella trichopoda	GO:0003735~structural constituent of ribosome	GO:0006412~translation	GO:0005739~mitochondrion;GO:0005840~ribosome	RP-S14; small subunit ribosomal protein S14_03010 Ribosome [PATH:vvi03010]#
ppt-miR477e	ACTCTCCCTCAAAGGCTTCCGAGAA	Contig35746	181	-34.39	2	22	684	708	20	80.00%	90.00%	Ribosomal protein S14	rps14	Amborella trichopoda	GO:0003735~structural constituent of ribosome	GO:0006412~translation	GO:0005739~mitochondrion;GO:0005840~ribosome	RP-S14; small subunit ribosomal protein S14_03010 Ribosome [PATH:vvi03010]#
vvi-miR396a	TTCCACGGCTTTCTTGAACTATT	Contig49325	164	-26.17	2	22	523	542	20	80.00%	85.00%	Uncharacterized protein	Solyc01g097460.2	Solanum lycopersicum (Tomato) (Lycopersicon esculentum)	GO:0004751~ribose-5-phosphate isomerase activity	GO:0009052~pentose-phosphate shunt, non-oxidative branch	NA	rpiA; ribose 5-phosphate isomerase A [EC:5.3.1.6]_00030 Pentose phosphate pathway [PATH:vvi00030]#rpiA; ribose 5-phosphate isomerase A [EC:5.3.1.6]_00710 Carbon fixation in photosynthetic organisms [PATH:vvi00710]#rpiA; ribose 5-phosphate isomerase A [EC:5.3.1.6]_01200 Carbon metabolism [PATH:vvi01200]#rpiA; ribose 5-phosphate isomerase A [EC:5.3.1.6]_01230 Biosynthesis of amino acids [PATH:vvi01…
sly-miR166c-5p	GGGATGTTGGCTGGCTCGATGC	Contig6509	159	-30.15	2	19	1481	1500	17	82.35%	82.35%	Uncharacterized protein	MIMGU_mgv1a001072mg	Erythranthe guttata (Yellow monkey flower) (Mimulus guttatus)	GO:0008408~3'-5' exonuclease activity;GO:0003676~nucleic acid binding;GO:0000166~nucleotide binding	GO:0006396~RNA processing	GO:0000176~nuclear exosome (RNase complex)	RRP6; exosome complex exonuclease RRP6 [EC:3.1.13.-]_03018 RNA degradation [PATH:vvi03018]#
stu-miR156d-3p	GCTCTCTATGCTTCTGTCATCA	Contig19056	168	-25.12	2	21	320	342	21	85.71%	85.71%	Uncharacterized protein	GSCOC_T00021377001	Coffea canephora (Robusta coffee)	NA	GO:0015031~protein transport	GO:0016021~integral component of membrane	SEC61A; protein transport protein SEC61 subunit alpha_03060 Protein export [PATH:vvi03060]#SEC61A; protein transport protein SEC61 subunit alpha_04141 Protein processing in endoplasmic reticulum [PATH:vvi04141]#SEC61A; protein transport protein SEC61 subunit alpha_04145 Phagosome [PATH:vvi04145]#
sly-miR166c-5p	GGGATGTTGGCTGGCTCGATGC	Contig8151	167	-25.53	2	21	87	109	20	80.00%	80.00%	Uncharacterized protein	PGSC0003DMG400011402	Solanum tuberosum (Potato)	GO:0003676~nucleic acid binding;GO:0000166~nucleotide binding	NA	NA	SFRS1_9; splicing factor, arginine/serine-rich 1/9_03040 Spliceosome [PATH:vvi03040]#
bna-miR167b	TGAAGCTGCCAGCATGATCTAAACT	Contig2715	180	-25.15	2	22	541	566	21	85.71%	85.71%	Uncharacterized protein	Solyc04g074940.2	Solanum lycopersicum (Tomato) (Lycopersicon esculentum)	NA	NA	GO:0016021~integral component of membrane	SFT1; protein transport protein SFT1_04130 SNARE interactions in vesicular transport [PATH:vvi04130]#
sly-miR395b	CTGAAGTGTTTGGGGGAACTC	Contig36055	173	-26.45	2	18	2962	2982	16	87.50%	93.75%	Uncharacterized protein	Solyc06g005990.2	Solanum lycopersicum (Tomato) (Lycopersicon esculentum)	GO:0005524~ATP binding;GO:0003723~RNA binding;GO:0003724~RNA helicase activity	GO:0006401~RNA catabolic process	NA	SKI2; antiviral helicase SKI2 [EC:3.6.4.-]_03018 RNA degradation [PATH:vvi03018]#
stu-miR156d-3p	GCTCTCTATGCTTCTGTCATCA	Contig1845	174	-28.37	2	19	101	122	17	82.35%	94.12%	Putative uncharacterized protein	VIT_19s0014g03510	Vitis vinifera (Grape)	GO:0005096~GTPase activator activity;GO:0046872~metal ion binding	GO:0006499~N-terminal protein myristoylation;GO:0010227~floral organ abscission	GO:0005829~cytosol;GO:0005768~endosome;GO:0005802~trans-Golgi network	SMAP; stromal membrane-associated protein_04144 Endocytosis [PATH:vvi04144]#
osa-miR156l-3p	GCTCACTTCTCTTTCTGTCACC	Contig13058	178	-25.51	2	19	240	261	17	82.35%	100.00%	Uncharacterized protein	CICLE_v10013235mg	Citrus clementina	GO:0003723~RNA binding	GO:0000398~mRNA splicing, via spliceosome	GO:0005732~small nucleolar ribonucleoprotein complex	SNRPG; small nuclear ribonucleoprotein G_03040 Spliceosome [PATH:vvi03040]#
ppt-miR319d-3p	CTTGGACTGAAGGGAGCTCCCT	Contig14023	175	-28.48	2	20	1624	1645	18	83.33%	88.89%	Uncharacterized protein	CARUB_v10022637mg	Capsella rubella	NA	GO:0006397~mRNA processing	NA	SRRM1; serine/arginine repetitive matrix protein 1_03013 RNA transport [PATH:vvi03013]#SRRM1; serine/arginine repetitive matrix protein 1_03015 mRNA surveillance pathway [PATH:vvi03015]#
bgy-miR156	TTGACAGAAGATAGAGAGCACT	Contig927	170	-28.18	2	20	81	105	21	80.95%	80.95%	Putative uncharacterized protein	VIT_04s0008g05780	Vitis vinifera (Grape)	NA	GO:0000394~RNA splicing, via endonucleolytic cleavage and ligation;GO:0042138~meiotic DNA double-strand break formation;GO:0045132~meiotic chromosome segregation;GO:0007131~reciprocal meiotic recombination;GO:0033044~regulation of chromosome organization;GO:0006355~regulation of transcription, DNA-templated;GO:0007062~sister chromatid cohesion;GO:0006366~transcription from RNA polymerase II promo…	GO:0005634~nucleus	TAF5; transcription initiation factor TFIID subunit 5_03022 Basal transcription factors [PATH:vvi03022]#
csi-miR166b	TCGGACCAGGCTTCATTCCCG	Contig10152	169	-27.06	2	20	5575	5594	18	83.33%	88.89%	Putative uncharacterized protein	VIT_19s0085g01090	Vitis vinifera (Grape)	NA	GO:0006606~protein import into nucleus	GO:0005622~intracellular	TPR; nucleoprotein TPR_03013 RNA transport [PATH:vvi03013]#
ppe-miR396a	TTCCACGGCTTTCTTGAACGG	Contig9214	163	-26.98	2	18	214	233	16	81.25%	93.75%	Transformer-SR ribonucleoprotein (Fragment)	NA	Nicotiana tabacum (Common tobacco)	GO:0003676~nucleic acid binding;GO:0000166~nucleotide binding	NA	GO:0030529~ribonucleoprotein complex;GO:0019013~viral nucleocapsid	TRA2; transformer-2 protein_03040 Spliceosome [PATH:vvi03040]#
gma-miR1511	ACATGGTATCAGAGCCAGGTTGGC	Contig10216	177	-30.62	2	23	644	668	22	81.82%	81.82%	Tubulin beta chain family protein	POPTR_0011s16520g	Populus trichocarpa (Western balsam poplar) (Populus balsamifera subsp. trichocarpa)	GO:0005525~GTP binding;GO:0003924~GTPase activity;GO:0005200~structural constituent of cytoskeleton	GO:0007017~microtubule-based process;GO:0051258~protein polymerization	GO:0005737~cytoplasm;GO:0005874~microtubule	TUBB; tubulin beta_04145 Phagosome [PATH:vvi04145]#
ptc-miR399i	TGCCAAAGGAGAGTTGCCCTC	Contig19695	187	-36.76	2	20	1080	1100	18	94.44%	94.44%	Putative uncharacterized protein	VIT_00s0265g00070	Vitis vinifera (Grape)	NA	NA	NA	UBE2O; ubiquitin-conjugating enzyme E2 O [EC:2.3.2.24]_04120 Ubiquitin mediated proteolysis [PATH:vvi04120]#
ptc-miR399i	TGCCAAAGGAGAGTTGCCCTC	Contig19695	179	-29.65	2	20	818	838	18	88.89%	88.89%	Putative uncharacterized protein	VIT_00s0265g00070	Vitis vinifera (Grape)	NA	NA	NA	UBE2O; ubiquitin-conjugating enzyme E2 O [EC:2.3.2.24]_04120 Ubiquitin mediated proteolysis [PATH:vvi04120]#
zma-miR164g-3p	CACGTGCTCCCCTTCTCCAAC	Contig43113	161	-25.11	2	20	4493	4515	20	80.00%	80.00%	Putative uncharacterized protein	VIT_05s0077g00470	Vitis vinifera (Grape)	GO:0016874~ligase activity;GO:0004842~ubiquitin-protein transferase activity	NA	NA	UBE3C; ubiquitin-protein ligase E3 C [EC:2.3.2.26]_04120 Ubiquitin mediated proteolysis [PATH:vvi04120]#
ppt-miR390b	AAGCTCAGGAGGGATAGCGCC	Contig34896	163	-25.06	2	18	815	834	16	87.50%	87.50%	Uncharacterized protein	PGSC0003DMG400043560	Solanum tuberosum (Potato)	NA	GO:0006364~rRNA processing	GO:0005730~nucleolus	UTP15; U3 small nucleolar RNA-associated protein 15_03008 Ribosome biogenesis in eukaryotes [PATH:vvi03008]#
bdi-miR166e-3p	CTCGGACCAGGCTTTATTCCCC	Contig15540	158	-25.69	2	17	114	137	17	82.35%	88.24%	Putative uncharacterized protein	VIT_10s0116g01560	Vitis vinifera (Grape)	NA	GO:0001510~RNA methylation;GO:0010388~cullin deneddylation;GO:0009560~embryo sac egg cell differentiation;GO:0016571~histone methylation;GO:0000741~karyogamy;GO:0006406~mRNA export from nucleus;GO:0000398~mRNA splicing, via spliceosome;GO:0010074~maintenance of meristem identity;GO:0000278~mitotic cell cycle;GO:0009640~photomorphogenesis;GO:0045893~positive regulation of transcription, DNA-templa…	GO:0005622~intracellular	UTP6; U3 small nucleolar RNA-associated protein 6_03008 Ribosome biogenesis in eukaryotes [PATH:vvi03008]#
osa-miR156l-3p	GCTCACTTCTCTTTCTGTCACC	Contig26649	175	-25.33	2	20	1628	1649	18	83.33%	88.89%	Uncharacterized protein	NA	Glycine max (Soybean) (Glycine hispida)	GO:0005524~ATP binding;GO:0016787~hydrolase activity	NA	NA	VCP; transitional endoplasmic reticulum ATPase_04141 Protein processing in endoplasmic reticulum [PATH:vvi04141]#
osa-miR156l-3p	GCTCACTTCTCTTTCTGTCACC	Contig15391	169	-26.41	2	19	208	230	18	83.33%	88.89%	Uncharacterized protein	PHAVU_011G085100g	Phaseolus vulgaris (Kidney bean) (French bean)	NA	GO:0007034~vacuolar transport	GO:0005622~intracellular	VPS24; charged multivesicular body protein 3_04144 Endocytosis [PATH:vvi04144]#
ath-miR8175	CGGGTGACCCGGGTTCGATCCCCGGCAGCGGCGCCA	Contig47533	265	-92.35	2	34	85	120	32	100.00%	100.00%	Uncharacterized protein	MTR_1g047570 MTR_134s0017	Medicago truncatula (Barrel medic) (Medicago tribuloides)	NA	NA	NA
hvu-miR6188	TCTCAGGGGGATCGATGAACCCGGCCAGATCATTT	Contig2028	265	-79.55	2	34	409	443	32	100.00%	100.00%	Delta-tonoplast intrinsic protein	NA	Gossypium hirsutum (Upland cotton) (Gossypium mexicanum)	GO:0005215~transporter activity	NA	GO:0016021~integral component of membrane
hbr-miR6173	AGCCGTAAACGATGGATACTAGGCGCTGTGCGTATC	Contig45099	270	-77.49	2	35	1496	1531	33	100.00%	100.00%	BnaC09g29270D protein	BnaC09g29270D GSBRNA2T00009381001	Brassica napus (Rape)	NA	NA	NA
bra-miR164e-5p	TGGAGAAGCAGGGCACGTGCACGTCCCTGCCCTTTG	Contig11861	204	-48.65	2	30	130	166	29	82.76%	82.76%	Uncharacterized protein	MIMGU_mgv1a005092mg	Erythranthe guttata (Yellow monkey flower) (Mimulus guttatus)	NA	NA	NA
peu-miR2912a	CTTCTAGAACTCAAGATATGGCCC	Contig32116	210	-46.98	2	23	175	198	21	100.00%	100.00%	ATP-dependent 6-phosphofructokinase (ATP-PFK) (Phosphofructokinase) (EC 2.7.1.11) (Phosphohexokinase)	PFK F383_06259	Gossypium arboreum (Tree cotton) (Gossypium nanking)	GO:0003872~6-phosphofructokinase activity;GO:0005524~ATP binding;GO:0046872~metal ion binding	GO:0006002~fructose 6-phosphate metabolic process	GO:0005737~cytoplasm
peu-miR2912a	CTTCTAGAACTCAAGATATGGCCC	Contig18527	202	-43.76	2	23	344	367	21	90.48%	100.00%	Uncharacterized protein (Fragment)	AMTR_s00168p00013840	Amborella trichopoda	GO:0016787~hydrolase activity	GO:0046856~phosphatidylinositol dephosphorylation	NA
aly-miR165a-3p	TCGGACCAGGCTTCATCCCCC	Contig8419	195	-43.39	2	20	620	640	18	100.00%	100.00%	Putative uncharacterized protein	VIT_06s0004g02800	Vitis vinifera (Grape)	GO:0003677~DNA binding;GO:0008289~lipid binding	NA	GO:0005634~nucleus
aly-miR165a-3p	TCGGACCAGGCTTCATCCCCC	Contig15597	195	-43.39	2	20	819	839	18	100.00%	100.00%	Homeobox-leucine zipper family protein / lipid-binding START domain-containing protein isoform 3	TCM_026907	Theobroma cacao (Cacao) (Cocoa)	GO:0003677~DNA binding;GO:0008289~lipid binding	NA	GO:0005634~nucleus
aly-miR165a-3p	TCGGACCAGGCTTCATCCCCC	Contig32696	195	-43.39	2	20	2923	2943	18	100.00%	100.00%	Uncharacterized protein	GSCOC_T00024228001	Coffea canephora (Robusta coffee)	GO:0003677~DNA binding;GO:0008289~lipid binding	NA	GO:0005634~nucleus
aly-miR165a-3p	TCGGACCAGGCTTCATCCCCC	Contig34378	195	-43.39	2	20	815	835	18	100.00%	100.00%	Uncharacterized protein	JCGZ_09223	Jatropha curcas (Barbados nut)	GO:0003677~DNA binding;GO:0008289~lipid binding	NA	GO:0005634~nucleus
ppt-miR166k	CCGGACCAGGCTTCATTCCCC	Contig8419	191	-43.03	2	20	620	640	18	94.44%	100.00%	Putative uncharacterized protein	VIT_06s0004g02800	Vitis vinifera (Grape)	GO:0003677~DNA binding;GO:0008289~lipid binding	NA	GO:0005634~nucleus
ppt-miR166k	CCGGACCAGGCTTCATTCCCC	Contig15597	191	-43.03	2	20	819	839	18	94.44%	100.00%	Homeobox-leucine zipper family protein / lipid-binding START domain-containing protein isoform 3	TCM_026907	Theobroma cacao (Cacao) (Cocoa)	GO:0003677~DNA binding;GO:0008289~lipid binding	NA	GO:0005634~nucleus
ppt-miR166k	CCGGACCAGGCTTCATTCCCC	Contig32696	191	-43.03	2	20	2923	2943	18	94.44%	100.00%	Uncharacterized protein	GSCOC_T00024228001	Coffea canephora (Robusta coffee)	GO:0003677~DNA binding;GO:0008289~lipid binding	NA	GO:0005634~nucleus
ppt-miR166k	CCGGACCAGGCTTCATTCCCC	Contig34378	191	-43.03	2	20	815	835	18	94.44%	100.00%	Uncharacterized protein	JCGZ_09223	Jatropha curcas (Barbados nut)	GO:0003677~DNA binding;GO:0008289~lipid binding	NA	GO:0005634~nucleus
bna-miR171g	TGATTGAGCCGCGCCAATATC	Contig2421	195	-41.52	2	20	423	443	18	100.00%	100.00%	Uncharacterized protein	PGSC0003DMG400006383	Solanum tuberosum (Potato)	NA	NA	NA
bna-miR171g	TGATTGAGCCGCGCCAATATC	Contig13066	195	-41.52	2	20	19	39	18	100.00%	100.00%	GRAS family transcription factor	TCM_015991	Theobroma cacao (Cacao) (Cocoa)	NA	GO:0006355~regulation of transcription, DNA-templated;GO:0006351~transcription, DNA-templated	NA
bna-miR171g	TGATTGAGCCGCGCCAATATC	Contig16803	195	-41.52	2	20	857	877	18	100.00%	100.00%	Uncharacterized protein	GSCOC_T00030446001	Coffea canephora (Robusta coffee)	NA	GO:0006355~regulation of transcription, DNA-templated;GO:0006351~transcription, DNA-templated	NA
bna-miR171g	TGATTGAGCCGCGCCAATATC	Contig23814	195	-41.52	2	20	13	33	18	100.00%	100.00%	GRAS family transcription factor	TCM_015991	Theobroma cacao (Cacao) (Cocoa)	NA	GO:0006355~regulation of transcription, DNA-templated;GO:0006351~transcription, DNA-templated	NA
ath-miR319b	TTGGACTGAAGGGAGCTCCCTTAACGT	Contig9705	194	-41.27	2	24	779	806	23	86.96%	91.30%	Chaperone protein DnaJ	glysoja_025615	Glycine soja (Wild soybean)	NA	NA	NA
csi-miR166b	TCGGACCAGGCTTCATTCCCG	Contig15597	191	-41.23	2	20	819	839	18	94.44%	100.00%	Homeobox-leucine zipper family protein / lipid-binding START domain-containing protein isoform 3	TCM_026907	Theobroma cacao (Cacao) (Cocoa)	GO:0003677~DNA binding;GO:0008289~lipid binding	NA	GO:0005634~nucleus
csi-miR166b	TCGGACCAGGCTTCATTCCCG	Contig34378	191	-41.23	2	20	815	835	18	94.44%	100.00%	Uncharacterized protein	JCGZ_09223	Jatropha curcas (Barbados nut)	GO:0003677~DNA binding;GO:0008289~lipid binding	NA	GO:0005634~nucleus
csi-miR166b	TCGGACCAGGCTTCATTCCCG	Contig8419	191	-41.18	2	20	620	640	18	94.44%	100.00%	Putative uncharacterized protein	VIT_06s0004g02800	Vitis vinifera (Grape)	GO:0003677~DNA binding;GO:0008289~lipid binding	NA	GO:0005634~nucleus
csi-miR166b	TCGGACCAGGCTTCATTCCCG	Contig32696	191	-41.18	2	20	2923	2943	18	94.44%	100.00%	Uncharacterized protein	GSCOC_T00024228001	Coffea canephora (Robusta coffee)	GO:0003677~DNA binding;GO:0008289~lipid binding	NA	GO:0005634~nucleus
ppt-miR319d-3p	CTTGGACTGAAGGGAGCTCCCT	Contig7067	179	-40.87	2	21	1559	1583	22	81.82%	86.36%	Putative uncharacterized protein	VIT_17s0000g02540	Vitis vinifera (Grape)	GO:0005524~ATP binding;GO:0004672~protein kinase activity	NA	NA
mes-miR159c	ATTGGATTGAAGGGAGCTCTGT	Contig15917	200	-40.64	2	21	529	550	19	100.00%	100.00%	Uncharacterized protein	PRUPE_ppa004309mg	Prunus persica (Peach) (Amygdalus persica)	GO:0003676~nucleic acid binding;GO:0000166~nucleotide binding	GO:0000398~mRNA splicing, via spliceosome;GO:0045893~positive regulation of transcription, DNA-templated;GO:0043687~post-translational protein modification;GO:0035196~production of miRNAs involved in gene silencing by miRNA;GO:0030422~production of siRNA involved in RNA interference	NA
ath-miR319b	TTGGACTGAAGGGAGCTCCCTTAACGT	Contig33417	192	-39.67	2	23	758	783	21	90.48%	95.24%	Transcription factor, putative	RCOM_0554080	Ricinus communis (Castor bean)	NA	NA	NA
ppt-miR166k	CCGGACCAGGCTTCATTCCCC	Contig17832	190	-39.19	2	19	1	18	17	100.00%	100.00%	Peptidyl-prolyl cis-trans isomerase (EC 5.2.1.8)	NA	Daucus carota (Wild carrot)	GO:0003755~peptidyl-prolyl cis-trans isomerase activity	GO:0006457~protein folding	NA
crt-miR166b	TCGGACCAGGCTTCATTCCCTTTTA	Contig23356	180	-38.44	2	22	235	260	21	80.95%	90.48%	Glycosyltransferase (EC 2.4.1.-)	GSCOC_T00032798001	Coffea canephora (Robusta coffee)	GO:0016758~transferase activity, transferring hexosyl groups	NA	NA
ppt-miR166k	CCGGACCAGGCTTCATTCCCC	Contig37666	178	-38.16	2	20	2656	2677	19	84.21%	94.74%	Uncharacterized protein	GSCOC_T00030265001	Coffea canephora (Robusta coffee)	NA	GO:0006355~regulation of transcription, DNA-templated	GO:0005634~nucleus
mdm-miR391	CGCAGGAGAGATGACGCCCACCT	Contig469	197	-37.99	2	22	140	162	20	95.00%	95.00%	Calcium-transporting ATPase (EC 3.6.3.8)	ACA10	Solanum lycopersicum (Tomato) (Lycopersicon esculentum)	GO:0005524~ATP binding;GO:0005388~calcium-transporting ATPase activity;GO:0046872~metal ion binding	NA	GO:0016021~integral component of membrane
mes-miR397	TTGAGTGCAGCGTTGATGATC	Contig51524	195	-37.9	2	20	282	302	18	100.00%	100.00%	Laccase (EC 1.10.3.2) (Benzenediol:oxygen oxidoreductase) (Diphenol oxidase) (Urishiol oxidase)	VIT_08s0007g01550	Vitis vinifera (Grape)	GO:0005507~copper ion binding;GO:0052716~hydroquinone:oxygen oxidoreductase activity	GO:0046274~lignin catabolic process	GO:0048046~apoplast
gma-miR166k	CCGACGATCTCGGACCAGGCTTCATTCCCC	Contig5351	194	-37.82	2	29	237	269	30	80.00%	80.00%	Amidase-like protein	A19	Nicotiana tabacum (Common tobacco)	GO:0016884~carbon-nitrogen ligase activity, with glutamine as amido-N-donor	NA	NA
gma-miR166k	CCGACGATCTCGGACCAGGCTTCATTCCCC	Contig33901	194	-37.82	2	29	256	288	30	80.00%	80.00%	Uncharacterized protein	MIMGU_mgv1a004137mg	Erythranthe guttata (Yellow monkey flower) (Mimulus guttatus)	GO:0016884~carbon-nitrogen ligase activity, with glutamine as amido-N-donor	NA	NA
mes-miR397	TTGAGTGCAGCGTTGATGATC	Contig8298	195	-37.59	2	20	850	870	18	100.00%	100.00%	Laccase (EC 1.10.3.2) (Benzenediol:oxygen oxidoreductase) (Diphenol oxidase) (Urishiol oxidase)	GSCOC_T00028271001	Coffea canephora (Robusta coffee)	GO:0005507~copper ion binding;GO:0052716~hydroquinone:oxygen oxidoreductase activity	GO:0046274~lignin catabolic process	GO:0048046~apoplast
ata-miR166b-5p	TCGGACCAGGCGTCATTCCCC	Contig10885	172	-37.43	2	20	166	184	18	88.89%	88.89%	Uncharacterized protein	MIMGU_mgv1a004271mg	Erythranthe guttata (Yellow monkey flower) (Mimulus guttatus)	GO:0003723~RNA binding;GO:0004525~ribonuclease III activity	GO:0006396~RNA processing	NA
ata-miR166b-5p	TCGGACCAGGCGTCATTCCCC	Contig30397	172	-37.43	2	20	745	763	18	88.89%	88.89%	Uncharacterized protein	GSCOC_T00040009001	Coffea canephora (Robusta coffee)	GO:0003723~RNA binding;GO:0004525~ribonuclease III activity	GO:0006396~RNA processing	NA
gma-miR1511	ACATGGTATCAGAGCCAGGTTGGC	Contig43466	193	-37.25	2	22	105	128	20	85.00%	100.00%	Inositol transporter 1 isoform 2	TCM_020108	Theobroma cacao (Cacao) (Cocoa)	GO:0022891~substrate-specific transmembrane transporter activity	NA	GO:0016021~integral component of membrane
bgy-miR156	TTGACAGAAGATAGAGAGCACT	Contig29737	196	-36.98	2	21	415	436	19	94.74%	100.00%	Squamosa promoter-binding-like protein	EUGRSUZ_E03260	Eucalyptus grandis (Flooded gum)	GO:0003677~DNA binding;GO:0046872~metal ion binding;GO:0003700~sequence-specific DNA binding transcription factor activity	GO:0009908~flower development;GO:0006351~transcription, DNA-templated	GO:0005634~nucleus
ath-miR319b	TTGGACTGAAGGGAGCTCCCTTAACGT	Contig2723	184	-36.8	2	23	1173	1198	21	85.71%	90.48%	Uncharacterized protein	LR48_Vigan05g136500	Phaseolus angularis (Azuki bean) (Vigna angularis)	NA	NA	NA
bna-miR169k	TAGCCAAGGATGACTTGCCTG	Contig55378	187	-36.72	2	20	1316	1336	18	94.44%	94.44%	Nuclear transcription factor Y subunit A-3, putative	RCOM_0654210	Ricinus communis (Castor bean)	GO:0003677~DNA binding;GO:0003700~sequence-specific DNA binding transcription factor activity	NA	GO:0016602~CCAAT-binding factor complex
csi-miR166b	TCGGACCAGGCTTCATTCCCG	Contig17832	190	-36.72	2	19	1	18	17	100.00%	100.00%	Peptidyl-prolyl cis-trans isomerase (EC 5.2.1.8)	NA	Daucus carota (Wild carrot)	GO:0003755~peptidyl-prolyl cis-trans isomerase activity	GO:0006457~protein folding	NA
sly-miR166c-5p	GGGATGTTGGCTGGCTCGATGC	Contig40878	184	-36.62	2	21	395	416	19	84.21%	94.74%	Uncharacterized protein	GSCOC_T00027081001	Coffea canephora (Robusta coffee)	GO:0005524~ATP binding;GO:0004672~protein kinase activity	GO:0006950~response to stress	NA
smo-miR408	TGCACTGCCTCTTCCCTGGCTTTTTT	Contig58750	185	-36.44	2	22	611	636	20	85.00%	90.00%	Blue copper protein, putative	RCOM_1037530	Ricinus communis (Castor bean)	GO:0009055~electron carrier activity	NA	GO:0016021~integral component of membrane
smo-miR171c	TTGAGCCGCGCCAATATCATGT	Contig2421	190	-36.39	2	19	419	440	17	100.00%	100.00%	Uncharacterized protein	PGSC0003DMG400006383	Solanum tuberosum (Potato)	NA	NA	NA
smo-miR171c	TTGAGCCGCGCCAATATCATGT	Contig13066	190	-36.39	2	19	15	36	17	100.00%	100.00%	GRAS family transcription factor	TCM_015991	Theobroma cacao (Cacao) (Cocoa)	NA	GO:0006355~regulation of transcription, DNA-templated;GO:0006351~transcription, DNA-templated	NA
smo-miR171c	TTGAGCCGCGCCAATATCATGT	Contig16803	190	-36.39	2	19	853	874	17	100.00%	100.00%	Uncharacterized protein	GSCOC_T00030446001	Coffea canephora (Robusta coffee)	NA	GO:0006355~regulation of transcription, DNA-templated;GO:0006351~transcription, DNA-templated	NA
smo-miR171c	TTGAGCCGCGCCAATATCATGT	Contig23814	190	-36.39	2	19	9	30	17	100.00%	100.00%	GRAS family transcription factor	TCM_015991	Theobroma cacao (Cacao) (Cocoa)	NA	GO:0006355~regulation of transcription, DNA-templated;GO:0006351~transcription, DNA-templated	NA
gma-miR156n	TTGACAGAAGAGAGTGAGCAC	Contig17373	187	-36.31	2	20	359	379	18	94.44%	94.44%	Uncharacterized protein	PGSC0003DMG400003724	Solanum tuberosum (Potato)	NA	NA	NA
gma-miR156n	TTGACAGAAGAGAGTGAGCAC	Contig58800	187	-36.31	2	20	798	818	18	94.44%	94.44%	Promoter-binding protein SPL9	NA	Vitis vinifera (Grape)	GO:0003677~DNA binding	NA	GO:0005634~nucleus
bra-miR408-5p	TGCACTGCCTCTTCCCTGGCTCC	Contig58750	185	-36.27	2	22	614	636	20	85.00%	90.00%	Blue copper protein, putative	RCOM_1037530	Ricinus communis (Castor bean)	GO:0009055~electron carrier activity	NA	GO:0016021~integral component of membrane
crt-miR166b	TCGGACCAGGCTTCATTCCCTTTTA	Contig10885	179	-36.24	2	23	162	184	21	85.71%	85.71%	Uncharacterized protein	MIMGU_mgv1a004271mg	Erythranthe guttata (Yellow monkey flower) (Mimulus guttatus)	GO:0003723~RNA binding;GO:0004525~ribonuclease III activity	GO:0006396~RNA processing	NA
crt-miR166b	TCGGACCAGGCTTCATTCCCTTTTA	Contig30397	179	-36.24	2	23	741	763	21	85.71%	85.71%	Uncharacterized protein	GSCOC_T00040009001	Coffea canephora (Robusta coffee)	GO:0003723~RNA binding;GO:0004525~ribonuclease III activity	GO:0006396~RNA processing	NA
ppt-miR533a-5p	GAGCCAGGCTGTGAGGGGGAATGTTT	Contig9	169	-35.88	2	21	524	550	21	80.95%	85.71%	Uncharacterized protein	MIMGU_mgv1a016731mg	Erythranthe guttata (Yellow monkey flower) (Mimulus guttatus)	GO:0003676~nucleic acid binding;GO:0008270~zinc ion binding	NA	NA
ata-miR166b-5p	TCGGACCAGGCGTCATTCCCC	Contig8419	183	-35.84	2	20	620	640	18	88.89%	94.44%	Putative uncharacterized protein	VIT_06s0004g02800	Vitis vinifera (Grape)	GO:0003677~DNA binding;GO:0008289~lipid binding	NA	GO:0005634~nucleus
ata-miR166b-5p	TCGGACCAGGCGTCATTCCCC	Contig15597	183	-35.84	2	20	819	839	18	88.89%	94.44%	Homeobox-leucine zipper family protein / lipid-binding START domain-containing protein isoform 3	TCM_026907	Theobroma cacao (Cacao) (Cocoa)	GO:0003677~DNA binding;GO:0008289~lipid binding	NA	GO:0005634~nucleus
ata-miR166b-5p	TCGGACCAGGCGTCATTCCCC	Contig32696	183	-35.84	2	20	2923	2943	18	88.89%	94.44%	Uncharacterized protein	GSCOC_T00024228001	Coffea canephora (Robusta coffee)	GO:0003677~DNA binding;GO:0008289~lipid binding	NA	GO:0005634~nucleus
ata-miR166b-5p	TCGGACCAGGCGTCATTCCCC	Contig34378	183	-35.84	2	20	815	835	18	88.89%	94.44%	Uncharacterized protein	JCGZ_09223	Jatropha curcas (Barbados nut)	GO:0003677~DNA binding;GO:0008289~lipid binding	NA	GO:0005634~nucleus
zma-miR164g-3p	CACGTGCTCCCCTTCTCCAAC	Contig15602	182	-35.79	2	20	667	688	19	89.47%	94.74%	Putative uncharacterized protein	VITISV_040650	Vitis vinifera (Grape)	GO:0003676~nucleic acid binding;GO:0008270~zinc ion binding	GO:0015074~DNA integration	NA
crt-miR166b	TCGGACCAGGCTTCATTCCCTTTTA	Contig37666	178	-35.69	2	20	2652	2677	19	84.21%	94.74%	Uncharacterized protein	GSCOC_T00030265001	Coffea canephora (Robusta coffee)	NA	GO:0006355~regulation of transcription, DNA-templated	GO:0005634~nucleus
csi-miR166b	TCGGACCAGGCTTCATTCCCG	Contig37666	178	-35.69	2	20	2656	2677	19	84.21%	94.74%	Uncharacterized protein	GSCOC_T00030265001	Coffea canephora (Robusta coffee)	NA	GO:0006355~regulation of transcription, DNA-templated	GO:0005634~nucleus
ppt-miR533a-5p	GAGCCAGGCTGTGAGGGGGAATGTTT	Contig21024	180	-35.55	2	22	627	653	21	85.71%	85.71%	Putative uncharacterized protein	VIT_12s0028g00520	Vitis vinifera (Grape)	NA	NA	GO:0009535~chloroplast thylakoid membrane;GO:0016021~integral component of membrane
nta-miR477a	TACTCTCCCTCAAGGGCTTCTGG	Contig16003	181	-35.54	2	22	201	223	20	80.00%	90.00%	Uncharacterized protein	Solyc12g006550.1	Solanum lycopersicum (Tomato) (Lycopersicon esculentum)	NA	GO:0042254~ribosome biogenesis	GO:0005634~nucleus
bra-miR408-5p	TGCACTGCCTCTTCCCTGGCTCC	Contig7932	178	-35.39	2	20	695	718	19	84.21%	94.74%	UGT3	NA	Panax ginseng (Korean ginseng)	GO:0016758~transferase activity, transferring hexosyl groups	NA	GO:0016021~integral component of membrane
bgy-miR156	TTGACAGAAGATAGAGAGCACT	Contig17373	192	-35.14	2	21	358	379	19	94.74%	94.74%	Uncharacterized protein	PGSC0003DMG400003724	Solanum tuberosum (Potato)	NA	NA	NA
bgy-miR156	TTGACAGAAGATAGAGAGCACT	Contig58800	192	-35.14	2	21	797	818	19	94.74%	94.74%	Promoter-binding protein SPL9	NA	Vitis vinifera (Grape)	GO:0003677~DNA binding	NA	GO:0005634~nucleus
bgy-miR156	TTGACAGAAGATAGAGAGCACT	Contig29737	195	-35.05	2	20	306	327	18	100.00%	100.00%	Squamosa promoter-binding-like protein	EUGRSUZ_E03260	Eucalyptus grandis (Flooded gum)	GO:0003677~DNA binding;GO:0046872~metal ion binding;GO:0003700~sequence-specific DNA binding transcription factor activity	GO:0009908~flower development;GO:0006351~transcription, DNA-templated	GO:0005634~nucleus
osa-miR166e-3p	TCGAACCAGGCTTCATTCCCC	Contig55114	178	-34.81	2	20	874	895	19	84.21%	94.74%	Uncharacterized protein	PGSC0003DMG400022651	Solanum tuberosum (Potato)	GO:0046872~metal ion binding	NA	NA
bra-miR408-5p	TGCACTGCCTCTTCCCTGGCTCC	Contig37930	177	-34.78	2	22	36	58	20	80.00%	85.00%	GDP-D-mannose pyrophosphorylase (Fragment)	NA	Rosa roxburghii	GO:0016779~nucleotidyltransferase activity	GO:0009058~biosynthetic process	NA
gma-miR156n	TTGACAGAAGAGAGTGAGCAC	Contig1594	187	-34.72	2	20	1084	1104	18	94.44%	94.44%	Putative uncharacterized protein	VIT_17s0000g05020	Vitis vinifera (Grape)	GO:0003677~DNA binding	NA	GO:0005634~nucleus
gma-miR156n	TTGACAGAAGAGAGTGAGCAC	Contig4215	187	-34.72	2	20	621	641	18	94.44%	94.44%	Uncharacterized protein	MIMGU_mgv1a003907mg	Erythranthe guttata (Yellow monkey flower) (Mimulus guttatus)	GO:0003824~catalytic activity	NA	NA
gma-miR156n	TTGACAGAAGAGAGTGAGCAC	Contig48314	187	-34.72	2	20	88	108	18	94.44%	94.44%	Uncharacterized protein	CICLE_v10020532mg	Citrus clementina	GO:0003677~DNA binding	NA	GO:0005634~nucleus
gma-miR156n	TTGACAGAAGAGAGTGAGCAC	Contig8373	187	-34.58	2	20	458	478	18	94.44%	94.44%	Squamosa promoter-binding-like protein	Solyc10g009080.2	Solanum lycopersicum (Tomato) (Lycopersicon esculentum)	GO:0003677~DNA binding;GO:0046872~metal ion binding;GO:0003700~sequence-specific DNA binding transcription factor activity	GO:0009908~flower development;GO:0006351~transcription, DNA-templated	GO:0005634~nucleus
smo-miR408	TGCACTGCCTCTTCCCTGGCTTTTTT	Contig3114	175	-34.54	2	21	561	587	20	80.00%	90.00%	Uncharacterized protein (Fragment)	B456_002G188300	Gossypium raimondii (New World cotton)	NA	NA	NA
bra-miR408-5p	TGCACTGCCTCTTCCCTGGCTCC	Contig3114	175	-34.54	2	21	564	587	20	80.00%	90.00%	Uncharacterized protein (Fragment)	B456_002G188300	Gossypium raimondii (New World cotton)	NA	NA	NA
ppt-miR390b	AAGCTCAGGAGGGATAGCGCC	Contig43397	183	-34.52	2	20	534	554	18	83.33%	100.00%	Uncharacterized protein	Solyc01g100650.2	Solanum lycopersicum (Tomato) (Lycopersicon esculentum)	GO:0016787~hydrolase activity	NA	NA
osa-miR156l-3p	GCTCACTTCTCTTTCTGTCACC	Contig53107	184	-34.13	2	21	23	44	19	84.21%	94.74%	Uncharacterized protein	Solyc03g006050.2	Solanum lycopersicum (Tomato) (Lycopersicon esculentum)	NA	NA	NA
mtr-miR168a	TTGCTTGGTGCAGGTCGGGACC	Contig23336	178	-34.08	2	20	749	771	19	89.47%	89.47%	Cellulose synthase (EC 2.4.1.12)	NA	Hordeum vulgare var. distichum (Domesticated barley)	GO:0016760~cellulose synthase (UDP-forming) activity;GO:0008270~zinc ion binding	GO:0071555~cell wall organization;GO:0030244~cellulose biosynthetic process	GO:0016021~integral component of membrane;GO:0005886~plasma membrane
ppt-miR166k	CCGGACCAGGCTTCATTCCCC	Contig7144	174	-34.07	2	20	357	378	19	84.21%	89.47%	Glycosyltransferase (EC 2.4.1.-)	UGT	Bupleurum chinense (Chinese thoroughwax)	GO:0016758~transferase activity, transferring hexosyl groups	NA	GO:0016021~integral component of membrane
gma-miR403a	TTAGATTCGCGCACAAACTTG	Contig8377	191	-33.99	2	20	3111	3131	18	94.44%	100.00%	Protein argonaute	JCGZ_22027	Jatropha curcas (Barbados nut)	GO:0003676~nucleic acid binding	NA	NA
stu-miR167c-3p	TTAGGTCATGCTCGGACAGCTTCACT	Contig54352	178	-33.82	2	22	658	684	22	86.36%	86.36%	Uncharacterized protein	POPTR_0014s02510g	Populus trichocarpa (Western balsam poplar) (Populus balsamifera subsp. trichocarpa)	NA	NA	NA
csi-miR166b	TCGGACCAGGCTTCATTCCCG	Contig10885	164	-33.8	2	20	166	184	18	83.33%	83.33%	Uncharacterized protein	MIMGU_mgv1a004271mg	Erythranthe guttata (Yellow monkey flower) (Mimulus guttatus)	GO:0003723~RNA binding;GO:0004525~ribonuclease III activity	GO:0006396~RNA processing	NA
csi-miR166b	TCGGACCAGGCTTCATTCCCG	Contig30397	164	-33.8	2	20	745	763	18	83.33%	83.33%	Uncharacterized protein	GSCOC_T00040009001	Coffea canephora (Robusta coffee)	GO:0003723~RNA binding;GO:0004525~ribonuclease III activity	GO:0006396~RNA processing	NA
aly-miR165a-3p	TCGGACCAGGCTTCATCCCCC	Contig17832	182	-33.59	2	19	1	18	17	94.12%	94.12%	Peptidyl-prolyl cis-trans isomerase (EC 5.2.1.8)	NA	Daucus carota (Wild carrot)	GO:0003755~peptidyl-prolyl cis-trans isomerase activity	GO:0006457~protein folding	NA
ppt-miR390b	AAGCTCAGGAGGGATAGCGCC	Contig40082	168	-33.56	2	19	341	360	17	88.24%	88.24%	Uncharacterized protein	GSCOC_T00016111001	Coffea canephora (Robusta coffee)	GO:0005524~ATP binding;GO:0004672~protein kinase activity;GO:0004722~protein serine/threonine phosphatase activity	NA	NA
osa-miR156l-3p	GCTCACTTCTCTTTCTGTCACC	Contig51138	175	-33.55	2	21	215	239	22	81.82%	81.82%	Uncharacterized protein	PGSC0003DMG400031762	Solanum tuberosum (Potato)	NA	NA	NA
bra-miR408-5p	TGCACTGCCTCTTCCCTGGCTCC	Contig53684	178	-33.4	2	20	388	411	19	89.47%	89.47%	Predicted protein (Fragment)	NA	Hordeum vulgare var. distichum (Domesticated barley)	GO:0003843~1,3-beta-D-glucan synthase activity	GO:0006075~(1->3)-beta-D-glucan biosynthetic process	GO:0000148~1,3-beta-D-glucan synthase complex;GO:0016021~integral component of membrane
mdm-miR391	CGCAGGAGAGATGACGCCCACCT	Contig2083	178	-33.36	2	21	1295	1319	21	85.71%	90.48%	Uncharacterized protein	Solyc03g095260.2	Solanum lycopersicum (Tomato) (Lycopersicon esculentum)	NA	NA	NA
bgy-miR156	TTGACAGAAGATAGAGAGCACT	Contig1594	192	-33.34	2	21	1083	1104	19	94.74%	94.74%	Putative uncharacterized protein	VIT_17s0000g05020	Vitis vinifera (Grape)	GO:0003677~DNA binding	NA	GO:0005634~nucleus
bgy-miR156	TTGACAGAAGATAGAGAGCACT	Contig4215	192	-33.34	2	21	620	641	19	94.74%	94.74%	Uncharacterized protein	MIMGU_mgv1a003907mg	Erythranthe guttata (Yellow monkey flower) (Mimulus guttatus)	GO:0003824~catalytic activity	NA	NA
bgy-miR156	TTGACAGAAGATAGAGAGCACT	Contig48314	192	-33.34	2	21	87	108	19	94.74%	94.74%	Uncharacterized protein	CICLE_v10020532mg	Citrus clementina	GO:0003677~DNA binding	NA	GO:0005634~nucleus
mtr-miR168a	TTGCTTGGTGCAGGTCGGGACC	Contig17149	171	-32.98	2	21	767	790	21	80.95%	80.95%	Starch synthase III (Uncharacterized protein)	LOC100316882	Solanum lycopersicum (Tomato) (Lycopersicon esculentum)	GO:0004373~glycogen (starch) synthase activity;GO:2001070~starch binding	NA	NA
gma-miR156n	TTGACAGAAGAGAGTGAGCAC	Contig5910	181	-32.93	2	20	1202	1221	18	94.44%	94.44%	Putative uncharacterized protein	VIT_18s0001g10560	Vitis vinifera (Grape)	NA	NA	NA
ppt-miR319d-3p	CTTGGACTGAAGGGAGCTCCCT	Contig11	172	-32.72	2	20	282	303	19	89.47%	89.47%	Uncharacterized protein	GSCOC_T00038125001	Coffea canephora (Robusta coffee)	NA	NA	NA
vvi-miR396a	TTCCACGGCTTTCTTGAACTATT	Contig2301	184	-32.72	2	21	557	579	19	84.21%	94.74%	Putative uncharacterized protein	VITISV_016086	Vitis vinifera (Grape)	NA	NA	GO:0016021~integral component of membrane
ath-miR319b	TTGGACTGAAGGGAGCTCCCTTAACGT	Contig45233	189	-32.7	2	23	760	787	22	86.36%	90.91%	Uncharacterized protein	Csa_2G247600	Cucumis sativus (Cucumber)	NA	GO:0006950~response to stress	NA
bna-miR169k	TAGCCAAGGATGACTTGCCTG	Contig16086	187	-32.67	2	20	1263	1283	18	94.44%	94.44%	Putative uncharacterized protein	VIT_08s0032g01190	Vitis vinifera (Grape)	GO:0003677~DNA binding;GO:0003700~sequence-specific DNA binding transcription factor activity	NA	GO:0016602~CCAAT-binding factor complex
bgy-miR156	TTGACAGAAGATAGAGAGCACT	Contig8373	192	-32.63	2	21	457	478	19	94.74%	94.74%	Squamosa promoter-binding-like protein	Solyc10g009080.2	Solanum lycopersicum (Tomato) (Lycopersicon esculentum)	GO:0003677~DNA binding;GO:0046872~metal ion binding;GO:0003700~sequence-specific DNA binding transcription factor activity	GO:0009908~flower development;GO:0006351~transcription, DNA-templated	GO:0005634~nucleus
gma-miR156n	TTGACAGAAGAGAGTGAGCAC	Contig59487	187	-32.62	2	20	616	636	18	94.44%	94.44%	Squamosa promoter-binding-like protein	Solyc10g009080.2	Solanum lycopersicum (Tomato) (Lycopersicon esculentum)	GO:0003677~DNA binding;GO:0046872~metal ion binding;GO:0003700~sequence-specific DNA binding transcription factor activity	GO:0009908~flower development;GO:0006351~transcription, DNA-templated	GO:0005634~nucleus
sly-miR166c-5p	GGGATGTTGGCTGGCTCGATGC	Contig2202	173	-32.61	2	20	1954	1974	18	83.33%	94.44%	Uncharacterized protein	Solyc03g112870.2	Solanum lycopersicum (Tomato) (Lycopersicon esculentum)	GO:0005215~transporter activity	NA	GO:0016021~integral component of membrane
ath-miR403-3p	TTCCCGTGGTTAGATTCGCGCACAAACTCG	Contig17533	178	-32.54	2	25	361	392	25	80.00%	80.00%	Nicalin	VIT_06s0080g00880	Vitis vinifera (Grape)	NA	GO:0006499~N-terminal protein myristoylation;GO:0009853~photorespiration;GO:0016485~protein processing;GO:0009966~regulation of signal transduction	GO:0005794~Golgi apparatus;GO:0005783~endoplasmic reticulum;GO:0016021~integral component of membrane;GO:0005739~mitochondrion;GO:0005886~plasma membrane;GO:0009506~plasmodesma;GO:0005774~vacuolar membrane
bdi-miR166e-3p	CTCGGACCAGGCTTTATTCCCC	Contig10885	169	-32.54	2	21	166	185	19	84.21%	84.21%	Uncharacterized protein	MIMGU_mgv1a004271mg	Erythranthe guttata (Yellow monkey flower) (Mimulus guttatus)	GO:0003723~RNA binding;GO:0004525~ribonuclease III activity	GO:0006396~RNA processing	NA
bdi-miR166e-3p	CTCGGACCAGGCTTTATTCCCC	Contig30397	169	-32.54	2	21	745	764	19	84.21%	84.21%	Uncharacterized protein	GSCOC_T00040009001	Coffea canephora (Robusta coffee)	GO:0003723~RNA binding;GO:0004525~ribonuclease III activity	GO:0006396~RNA processing	NA
bra-miR408-5p	TGCACTGCCTCTTCCCTGGCTCC	Contig29792	174	-32.54	2	20	907	930	19	84.21%	89.47%	UGT3	NA	Panax ginseng (Korean ginseng)	GO:0016758~transferase activity, transferring hexosyl groups	NA	GO:0016021~integral component of membrane
ptc-miR166q	TTTCGGACCAGGCTTCGTTCCTTTC	Contig42596	181	-32.53	2	24	1730	1756	24	83.33%	83.33%	Uncharacterized protein	BVRB_4g088190	Beta vulgaris subsp. vulgaris	NA	NA	NA
gma-miR1511	ACATGGTATCAGAGCCAGGTTGGC	Contig3957	174	-32.49	2	23	506	528	22	81.82%	86.36%	Uncharacterized protein	JCGZ_11251	Jatropha curcas (Barbados nut)	GO:0043531~ADP binding	GO:0007165~signal transduction	NA
gma-miR398c	TGTGTTCTCAGGTCGCCCCTG	Contig2416	165	-32.44	2	20	1719	1738	18	83.33%	83.33%	Uncharacterized protein	PGSC0003DMG400003820	Solanum tuberosum (Potato)	GO:0005215~transporter activity	NA	GO:0016021~integral component of membrane
sly-miR166c-5p	GGGATGTTGGCTGGCTCGATGC	Contig21130	184	-32.43	2	21	222	243	19	89.47%	89.47%	Putative inactive leucine-rich repeat receptor-like protein kinase (EC 2.7.1.-)	glysoja_037489	Glycine soja (Wild soybean)	GO:0005524~ATP binding;GO:0004672~protein kinase activity	NA	GO:0016021~integral component of membrane
sbi-miR164c	ACGATCATGGAGAAGCAGGGCACGTGC	Contig33505	176	-32.41	2	24	1220	1246	23	82.61%	82.61%	Putative uncharacterized protein	VIT_03s0063g01360	Vitis vinifera (Grape)	NA	NA	GO:0005829~cytosol
bra-miR408-5p	TGCACTGCCTCTTCCCTGGCTCC	Contig5781	181	-32.41	2	22	371	393	20	80.00%	90.00%	Uncharacterized protein	B456_009G089300	Gossypium raimondii (New World cotton)	GO:0008270~zinc ion binding	NA	NA
ptc-miR399i	TGCCAAAGGAGAGTTGCCCTC	Contig19705	169	-32.35	2	20	1984	2003	18	83.33%	88.89%	Uncharacterized protein	PGSC0003DMG400002911	Solanum tuberosum (Potato)	GO:0003677~DNA binding	NA	NA
smo-miR171c	TTGAGCCGCGCCAATATCATGT	Contig4401	168	-32.25	2	18	258	280	17	82.35%	94.12%	Putative uncharacterized protein	VIT_17s0000g01450	Vitis vinifera (Grape)	NA	GO:0006887~exocytosis;GO:0009644~response to high light intensity;GO:0042542~response to hydrogen peroxide	GO:0005829~cytosol;GO:0000145~exocyst;GO:0005886~plasma membrane
bna-miR169k	TAGCCAAGGATGACTTGCCTG	Contig21808	179	-32.15	2	20	74	94	18	88.89%	88.89%	Putative uncharacterized protein	VITISV_000065	Vitis vinifera (Grape)	GO:0016787~hydrolase activity	NA	NA
aly-miR165a-3p	TCGGACCAGGCTTCATCCCCC	Contig50022	173	-32.14	2	18	1	18	16	87.50%	93.75%	R2R3 MYB flavonoid repressor protein	MYB182	Populus tremula x Populus tremuloides	GO:0003677~DNA binding	NA	NA
bdi-miR169h-3p	AGGCAGTCACCTTGGCTAACT	Contig13114	172	-32.14	2	19	86	105	17	88.24%	94.12%	Uncharacterized protein	GSCOC_T00030888001	Coffea canephora (Robusta coffee)	GO:0005215~transporter activity	NA	GO:0016021~integral component of membrane
smo-miR408	TGCACTGCCTCTTCCCTGGCTTTTTT	Contig38355	192	-32.09	2	25	134	159	23	82.61%	86.96%	Uncharacterized protein	B456_006G127100	Gossypium raimondii (New World cotton)	GO:0003951~NAD+ kinase activity	GO:0019674~NAD metabolic process;GO:0006741~NADP biosynthetic process	NA
ata-miR166b-5p	TCGGACCAGGCGTCATTCCCC	Contig17832	182	-32	2	19	1	18	17	94.12%	94.12%	Peptidyl-prolyl cis-trans isomerase (EC 5.2.1.8)	NA	Daucus carota (Wild carrot)	GO:0003755~peptidyl-prolyl cis-trans isomerase activity	GO:0006457~protein folding	NA
bra-miR408-5p	TGCACTGCCTCTTCCCTGGCTCC	Contig38355	189	-31.89	2	22	137	159	20	90.00%	90.00%	Uncharacterized protein	B456_006G127100	Gossypium raimondii (New World cotton)	GO:0003951~NAD+ kinase activity	GO:0019674~NAD metabolic process;GO:0006741~NADP biosynthetic process	NA
ppt-miR319d-3p	CTTGGACTGAAGGGAGCTCCCT	Contig16118	178	-31.82	2	19	1310	1331	17	88.24%	94.12%	Uncharacterized protein	EUGRSUZ_K01826	Eucalyptus grandis (Flooded gum)	NA	NA	NA
crt-miR166b	TCGGACCAGGCTTCATTCCCTTTTA	Contig7144	177	-31.6	2	22	354	378	20	80.00%	85.00%	Glycosyltransferase (EC 2.4.1.-)	UGT	Bupleurum chinense (Chinese thoroughwax)	GO:0016758~transferase activity, transferring hexosyl groups	NA	GO:0016021~integral component of membrane
csi-miR166b	TCGGACCAGGCTTCATTCCCG	Contig7144	174	-31.6	2	20	357	378	19	84.21%	89.47%	Glycosyltransferase (EC 2.4.1.-)	UGT	Bupleurum chinense (Chinese thoroughwax)	GO:0016758~transferase activity, transferring hexosyl groups	NA	GO:0016021~integral component of membrane
ppt-miR319d-3p	CTTGGACTGAAGGGAGCTCCCT	Contig9705	183	-31.57	2	20	786	807	18	88.89%	94.44%	Chaperone protein DnaJ	glysoja_025615	Glycine soja (Wild soybean)	NA	NA	NA
osa-miR166e-3p	TCGAACCAGGCTTCATTCCCC	Contig22436	182	-31.56	2	19	188	208	17	94.12%	94.12%	Uncharacterized protein	PRUPE_ppa011501mg	Prunus persica (Peach) (Amygdalus persica)	GO:0005525~GTP binding	GO:0015031~protein transport;GO:0007264~small GTPase mediated signal transduction	GO:0005622~intracellular
ppt-miR390b	AAGCTCAGGAGGGATAGCGCC	Contig41104	177	-31.54	2	18	760	780	16	93.75%	93.75%	Uncharacterized protein	PGSC0003DMG400018171	Solanum tuberosum (Potato)	GO:0005524~ATP binding;GO:0004674~protein serine/threonine kinase activity	NA	GO:0016021~integral component of membrane
sly-miR166c-5p	GGGATGTTGGCTGGCTCGATGC	Contig16473	170	-31.51	2	19	1006	1027	17	82.35%	88.24%	Uncharacterized protein	GSCOC_T00019983001	Coffea canephora (Robusta coffee)	NA	NA	NA
ppt-miR477e	ACTCTCCCTCAAAGGCTTCCGAGAA	Contig13854	172	-31.5	2	22	98	123	21	80.95%	80.95%	Uncharacterized protein	PGSC0003DMG400007174	Solanum tuberosum (Potato)	GO:0003677~DNA binding	NA	NA
mtr-miR168a	TTGCTTGGTGCAGGTCGGGACC	Contig20913	169	-31.43	2	20	28	48	18	83.33%	88.89%	Uncharacterized protein	NA	Arundo donax (Giant reed) (Donax arundinaceus)	NA	NA	GO:0016021~integral component of membrane
ppt-miR533a-5p	GAGCCAGGCTGTGAGGGGGAATGTTT	Contig14381	169	-31.42	2	21	20	45	20	80.00%	90.00%	Putative uncharacterized protein	RCOM_0847310	Ricinus communis (Castor bean)	NA	NA	NA
ppt-miR533a-5p	GAGCCAGGCTGTGAGGGGGAATGTTT	Contig44155	169	-31.42	2	21	701	726	20	80.00%	90.00%	Uncharacterized protein	GSCOC_T00015572001	Coffea canephora (Robusta coffee)	GO:0008375~acetylglucosaminyltransferase activity	NA	GO:0016021~integral component of membrane
nta-miR477a	TACTCTCCCTCAAGGGCTTCTGG	Contig8401	170	-31.37	2	22	398	418	20	80.00%	85.00%	Putative uncharacterized protein	VIT_05s0020g01400	Vitis vinifera (Grape)	NA	NA	NA
sly-miR166c-5p	GGGATGTTGGCTGGCTCGATGC	Contig18583	168	-31.36	2	21	242	260	19	84.21%	84.21%	Uncharacterized protein	EUGRSUZ_A02892	Eucalyptus grandis (Flooded gum)	GO:0005215~transporter activity	GO:0055085~transmembrane transport	GO:0016021~integral component of membrane
ptc-miR166q	TTTCGGACCAGGCTTCGTTCCTTTC	Contig13384	171	-31.33	2	23	1839	1863	22	81.82%	81.82%	3-ketoacyl-CoA thiolase 1	NA	Rehmannia glutinosa (Chinese foxglove)	GO:0016747~transferase activity, transferring acyl groups other than amino-acyl groups	NA	NA
smo-miR408	TGCACTGCCTCTTCCCTGGCTTTTTT	Contig21674	170	-31.32	2	20	390	417	20	80.00%	85.00%	Uncharacterized protein	Solyc11g011840.1	Solanum lycopersicum (Tomato) (Lycopersicon esculentum)	GO:0016491~oxidoreductase activity	NA	NA
bra-miR408-5p	TGCACTGCCTCTTCCCTGGCTCC	Contig21674	170	-31.32	2	20	393	417	20	80.00%	85.00%	Uncharacterized protein	Solyc11g011840.1	Solanum lycopersicum (Tomato) (Lycopersicon esculentum)	GO:0016491~oxidoreductase activity	NA	NA
mdm-miR391	CGCAGGAGAGATGACGCCCACCT	Contig13991	171	-31.28	2	22	1170	1191	20	80.00%	85.00%	Uncharacterized protein (Fragment)	CISIN_1g039496mg	Citrus sinensis (Sweet orange) (Citrus aurantium var. sinensis)	NA	NA	NA
ppt-miR166k	CCGGACCAGGCTTCATTCCCC	Contig10885	164	-31.28	2	20	166	184	18	83.33%	83.33%	Uncharacterized protein	MIMGU_mgv1a004271mg	Erythranthe guttata (Yellow monkey flower) (Mimulus guttatus)	GO:0003723~RNA binding;GO:0004525~ribonuclease III activity	GO:0006396~RNA processing	NA
ppt-miR166k	CCGGACCAGGCTTCATTCCCC	Contig30397	164	-31.28	2	20	745	763	18	83.33%	83.33%	Uncharacterized protein	GSCOC_T00040009001	Coffea canephora (Robusta coffee)	GO:0003723~RNA binding;GO:0004525~ribonuclease III activity	GO:0006396~RNA processing	NA
ata-miR166b-5p	TCGGACCAGGCGTCATTCCCC	Contig7695	174	-31.28	2	19	704	724	17	82.35%	94.12%	Uncharacterized protein	CICLE_v10016695mg	Citrus clementina	NA	NA	NA
ata-miR166b-5p	TCGGACCAGGCGTCATTCCCC	Contig17679	174	-31.28	2	19	2112	2132	17	82.35%	94.12%	Uncharacterized protein	PGSC0003DMG400031748	Solanum tuberosum (Potato)	NA	GO:0006888~ER to Golgi vesicle-mediated transport;GO:0006984~ER-nucleus signaling pathway;GO:0000165~MAPK cascade;GO:0043090~amino acid import;GO:0015696~ammonium transport;GO:0015802~basic amino acid transport;GO:0008219~cell death;GO:0052542~defense response by callose deposition;GO:0042742~defense response to bacterium;GO:0050832~defense response to fungus;GO:0009595~detection of biotic stimul…	GO:0005737~cytoplasm
sly-miR395b	CTGAAGTGTTTGGGGGAACTC	Contig10903	179	-31.25	2	20	939	959	18	83.33%	94.44%	Putative uncharacterized protein	VIT_18s0001g08330	Vitis vinifera (Grape)	NA	GO:0019745~pentacyclic triterpenoid biosynthetic process	GO:0016021~integral component of membrane
mes-miR166i	TTGGACCAGGCTTCATTCCCC	Contig55112	177	-31.24	2	18	225	245	16	87.50%	100.00%	Uncharacterized protein	JCGZ_11916	Jatropha curcas (Barbados nut)	NA	NA	NA
zma-miR172d-5p	GTAGCACCATCAAGATTCACA	Contig35468	179	-31.2	2	20	1967	1987	18	83.33%	94.44%	Uncharacterized protein	GSCOC_T00016563001	Coffea canephora (Robusta coffee)	GO:0004871~signal transducer activity	GO:0009638~phototropism	NA
sly-miR166c-5p	GGGATGTTGGCTGGCTCGATGC	Contig11736	177	-31.19	2	21	16	37	20	90.00%	90.00%	Uncharacterized protein	Solyc03g118320.1	Solanum lycopersicum (Tomato) (Lycopersicon esculentum)	GO:0005524~ATP binding;GO:0003677~DNA binding	GO:0006260~DNA replication	NA
mdm-miR396a	TTCCACGGCTTTCTTGAACAGC	Contig2301	179	-31.18	2	20	558	579	18	83.33%	94.44%	Putative uncharacterized protein	VITISV_016086	Vitis vinifera (Grape)	NA	NA	GO:0016021~integral component of membrane
ppt-miR166k	CCGGACCAGGCTTCATTCCCC	Contig9099	164	-31.15	2	19	650	669	17	82.35%	88.24%	Uncharacterized protein	B456_008G245400	Gossypium raimondii (New World cotton)	NA	NA	NA
mtr-miR168a	TTGCTTGGTGCAGGTCGGGACC	Contig758	166	-31.13	2	20	511	534	20	80.00%	80.00%	Uncharacterized protein	Solyc07g064980.2	Solanum lycopersicum (Tomato) (Lycopersicon esculentum)	NA	NA	NA
ppt-miR477e	ACTCTCCCTCAAAGGCTTCCGAGAA	Contig19584	170	-31.03	2	20	912	938	20	80.00%	85.00%	Putative uncharacterized protein	VIT_13s0158g00140	Vitis vinifera (Grape)	NA	NA	NA
mes-miR397	TTGAGTGCAGCGTTGATGATC	Contig3007	187	-30.97	2	20	32	52	18	94.44%	94.44%	Putative uncharacterized protein	VITISV_029203	Vitis vinifera (Grape)	GO:0016787~hydrolase activity	NA	NA
ppt-miR533a-5p	GAGCCAGGCTGTGAGGGGGAATGTTT	Contig35578	175	-30.97	2	22	869	893	20	80.00%	90.00%	Urease accessory protein UreH	L484_008378	Morus notabilis	NA	NA	GO:0016021~integral component of membrane
aly-miR165a-3p	TCGGACCAGGCTTCATCCCCC	Contig17055	170	-30.91	2	20	269	292	21	80.95%	80.95%	Uncharacterized protein	NA	Glycine max (Soybean) (Glycine hispida)	GO:0030246~carbohydrate binding	NA	GO:0016021~integral component of membrane
bna-miR167b	TGAAGCTGCCAGCATGATCTAAACT	Contig6391	179	-30.89	2	21	206	231	20	85.00%	90.00%	Uncharacterized protein	PGSC0003DMG400008244	Solanum tuberosum (Potato)	GO:0008236~serine-type peptidase activity	NA	NA
ppt-miR477e	ACTCTCCCTCAAAGGCTTCCGAGAA	Contig34883	177	-30.87	2	21	788	810	19	89.47%	89.47%	Putative uncharacterized protein	VIT_11s0016g02920	Vitis vinifera (Grape)	NA	NA	GO:0009505~plant-type cell wall
ppe-miR396a	TTCCACGGCTTTCTTGAACGG	Contig2301	179	-30.81	2	20	559	579	18	83.33%	94.44%	Putative uncharacterized protein	VITISV_016086	Vitis vinifera (Grape)	NA	NA	GO:0016021~integral component of membrane
bna-miR171g	TGATTGAGCCGCGCCAATATC	Contig48798	176	-30.79	2	19	790	809	17	94.12%	94.12%	Uncharacterized protein	PGSC0003DMG400018004	Solanum tuberosum (Potato)	GO:0046872~metal ion binding;GO:0004722~protein serine/threonine phosphatase activity	NA	NA
sly-miR166c-5p	GGGATGTTGGCTGGCTCGATGC	Contig2078	169	-30.78	2	21	277	298	20	85.00%	85.00%	Uncharacterized protein	Solyc01g079540.2	Solanum lycopersicum (Tomato) (Lycopersicon esculentum)	GO:0005525~GTP binding	GO:0006886~intracellular protein transport;GO:0016192~vesicle-mediated transport	GO:0005794~Golgi apparatus;GO:0005783~endoplasmic reticulum
bra-miR408-5p	TGCACTGCCTCTTCCCTGGCTCC	Contig1045	173	-30.78	2	22	5571	5593	20	80.00%	80.00%	Uncharacterized protein	GSCOC_T00023520001	Coffea canephora (Robusta coffee)	GO:0008270~zinc ion binding	NA	NA
ptc-miR166q	TTTCGGACCAGGCTTCGTTCCTTTC	Contig3693	177	-30.77	2	23	1020	1045	22	81.82%	81.82%	Uncharacterized protein	JCGZ_10733	Jatropha curcas (Barbados nut)	NA	NA	GO:0016021~integral component of membrane
smo-miR408	TGCACTGCCTCTTCCCTGGCTTTTTT	Contig14509	172	-30.76	2	22	407	433	21	80.95%	80.95%	Uncharacterized protein	GSCOC_T00028601001	Coffea canephora (Robusta coffee)	GO:0043565~sequence-specific DNA binding;GO:0003700~sequence-specific DNA binding transcription factor activity	GO:0006351~transcription, DNA-templated	NA
smo-miR408	TGCACTGCCTCTTCCCTGGCTTTTTT	Contig42588	172	-30.76	2	22	445	471	21	80.95%	80.95%	Uncharacterized protein	GSCOC_T00028601001	Coffea canephora (Robusta coffee)	GO:0043565~sequence-specific DNA binding;GO:0003700~sequence-specific DNA binding transcription factor activity	GO:0006351~transcription, DNA-templated	NA
ata-miR166b-5p	TCGGACCAGGCGTCATTCCCC	Contig18062	168	-30.7	2	20	1145	1166	20	85.00%	85.00%	Uncharacterized protein	JCGZ_07482	Jatropha curcas (Barbados nut)	NA	NA	NA
ath-miR319b	TTGGACTGAAGGGAGCTCCCTTAACGT	Contig18465	175	-30.68	2	22	53	81	22	81.82%	86.36%	Uncharacterized protein	LR48_Vigan01g267700	Phaseolus angularis (Azuki bean) (Vigna angularis)	NA	NA	NA
bgy-miR156	TTGACAGAAGATAGAGAGCACT	Contig59487	187	-30.67	2	20	615	636	18	94.44%	94.44%	Squamosa promoter-binding-like protein	Solyc10g009080.2	Solanum lycopersicum (Tomato) (Lycopersicon esculentum)	GO:0003677~DNA binding;GO:0046872~metal ion binding;GO:0003700~sequence-specific DNA binding transcription factor activity	GO:0009908~flower development;GO:0006351~transcription, DNA-templated	GO:0005634~nucleus
gma-miR156n	TTGACAGAAGAGAGTGAGCAC	Contig9432	169	-30.63	2	20	782	805	21	80.95%	85.71%	Pyruvate kinase (EC 2.7.1.40)	JCGZ_16628	Jatropha curcas (Barbados nut)	GO:0016301~kinase activity;GO:0000287~magnesium ion binding;GO:0030955~potassium ion binding;GO:0004743~pyruvate kinase activity	NA	NA
stu-miR156d-3p	GCTCTCTATGCTTCTGTCATCA	Contig2256	180	-30.58	2	21	2218	2239	19	84.21%	89.47%	Uncharacterized protein	JCGZ_12224	Jatropha curcas (Barbados nut)	GO:0005525~GTP binding;GO:0003924~GTPase activity	NA	NA
bdi-miR169h-3p	AGGCAGTCACCTTGGCTAACT	Contig16142	174	-30.56	2	20	727	748	19	84.21%	89.47%	Uncharacterized protein	AMTR_s00002p00269670	Amborella trichopoda	GO:0003735~structural constituent of ribosome	GO:0006412~translation	GO:0005840~ribosome
bra-miR408-5p	TGCACTGCCTCTTCCCTGGCTCC	Contig14509	172	-30.56	2	22	410	433	21	80.95%	80.95%	Uncharacterized protein	GSCOC_T00028601001	Coffea canephora (Robusta coffee)	GO:0043565~sequence-specific DNA binding;GO:0003700~sequence-specific DNA binding transcription factor activity	GO:0006351~transcription, DNA-templated	NA
bra-miR408-5p	TGCACTGCCTCTTCCCTGGCTCC	Contig42588	172	-30.56	2	22	448	471	21	80.95%	80.95%	Uncharacterized protein	GSCOC_T00028601001	Coffea canephora (Robusta coffee)	GO:0043565~sequence-specific DNA binding;GO:0003700~sequence-specific DNA binding transcription factor activity	GO:0006351~transcription, DNA-templated	NA
nta-miR477a	TACTCTCCCTCAAGGGCTTCTGG	Contig47976	185	-30.55	2	22	492	514	20	85.00%	90.00%	FAR1-related sequence 8	TCM_027272	Theobroma cacao (Cacao) (Cocoa)	GO:0008270~zinc ion binding	GO:0050665~hydrogen peroxide biosynthetic process;GO:0016926~protein desumoylation;GO:0006355~regulation of transcription, DNA-templated;GO:0010228~vegetative to reproductive phase transition of meristem	NA
mdm-miR396a	TTCCACGGCTTTCTTGAACAGC	Contig33930	169	-30.52	2	21	353	375	21	80.95%	85.71%	Uncharacterized protein	Solyc07g005030.2	Solanum lycopersicum (Tomato) (Lycopersicon esculentum)	GO:0005524~ATP binding;GO:0003723~RNA binding;GO:0004386~helicase activity;GO:0004525~ribonuclease III activity	GO:0006396~RNA processing	NA
mtr-miR168a	TTGCTTGGTGCAGGTCGGGACC	Contig4949	168	-30.52	2	20	1381	1402	19	84.21%	89.47%	Uncharacterized protein	GSCOC_T00000715001	Coffea canephora (Robusta coffee)	GO:0008270~zinc ion binding	NA	NA
aly-miR165a-3p	TCGGACCAGGCTTCATCCCCC	Contig5838	163	-30.51	2	19	271	289	17	82.35%	88.24%	BnaC05g05160D protein	BnaC05g05160D GSBRNA2T00032101001	Brassica napus (Rape)	NA	NA	NA
ath-miR396b-3p	GTTCAAGAAAGCTGTGGGAAG	Contig31163	178	-30.46	2	20	845	866	19	84.21%	94.74%	Uncharacterized protein	GSCOC_T00003916001	Coffea canephora (Robusta coffee)	GO:0005524~ATP binding	GO:0032502~developmental process;GO:0006355~regulation of transcription, DNA-templated;GO:0006351~transcription, DNA-templated	GO:0005634~nucleus
ath-miR319b	TTGGACTGAAGGGAGCTCCCTTAACGT	Contig2270	174	-30.45	2	21	523	551	21	85.71%	85.71%	Adenylyltransferase and sulfurtransferase MOCS3 (Molybdenum cofactor synthesis protein 3)	MOCS3 CNX5 UBA4 MIMGU_mgv1a006072mg	Erythranthe guttata (Yellow monkey flower) (Mimulus guttatus)	GO:0005524~ATP binding;GO:0046872~metal ion binding;GO:0016779~nucleotidyltransferase activity;GO:0008641~small protein activating enzyme activity;GO:0004792~thiosulfate sulfurtransferase activity	GO:0006777~Mo-molybdopterin cofactor biosynthetic process;GO:0018192~enzyme active site formation via L-cysteine persulfide;GO:0002143~tRNA wobble position uridine thiolation	GO:0005829~cytosol
ppt-miR390b	AAGCTCAGGAGGGATAGCGCC	Contig30870	172	-30.44	2	18	58	79	17	88.24%	94.12%	Sesquiterpene synthase 2 (EC 4.2.3.143) (Kunzeaol synthase STS2)	STS2	Thapsia garganica (Deadly carrot)	GO:0000287~magnesium ion binding;GO:0010333~terpene synthase activity	GO:0016114~terpenoid biosynthetic process	GO:0005737~cytoplasm
gma-miR398c	TGTGTTCTCAGGTCGCCCCTG	Contig34765	168	-30.42	2	19	314	333	17	82.35%	94.12%	Uncharacterized protein	MIMGU_mgv1a007395mg	Erythranthe guttata (Yellow monkey flower) (Mimulus guttatus)	GO:0005524~ATP binding;GO:0004672~protein kinase activity	NA	NA
mes-miR166i	TTGGACCAGGCTTCATTCCCC	Contig8023	165	-30.36	2	20	976	995	18	83.33%	83.33%	Putative uncharacterized protein	VIT_14s0036g00570	Vitis vinifera (Grape)	GO:0003700~sequence-specific DNA binding transcription factor activity	GO:0010413~glucuronoxylan metabolic process;GO:0009630~gravitropism;GO:0050665~hydrogen peroxide biosynthetic process;GO:0045893~positive regulation of transcription, DNA-templated;GO:0043687~post-translational protein modification;GO:0016926~protein desumoylation;GO:0006486~protein glycosylation;GO:0010228~vegetative to reproductive phase transition of meristem;GO:0045492~xylan biosynthetic proc…	GO:0005634~nucleus
ppt-miR477e	ACTCTCCCTCAAAGGCTTCCGAGAA	Contig14359	174	-30.33	2	20	470	497	21	80.95%	85.71%	Putative uncharacterized protein	VIT_10s0116g00450	Vitis vinifera (Grape)	GO:0017005~3'-tyrosyl-DNA phosphodiesterase activity	GO:0006281~DNA repair;GO:0010050~vegetative phase change;GO:0009616~virus induced gene silencing	GO:0005634~nucleus
ppt-miR477e	ACTCTCCCTCAAAGGCTTCCGAGAA	Contig43513	174	-30.33	2	20	311	338	21	80.95%	85.71%	Putative uncharacterized protein	VIT_10s0116g00450	Vitis vinifera (Grape)	GO:0017005~3'-tyrosyl-DNA phosphodiesterase activity	GO:0006281~DNA repair;GO:0010050~vegetative phase change;GO:0009616~virus induced gene silencing	GO:0005634~nucleus
stu-miR6149-5p	GTCGAGACTGGAAACACACCTGAATCGG	Contig3576	175	-30.3	2	23	758	785	22	81.82%	86.36%	BSD domain-containing protein, putative	TCM_000828	Theobroma cacao (Cacao) (Cocoa)	NA	NA	NA
mdm-miR391	CGCAGGAGAGATGACGCCCACCT	Contig14010	159	-30.25	2	22	1209	1227	20	80.00%	80.00%	Uncharacterized protein	MIMGU_mgv1a007840mg	Erythranthe guttata (Yellow monkey flower) (Mimulus guttatus)	NA	NA	NA
nta-miR477a	TACTCTCCCTCAAGGGCTTCTGG	Contig34883	174	-30.24	2	22	791	811	20	80.00%	90.00%	Putative uncharacterized protein	VIT_11s0016g02920	Vitis vinifera (Grape)	NA	NA	GO:0009505~plant-type cell wall
ppt-miR390b	AAGCTCAGGAGGGATAGCGCC	Contig27829	179	-30.22	2	20	3261	3281	18	83.33%	94.44%	Putative uncharacterized protein	VIT_14s0066g01910	Vitis vinifera (Grape)	GO:0003723~RNA binding	GO:0000372~Group I intron splicing;GO:0000373~Group II intron splicing	GO:0009507~chloroplast
vvi-miR396a	TTCCACGGCTTTCTTGAACTATT	Contig30955	179	-30.13	2	21	102	126	21	80.95%	90.48%	Uncharacterized protein	POPTR_0025s00430g	Populus trichocarpa (Western balsam poplar) (Populus balsamifera subsp. trichocarpa)	GO:0046872~metal ion binding;GO:0016491~oxidoreductase activity	NA	NA
mdm-miR391	CGCAGGAGAGATGACGCCCACCT	Contig53436	175	-30.12	2	21	506	529	20	80.00%	90.00%	Uncharacterized protein	PHAVU_008G136900g	Phaseolus vulgaris (Kidney bean) (French bean)	NA	NA	NA
ata-miR172c-5p	GTAGCATCATCAAGATTCACA	Contig4010	173	-30.08	2	20	1266	1285	18	83.33%	94.44%	Putative uncharacterized protein	VIT_10s0071g00210	Vitis vinifera (Grape)	GO:0005524~ATP binding;GO:0003774~motor activity	NA	GO:0016459~myosin complex
gma-miR156n	TTGACAGAAGAGAGTGAGCAC	Contig29737	179	-30.07	2	20	416	436	18	88.89%	88.89%	Squamosa promoter-binding-like protein	EUGRSUZ_E03260	Eucalyptus grandis (Flooded gum)	GO:0003677~DNA binding;GO:0046872~metal ion binding;GO:0003700~sequence-specific DNA binding transcription factor activity	GO:0009908~flower development;GO:0006351~transcription, DNA-templated	GO:0005634~nucleus
ata-miR166b-5p	TCGGACCAGGCGTCATTCCCC	Contig14911	170	-29.98	2	20	267	289	20	80.00%	85.00%	Uncharacterized protein	CICLE_v10016695mg	Citrus clementina	NA	NA	NA
ath-miR396b-3p	GTTCAAGAAAGCTGTGGGAAG	Contig16514	182	-29.96	2	20	1021	1042	19	89.47%	94.74%	Uncharacterized protein	Solyc08g075950.1	Solanum lycopersicum (Tomato) (Lycopersicon esculentum)	GO:0005524~ATP binding	GO:0032502~developmental process;GO:0006355~regulation of transcription, DNA-templated;GO:0006351~transcription, DNA-templated	GO:0005634~nucleus
ath-miR396b-3p	GTTCAAGAAAGCTGTGGGAAG	Contig55578	182	-29.96	2	20	6	27	19	89.47%	94.74%	Uncharacterized protein	B456_013G184200	Gossypium raimondii (New World cotton)	GO:0005524~ATP binding	GO:0032502~developmental process;GO:0006355~regulation of transcription, DNA-templated;GO:0006351~transcription, DNA-templated	GO:0005634~nucleus
ppt-miR166k	CCGGACCAGGCTTCATTCCCC	JG761090	163	-29.92	2	18	288	307	16	87.50%	87.50%	Importin subunit alpha	POPTR_0016s08790g	Populus trichocarpa (Western balsam poplar) (Populus balsamifera subsp. trichocarpa)	GO:0008565~protein transporter activity	GO:0006396~RNA processing;GO:0000278~mitotic cell cycle;GO:0048522~positive regulation of cellular process;GO:0006606~protein import into nucleus;GO:0009410~response to xenobiotic stimulus	GO:0005829~cytosol;GO:0005634~nucleus
ata-miR166b-5p	TCGGACCAGGCGTCATTCCCC	Contig17521	173	-29.87	2	18	571	591	16	87.50%	93.75%	Basic helix-loop-helix DNA-binding superfamily protein	TCM_006692	Theobroma cacao (Cacao) (Cocoa)	GO:0003677~DNA binding;GO:0003700~sequence-specific DNA binding transcription factor activity	GO:0006635~fatty acid beta-oxidation;GO:0016558~protein import into peroxisome matrix	GO:0005622~intracellular
bra-miR408-5p	TGCACTGCCTCTTCCCTGGCTCC	Contig24136	173	-29.82	2	20	979	1000	18	88.89%	88.89%	AX110P	AX110	Daucus carota (Wild carrot)	GO:0016491~oxidoreductase activity	NA	NA
bra-miR408-5p	TGCACTGCCTCTTCCCTGGCTCC	Contig55312	173	-29.82	2	20	549	570	18	88.89%	88.89%	AX110P	AX110	Daucus carota (Wild carrot)	GO:0016491~oxidoreductase activity	NA	NA
csi-miR166b	TCGGACCAGGCTTCATTCCCG	Contig5838	165	-29.79	2	18	269	289	16	81.25%	87.50%	BnaC05g05160D protein	BnaC05g05160D GSBRNA2T00032101001	Brassica napus (Rape)	NA	NA	NA
pgi-miR2118	TTTCCTATTCCACCCATCCCATATTT	Contig44497	181	-29.78	2	25	582	610	26	80.77%	84.62%	Kinase superfamily protein isoform 2	TCM_027240	Theobroma cacao (Cacao) (Cocoa)	GO:0005524~ATP binding;GO:0004672~protein kinase activity	NA	NA
zma-miR172d-5p	GTAGCACCATCAAGATTCACA	Contig2972	179	-29.77	2	20	289	309	18	83.33%	94.44%	Uncharacterized protein (Fragment)	CICLE_v100277022mg	Citrus clementina	NA	NA	NA
zma-miR172d-5p	GTAGCACCATCAAGATTCACA	Contig3434	179	-29.77	2	20	1399	1419	18	83.33%	94.44%	Putative uncharacterized protein	VIT_06s0004g03300	Vitis vinifera (Grape)	GO:0004113~2',3'-cyclic-nucleotide 3'-phosphodiesterase activity;GO:0005524~ATP binding;GO:0003972~RNA ligase (ATP) activity;GO:0051731~polynucleotide 5'-hydroxyl-kinase activity	GO:0006388~tRNA splicing, via endonucleolytic cleavage and ligation	NA
pta-miR396	TTCCACAGCTTTCTTGAACTTT	Contig19794	186	-29.69	2	20	294	316	19	94.74%	94.74%	Uncharacterized protein	Solyc08g075950.1	Solanum lycopersicum (Tomato) (Lycopersicon esculentum)	GO:0005524~ATP binding	GO:0032502~developmental process;GO:0006355~regulation of transcription, DNA-templated;GO:0006351~transcription, DNA-templated	GO:0005634~nucleus
pta-miR396	TTCCACAGCTTTCTTGAACTTT	Contig22407	186	-29.69	2	20	840	862	19	94.74%	94.74%	Growth-regulating factor 1	TCM_034655	Theobroma cacao (Cacao) (Cocoa)	GO:0005524~ATP binding	GO:0032502~developmental process;GO:0006355~regulation of transcription, DNA-templated;GO:0006351~transcription, DNA-templated	GO:0005634~nucleus
osa-miR156l-3p	GCTCACTTCTCTTTCTGTCACC	Contig48423	180	-29.67	2	21	861	882	19	84.21%	89.47%	Uncharacterized protein	PRUPE_ppa006172mg	Prunus persica (Peach) (Amygdalus persica)	GO:0003723~RNA binding	NA	NA
mdm-miR391	CGCAGGAGAGATGACGCCCACCT	Contig24565	184	-29.65	2	21	50	72	19	89.47%	89.47%	Putative uncharacterized protein	NA	Populus trichocarpa (Western balsam poplar) (Populus balsamifera subsp. trichocarpa)	NA	GO:0007275~multicellular organismal development	NA
csi-miR166b	TCGGACCAGGCTTCATTCCCG	Contig18062	164	-29.64	2	20	1145	1166	20	80.00%	85.00%	Uncharacterized protein	JCGZ_07482	Jatropha curcas (Barbados nut)	NA	NA	NA
csi-miR166b	TCGGACCAGGCTTCATTCCCG	Contig125	163	-29.59	2	17	858	879	16	81.25%	93.75%	Glycosyltransferase (EC 2.4.1.-)	GSCOC_T00032798001	Coffea canephora (Robusta coffee)	GO:0016758~transferase activity, transferring hexosyl groups	NA	NA
ppt-miR533a-5p	GAGCCAGGCTGTGAGGGGGAATGTTT	Contig12542	165	-29.59	2	20	1231	1259	21	80.95%	80.95%	Tubby-like F-box protein	GSCOC_T00014862001	Coffea canephora (Robusta coffee)	NA	NA	NA
mtr-miR168a	TTGCTTGGTGCAGGTCGGGACC	Contig22489	165	-29.58	2	21	392	413	20	80.00%	85.00%	Uncharacterized protein	MIMGU_mgv1a003607mg	Erythranthe guttata (Yellow monkey flower) (Mimulus guttatus)	NA	NA	GO:0016021~integral component of membrane
gma-miR156n	TTGACAGAAGAGAGTGAGCAC	Contig57286	182	-29.56	2	19	121	141	17	88.24%	100.00%	Glycosyltransferase (EC 2.4.1.-)	UGT	Bupleurum chinense (Chinese thoroughwax)	GO:0016758~transferase activity, transferring hexosyl groups	NA	NA
gma-miR398c	TGTGTTCTCAGGTCGCCCCTG	Contig45	161	-29.55	2	20	568	590	20	80.00%	80.00%	Uncharacterized protein	B456_008G046900	Gossypium raimondii (New World cotton)	GO:0051861~glycolipid binding;GO:0017089~glycolipid transporter activity	NA	GO:0005737~cytoplasm
gma-miR398c	TGTGTTCTCAGGTCGCCCCTG	Contig8284	161	-29.55	2	20	646	668	20	80.00%	80.00%	Uncharacterized protein	GSCOC_T00003808001	Coffea canephora (Robusta coffee)	GO:0051861~glycolipid binding;GO:0017089~glycolipid transporter activity	NA	GO:0005737~cytoplasm
ppt-miR390b	AAGCTCAGGAGGGATAGCGCC	Contig28500	173	-29.52	2	18	430	450	16	87.50%	93.75%	Serine-threonine protein kinase, plant-type, putative (EC 1.3.1.74)	RCOM_0657710	Ricinus communis (Castor bean)	GO:0032440~2-alkenal reductase [NAD(P)] activity;GO:0016301~kinase activity	NA	NA
ppt-miR477e	ACTCTCCCTCAAAGGCTTCCGAGAA	Contig8090	171	-29.49	2	22	269	292	20	80.00%	85.00%	Uncharacterized protein	JCGZ_19418	Jatropha curcas (Barbados nut)	GO:0003843~1,3-beta-D-glucan synthase activity	GO:0006075~(1->3)-beta-D-glucan biosynthetic process	GO:0000148~1,3-beta-D-glucan synthase complex;GO:0016021~integral component of membrane
stu-miR156d-3p	GCTCTCTATGCTTCTGTCATCA	Contig30555	172	-29.49	2	18	538	560	17	88.24%	94.12%	Beta-1,4-N-acetylglucosaminyltransferase family protein	TCM_038126	Theobroma cacao (Cacao) (Cocoa)	GO:0003830~beta-1,4-mannosylglycoprotein 4-beta-N-acetylglucosaminyltransferase activity	GO:0006487~protein N-linked glycosylation	GO:0016020~membrane
csi-miR166b	TCGGACCAGGCTTCATTCCCG	Contig9099	164	-29.49	2	19	650	669	17	82.35%	88.24%	Uncharacterized protein	B456_008G245400	Gossypium raimondii (New World cotton)	NA	NA	NA
ppt-miR390b	AAGCTCAGGAGGGATAGCGCC	Contig54897	164	-29.43	2	19	78	97	17	82.35%	88.24%	Uncharacterized protein	PGSC0003DMG400005613	Solanum tuberosum (Potato)	NA	NA	NA
mes-miR166i	TTGGACCAGGCTTCATTCCCC	Contig6413	177	-29.36	2	19	672	693	18	88.89%	94.44%	SKU5 similar 5 isoform 3	TCM_034334	Theobroma cacao (Cacao) (Cocoa)	GO:0005507~copper ion binding;GO:0016491~oxidoreductase activity	NA	NA
mes-miR166i	TTGGACCAGGCTTCATTCCCC	Contig25093	177	-29.36	2	19	1662	1683	18	88.89%	94.44%	Multi-copper oxidase-like protein (Uncharacterized protein)	MTR_3g115050	Medicago truncatula (Barrel medic) (Medicago tribuloides)	GO:0005507~copper ion binding;GO:0016491~oxidoreductase activity	NA	NA
gma-miR156n	TTGACAGAAGAGAGTGAGCAC	Contig1943	172	-29.36	2	20	299	319	19	89.47%	89.47%	Putative uncharacterized protein	VIT_14s0060g00580	Vitis vinifera (Grape)	NA	NA	NA
gma-miR156n	TTGACAGAAGAGAGTGAGCAC	Contig3304	181	-29.35	2	19	2782	2803	18	94.44%	94.44%	Uncharacterized protein	NA	Glycine max (Soybean) (Glycine hispida)	GO:0009678~hydrogen-translocating pyrophosphatase activity;GO:0004427~inorganic diphosphatase activity	GO:0015992~proton transport	GO:0016021~integral component of membrane
ppt-miR477e	ACTCTCCCTCAAAGGCTTCCGAGAA	Contig11478	168	-29.31	2	21	28	49	19	84.21%	84.21%	Uncharacterized protein	B456_007G118500	Gossypium raimondii (New World cotton)	NA	NA	NA
ppt-miR319d-3p	CTTGGACTGAAGGGAGCTCCCT	Contig2270	177	-29.29	2	20	529	552	20	90.00%	90.00%	Adenylyltransferase and sulfurtransferase MOCS3 (Molybdenum cofactor synthesis protein 3)	MOCS3 CNX5 UBA4 MIMGU_mgv1a006072mg	Erythranthe guttata (Yellow monkey flower) (Mimulus guttatus)	GO:0005524~ATP binding;GO:0046872~metal ion binding;GO:0016779~nucleotidyltransferase activity;GO:0008641~small protein activating enzyme activity;GO:0004792~thiosulfate sulfurtransferase activity	GO:0006777~Mo-molybdopterin cofactor biosynthetic process;GO:0018192~enzyme active site formation via L-cysteine persulfide;GO:0002143~tRNA wobble position uridine thiolation	GO:0005829~cytosol
ppt-miR166k	CCGGACCAGGCTTCATTCCCC	Contig5838	165	-29.28	2	18	269	289	16	81.25%	87.50%	BnaC05g05160D protein	BnaC05g05160D GSBRNA2T00032101001	Brassica napus (Rape)	NA	NA	NA
gma-miR1511	ACATGGTATCAGAGCCAGGTTGGC	Contig20742	175	-29.27	2	22	236	262	23	82.61%	82.61%	Uncharacterized protein	PGSC0003DMG400020935	Solanum tuberosum (Potato)	GO:0043531~ADP binding	GO:0007165~signal transduction	GO:0016021~integral component of membrane
mtr-miR168a	TTGCTTGGTGCAGGTCGGGACC	Contig25181	163	-29.23	2	20	1687	1705	18	83.33%	83.33%	Putative uncharacterized protein	VIT_06s0080g00510	Vitis vinifera (Grape)	GO:0008270~zinc ion binding	GO:0006888~ER to Golgi vesicle-mediated transport;GO:0006886~intracellular protein transport	GO:0030127~COPII vesicle coat
osa-miR156l-3p	GCTCACTTCTCTTTCTGTCACC	Contig28675	178	-29.21	2	20	586	608	19	89.47%	89.47%	Uncharacterized protein	MIMGU_mgv1a015268mg	Erythranthe guttata (Yellow monkey flower) (Mimulus guttatus)	NA	NA	GO:0016021~integral component of membrane
ppt-miR533a-5p	GAGCCAGGCTGTGAGGGGGAATGTTT	Contig15626	166	-29.21	2	22	1202	1227	21	80.95%	80.95%	Uncharacterized protein	Solyc08g061610.2	Solanum lycopersicum (Tomato) (Lycopersicon esculentum)	GO:0019829~cation-transporting ATPase activity;GO:0046872~metal ion binding;GO:0000166~nucleotide binding	GO:0030001~metal ion transport	GO:0016021~integral component of membrane
aly-miR165a-3p	TCGGACCAGGCTTCATCCCCC	Contig125	163	-29.18	2	17	858	879	16	81.25%	93.75%	Glycosyltransferase (EC 2.4.1.-)	GSCOC_T00032798001	Coffea canephora (Robusta coffee)	GO:0016758~transferase activity, transferring hexosyl groups	NA	NA
gma-miR1511	ACATGGTATCAGAGCCAGGTTGGC	Contig20917	171	-29.18	2	21	145	169	20	80.00%	85.00%	Uncharacterized protein	AALP_AA8G317800	Arabis alpina (Alpine rock-cress)	GO:0003676~nucleic acid binding	GO:0015074~DNA integration	GO:0005634~nucleus
gma-miR156n	TTGACAGAAGAGAGTGAGCAC	Contig12471	176	-29.11	2	19	258	277	17	94.12%	94.12%	Uncharacterized protein	AMTR_s00012p00222080	Amborella trichopoda	NA	NA	NA
stu-miR6024-5p	ATAGGAAAGACAACACTTGCTAAAGCTCTG	Contig20662	181	-29.1	2	26	622	652	26	80.77%	84.62%	Uncharacterized protein	PGSC0003DMG400018122	Solanum tuberosum (Potato)	GO:0008270~zinc ion binding	NA	NA
aly-miR319b-5p	GAGAGCTTTCTTCGGTCCACT	Contig40399	165	-29.1	2	20	1725	1748	21	80.95%	80.95%	Uncharacterized protein	PGSC0003DMG400001506	Solanum tuberosum (Potato)	GO:0005524~ATP binding;GO:0004386~helicase activity;GO:0003676~nucleic acid binding	NA	NA
mes-miR166i	TTGGACCAGGCTTCATTCCCC	Contig48837	178	-29.09	2	19	1043	1063	17	88.24%	94.12%	Putative uncharacterized protein	VIT_12s0059g00640	Vitis vinifera (Grape)	GO:0008378~galactosyltransferase activity	GO:0006486~protein glycosylation	GO:0005794~Golgi apparatus;GO:0016021~integral component of membrane
aly-miR319b-5p	GAGAGCTTTCTTCGGTCCACT	Contig19281	168	-29.08	2	20	22	40	18	83.33%	88.89%	Uncharacterized protein (Fragment)	PRUPE_ppa021761m1g	Prunus persica (Peach) (Amygdalus persica)	GO:0005524~ATP binding	NA	NA
mdm-miR391	CGCAGGAGAGATGACGCCCACCT	Contig8396	160	-29.06	2	21	1386	1407	20	80.00%	80.00%	Putative uncharacterized protein	VIT_18s0001g14550	Vitis vinifera (Grape)	GO:0003677~DNA binding	GO:0006351~transcription, DNA-templated	GO:0005739~mitochondrion;GO:0005634~nucleus
mtr-miR168a	TTGCTTGGTGCAGGTCGGGACC	Contig57138	171	-29.05	2	21	784	806	20	80.00%	85.00%	Putative uncharacterized protein	VIT_07s0005g02060	Vitis vinifera (Grape)	GO:0005452~inorganic anion exchanger activity	NA	GO:0016021~integral component of membrane
ppt-miR166k	CCGGACCAGGCTTCATTCCCC	Contig34062	163	-29.05	2	18	1253	1272	16	81.25%	93.75%	Putative uncharacterized protein	VIT_19s0014g05310	Vitis vinifera (Grape)	GO:0008270~zinc ion binding	GO:0006888~ER to Golgi vesicle-mediated transport;GO:0006886~intracellular protein transport	GO:0030127~COPII vesicle coat
pta-miR396	TTCCACAGCTTTCTTGAACTTT	Contig10624	178	-29.02	2	19	325	346	17	88.24%	94.12%	Uncharacterized protein	GSCOC_T00020071001	Coffea canephora (Robusta coffee)	GO:0016651~oxidoreductase activity, acting on NAD(P)H	GO:0022904~respiratory electron transport chain	GO:0005743~mitochondrial inner membrane
bna-miR169k	TAGCCAAGGATGACTTGCCTG	Contig53299	164	-29.02	2	20	375	393	18	83.33%	83.33%	Uncharacterized protein	GSCOC_T00036798001	Coffea canephora (Robusta coffee)	GO:0005524~ATP binding;GO:0004672~protein kinase activity	NA	GO:0016021~integral component of membrane
mdm-miR396a	TTCCACGGCTTTCTTGAACAGC	Contig30955	174	-28.99	2	20	103	126	20	80.00%	90.00%	Uncharacterized protein	POPTR_0025s00430g	Populus trichocarpa (Western balsam poplar) (Populus balsamifera subsp. trichocarpa)	GO:0046872~metal ion binding;GO:0016491~oxidoreductase activity	NA	NA
vvi-miR396a	TTCCACGGCTTTCTTGAACTATT	Contig48267	180	-28.99	2	21	63	85	19	84.21%	89.47%	Uncharacterized protein	MIMGU_mgv1a004000mg	Erythranthe guttata (Yellow monkey flower) (Mimulus guttatus)	GO:0005524~ATP binding;GO:0004672~protein kinase activity	NA	NA
aly-miR319b-5p	GAGAGCTTTCTTCGGTCCACT	Contig7794	168	-28.97	2	20	1742	1760	18	83.33%	88.89%	Uncharacterized protein	JCGZ_17447	Jatropha curcas (Barbados nut)	NA	NA	GO:0016021~integral component of membrane
aly-miR319b-5p	GAGAGCTTTCTTCGGTCCACT	Contig9225	168	-28.97	2	20	2189	2207	18	83.33%	88.89%	Putative uncharacterized protein	VIT_09s0070g00370	Vitis vinifera (Grape)	NA	GO:0010584~pollen exine formation	GO:0005794~Golgi apparatus;GO:0005783~endoplasmic reticulum;GO:0016021~integral component of membrane
aly-miR319b-5p	GAGAGCTTTCTTCGGTCCACT	Contig29709	168	-28.97	2	20	1713	1731	18	83.33%	88.89%	Putative uncharacterized protein	VIT_09s0070g00370	Vitis vinifera (Grape)	NA	GO:0010584~pollen exine formation	GO:0005794~Golgi apparatus;GO:0005783~endoplasmic reticulum;GO:0016021~integral component of membrane
sly-miR166c-5p	GGGATGTTGGCTGGCTCGATGC	Contig9946	169	-28.96	2	19	1230	1253	19	84.21%	84.21%	Uncharacterized protein	JCGZ_24474	Jatropha curcas (Barbados nut)	GO:0008168~methyltransferase activity	GO:0006479~protein methylation	NA
ppt-miR390b	AAGCTCAGGAGGGATAGCGCC	Contig5963	168	-28.95	2	19	470	493	20	85.00%	85.00%	Tubby-like F-box protein	GSCOC_T00014862001	Coffea canephora (Robusta coffee)	NA	NA	NA
mtr-miR168a	TTGCTTGGTGCAGGTCGGGACC	Contig10053	174	-28.94	2	21	797	817	19	84.21%	89.47%	HVA22-like protein	VIT_17s0000g05990 VITISV_016346	Vitis vinifera (Grape)	NA	NA	GO:0016021~integral component of membrane
mtr-miR168a	TTGCTTGGTGCAGGTCGGGACC	Contig51772	174	-28.94	2	21	291	311	19	84.21%	89.47%	Uncharacterized protein	NA	Glycine max (Soybean) (Glycine hispida)	NA	NA	NA
gra-miR7494c	GATGGAGGAAAACAGATCCCT	Contig23097	178	-28.94	2	20	848	869	19	89.47%	89.47%	Uncharacterized protein	Solyc04g076100.2	Solanum lycopersicum (Tomato) (Lycopersicon esculentum)	NA	NA	NA
gra-miR7494c	GATGGAGGAAAACAGATCCCT	Contig51519	178	-28.94	2	20	520	541	19	89.47%	89.47%	Uncharacterized protein	GSCOC_T00033760001	Coffea canephora (Robusta coffee)	NA	NA	NA
gma-miR156n	TTGACAGAAGAGAGTGAGCAC	Contig21443	179	-28.9	2	20	456	476	18	83.33%	94.44%	Putative uncharacterized protein	VIT_14s0030g00730	Vitis vinifera (Grape)	NA	GO:0046907~intracellular transport	GO:0005789~endoplasmic reticulum membrane;GO:0016021~integral component of membrane;GO:0005886~plasma membrane
ath-miR168a-3p	CCCGCCTTGCATCAATTGAATT	Contig21369	173	-28.89	2	20	1036	1056	18	88.89%	88.89%	Auxin response factor	JCGZ_04659	Jatropha curcas (Barbados nut)	GO:0003677~DNA binding	GO:0009734~auxin-activated signaling pathway;GO:0006355~regulation of transcription, DNA-templated;GO:0006351~transcription, DNA-templated	GO:0005634~nucleus
mtr-miR5239	CCCACGGAGAAAAGATAGAAAAT	Contig3842	166	-28.87	2	20	667	691	20	80.00%	80.00%	Uncharacterized protein	TCM_019849	Theobroma cacao (Cacao) (Cocoa)	NA	NA	GO:0016021~integral component of membrane
mtr-miR5239	CCCACGGAGAAAAGATAGAAAAT	Contig32339	166	-28.87	2	20	566	590	20	80.00%	80.00%	Nam-like protein 2	NH2	Petunia hybrida (Petunia)	GO:0003677~DNA binding	GO:0006355~regulation of transcription, DNA-templated;GO:0006351~transcription, DNA-templated	GO:0005634~nucleus
sly-miR166c-5p	GGGATGTTGGCTGGCTCGATGC	Contig14186	169	-28.85	2	21	105	126	20	85.00%	85.00%	Uncharacterized protein	NA	Arundo donax (Giant reed) (Donax arundinaceus)	GO:0005525~GTP binding	GO:0006886~intracellular protein transport	GO:0005622~intracellular
aly-miR165a-3p	TCGGACCAGGCTTCATCCCCC	Contig34062	167	-28.85	2	18	1253	1272	16	87.50%	93.75%	Putative uncharacterized protein	VIT_19s0014g05310	Vitis vinifera (Grape)	GO:0008270~zinc ion binding	GO:0006888~ER to Golgi vesicle-mediated transport;GO:0006886~intracellular protein transport	GO:0030127~COPII vesicle coat
ath-miR319b	TTGGACTGAAGGGAGCTCCCTTAACGT	Contig37578	176	-28.84	2	25	29	53	23	82.61%	82.61%	Uncharacterized protein (Fragment)	CISIN_1g0066592mg	Citrus sinensis (Sweet orange) (Citrus aurantium var. sinensis)	GO:0030246~carbohydrate binding;GO:0004360~glutamine-fructose-6-phosphate transaminase (isomerizing) activity	GO:1901137~carbohydrate derivative biosynthetic process;GO:0005975~carbohydrate metabolic process	NA
ata-miR166b-5p	TCGGACCAGGCGTCATTCCCC	JG761090	167	-28.8	2	18	288	307	16	87.50%	93.75%	Importin subunit alpha	POPTR_0016s08790g	Populus trichocarpa (Western balsam poplar) (Populus balsamifera subsp. trichocarpa)	GO:0008565~protein transporter activity	GO:0006396~RNA processing;GO:0000278~mitotic cell cycle;GO:0048522~positive regulation of cellular process;GO:0006606~protein import into nucleus;GO:0009410~response to xenobiotic stimulus	GO:0005829~cytosol;GO:0005634~nucleus
bna-miR167b	TGAAGCTGCCAGCATGATCTAAACT	Contig13358	180	-28.77	2	23	3078	3101	21	80.95%	90.48%	Uncharacterized protein	GSCOC_T00017042001	Coffea canephora (Robusta coffee)	NA	NA	NA
vvi-miR396a	TTCCACGGCTTTCTTGAACTATT	Contig34451	170	-28.74	2	21	996	1017	19	84.21%	84.21%	Uncharacterized protein	MIMGU_mgv1a007451mg	Erythranthe guttata (Yellow monkey flower) (Mimulus guttatus)	GO:0071949~FAD binding	NA	NA
ata-miR172c-5p	GTAGCATCATCAAGATTCACA	Contig8607	173	-28.74	2	18	732	752	16	81.25%	100.00%	Uncharacterized protein	GSCOC_T00014402001	Coffea canephora (Robusta coffee)	NA	NA	NA
ppt-miR477e	ACTCTCCCTCAAAGGCTTCCGAGAA	Contig20207	168	-28.73	2	22	427	448	20	85.00%	85.00%	Uncharacterized protein	TCM_014112	Theobroma cacao (Cacao) (Cocoa)	NA	NA	GO:0016021~integral component of membrane
ppt-miR319d-3p	CTTGGACTGAAGGGAGCTCCCT	Contig38745	173	-28.64	2	19	330	352	18	88.89%	88.89%	Uncharacterized protein	SOVF_168750	Spinacia oleracea (Spinach)	NA	NA	NA
sly-miR395b	CTGAAGTGTTTGGGGGAACTC	Contig9377	183	-28.63	2	20	723	743	18	88.89%	94.44%	Putative uncharacterized protein	RCOM_1110920	Ricinus communis (Castor bean)	NA	NA	NA
sly-miR166c-5p	GGGATGTTGGCTGGCTCGATGC	Contig2944	163	-28.62	2	18	226	250	19	84.21%	84.21%	Uncharacterized protein	PGSC0003DMG401013304	Solanum tuberosum (Potato)	NA	NA	NA
sly-miR166c-5p	GGGATGTTGGCTGGCTCGATGC	Contig7138	163	-28.62	2	18	104	128	19	84.21%	84.21%	Uncharacterized protein	PGSC0003DMG401013304	Solanum tuberosum (Potato)	NA	NA	NA
sly-miR166c-5p	GGGATGTTGGCTGGCTCGATGC	Contig16110	163	-28.62	2	18	226	250	19	84.21%	84.21%	Putative uncharacterized protein	VIT_00s0531g00030	Vitis vinifera (Grape)	NA	NA	GO:0005886~plasma membrane;GO:0005773~vacuole
ppe-miR396a	TTCCACGGCTTTCTTGAACGG	Contig30955	174	-28.62	2	20	104	126	20	80.00%	90.00%	Uncharacterized protein	POPTR_0025s00430g	Populus trichocarpa (Western balsam poplar) (Populus balsamifera subsp. trichocarpa)	GO:0046872~metal ion binding;GO:0016491~oxidoreductase activity	NA	NA
mtr-miR168a	TTGCTTGGTGCAGGTCGGGACC	Contig17457	169	-28.61	2	19	631	653	18	83.33%	88.89%	Coiled-coil domain-containing protein 109A, putative	TCM_000461	Theobroma cacao (Cacao) (Cocoa)	NA	NA	GO:0016021~integral component of membrane
bna-miR169k	TAGCCAAGGATGACTTGCCTG	Contig29755	163	-28.54	2	20	142	160	18	83.33%	88.89%	Uncharacterized protein	MIMGU_mgv1a003248mg	Erythranthe guttata (Yellow monkey flower) (Mimulus guttatus)	GO:0045735~nutrient reservoir activity	NA	NA
osa-miR156l-3p	GCTCACTTCTCTTTCTGTCACC	Contig14640	173	-28.52	2	19	24	46	18	83.33%	94.44%	Auxin response factor	ARF19	Solanum lycopersicum (Tomato) (Lycopersicon esculentum)	GO:0003677~DNA binding	GO:0009734~auxin-activated signaling pathway;GO:0006355~regulation of transcription, DNA-templated;GO:0006351~transcription, DNA-templated	GO:0005634~nucleus
bra-miR408-5p	TGCACTGCCTCTTCCCTGGCTCC	Contig31787	164	-28.52	2	20	652	672	18	83.33%	83.33%	Pentatricopeptide repeat (PPR-like) superfamily protein isoform 1	TCM_028690	Theobroma cacao (Cacao) (Cocoa)	NA	NA	NA
stu-miR156d-3p	GCTCTCTATGCTTCTGTCATCA	Contig9076	183	-28.49	2	21	2350	2373	21	85.71%	90.48%	FAR1; Zinc finger, SWIM-type	MtrDRAFT_AC148396g8v2	Medicago truncatula (Barrel medic) (Medicago tribuloides)	GO:0008270~zinc ion binding	GO:0006355~regulation of transcription, DNA-templated	NA
ppt-miR390b	AAGCTCAGGAGGGATAGCGCC	Contig16754	173	-28.48	2	18	870	890	16	81.25%	100.00%	Uncharacterized protein	NA	Glycine max (Soybean) (Glycine hispida)	NA	NA	NA
zma-miR172d-5p	GTAGCACCATCAAGATTCACA	Contig24380	170	-28.43	2	20	226	248	20	80.00%	85.00%	Uncharacterized protein	GSCOC_T00029240001	Coffea canephora (Robusta coffee)	NA	NA	NA
ppt-miR166k	CCGGACCAGGCTTCATTCCCC	Contig18062	164	-28.43	2	20	1145	1166	20	80.00%	85.00%	Uncharacterized protein	JCGZ_07482	Jatropha curcas (Barbados nut)	NA	NA	NA
bgy-miR156	TTGACAGAAGATAGAGAGCACT	Contig28696	173	-28.41	2	19	371	393	18	88.89%	88.89%	Putative uncharacterized protein	VIT_14s0030g00730	Vitis vinifera (Grape)	NA	GO:0046907~intracellular transport	GO:0005789~endoplasmic reticulum membrane;GO:0016021~integral component of membrane;GO:0005886~plasma membrane
ppt-miR390b	AAGCTCAGGAGGGATAGCGCC	Contig13095	174	-28.41	2	19	706	726	17	82.35%	94.12%	Uncharacterized protein	GSCOC_T00024224001	Coffea canephora (Robusta coffee)	NA	NA	NA
ppt-miR390b	AAGCTCAGGAGGGATAGCGCC	Contig14157	174	-28.41	2	19	313	333	17	82.35%	94.12%	Uncharacterized protein	GSCOC_T00024224001	Coffea canephora (Robusta coffee)	NA	NA	NA
zma-miR396g-5p	CAGTTCAATAAAGCCGTGGGAATT	Contig19811	179	-28.4	2	22	1904	1926	20	80.00%	95.00%	Uncharacterized protein	MIMGU_mgv1a002349mg	Erythranthe guttata (Yellow monkey flower) (Mimulus guttatus)	NA	NA	NA
osa-miR156l-3p	GCTCACTTCTCTTTCTGTCACC	Contig691	170	-28.35	2	21	75	98	21	80.95%	85.71%	Uncharacterized protein	GSCOC_T00027885001	Coffea canephora (Robusta coffee)	GO:0008270~zinc ion binding	NA	NA
osa-miR156l-3p	GCTCACTTCTCTTTCTGTCACC	Contig4989	170	-28.35	2	21	1958	1981	21	80.95%	85.71%	Putative uncharacterized protein	VIT_08s0007g06770	Vitis vinifera (Grape)	NA	NA	NA
bna-miR167b	TGAAGCTGCCAGCATGATCTAAACT	Contig742	174	-28.27	2	23	1516	1542	24	83.33%	83.33%	Uncharacterized protein	GSCOC_T00016108001	Coffea canephora (Robusta coffee)	NA	NA	NA
aly-miR165a-3p	TCGGACCAGGCTTCATCCCCC	Contig45335	164	-28.25	2	19	241	260	17	82.35%	88.24%	Putative uncharacterized protein	VIT_05s0020g01580	Vitis vinifera (Grape)	NA	NA	NA
bna-miR169k	TAGCCAAGGATGACTTGCCTG	Contig22286	159	-28.24	2	20	610	632	21	80.95%	80.95%	Uncharacterized protein	SOVF_153150	Spinacia oleracea (Spinach)	NA	NA	NA
mes-miR166i	TTGGACCAGGCTTCATTCCCC	Contig4151	173	-28.23	2	19	1247	1268	18	83.33%	94.44%	Putative uncharacterized protein	RCOM_0206230	Ricinus communis (Castor bean)	NA	NA	GO:0016021~integral component of membrane
ppt-miR390b	AAGCTCAGGAGGGATAGCGCC	Contig24785	172	-28.21	2	19	1570	1589	17	88.24%	94.12%	Uncharacterized protein	GSCOC_T00019651001	Coffea canephora (Robusta coffee)	NA	NA	GO:0016021~integral component of membrane
mes-miR166i	TTGGACCAGGCTTCATTCCCC	Contig55540	172	-28.19	2	18	1178	1200	18	88.89%	88.89%	Uncharacterized protein	CISIN_1g016232mg	Citrus sinensis (Sweet orange) (Citrus aurantium var. sinensis)	GO:0004553~hydrolase activity, hydrolyzing O-glycosyl compounds	GO:0005975~carbohydrate metabolic process	NA
ppt-miR319d-3p	CTTGGACTGAAGGGAGCTCCCT	Contig7853	169	-28.19	2	19	429	451	18	83.33%	88.89%	Putative uncharacterized protein	VIT_01s0011g00450	Vitis vinifera (Grape)	GO:0046873~metal ion transmembrane transporter activity	NA	GO:0016021~integral component of membrane
bgy-miR156	TTGACAGAAGATAGAGAGCACT	Contig54014	179	-28.19	2	20	61	82	18	83.33%	94.44%	Phytosulfokine receptor 1 (DcPSKR1) (EC 2.7.11.1) (Phytosulfokine LRR receptor kinase 1)	PSKR	Daucus carota (Wild carrot)	GO:0005524~ATP binding;GO:0004674~protein serine/threonine kinase activity	NA	GO:0016021~integral component of membrane;GO:0005886~plasma membrane
bgy-miR156	TTGACAGAAGATAGAGAGCACT	Contig3003	170	-28.18	2	20	340	364	21	80.95%	80.95%	Uncharacterized protein	CICLE_v10026349mg	Citrus clementina	GO:0003824~catalytic activity	NA	NA
osa-miR156l-3p	GCTCACTTCTCTTTCTGTCACC	Contig39103	168	-28.17	2	19	897	920	19	84.21%	89.47%	Uncharacterized protein (Fragment)	PRUPE_ppa017173mg	Prunus persica (Peach) (Amygdalus persica)	NA	NA	GO:0016021~integral component of membrane
gma-miR156n	TTGACAGAAGAGAGTGAGCAC	Contig28696	173	-28.15	2	19	372	393	18	88.89%	88.89%	Putative uncharacterized protein	VIT_14s0030g00730	Vitis vinifera (Grape)	NA	GO:0046907~intracellular transport	GO:0005789~endoplasmic reticulum membrane;GO:0016021~integral component of membrane;GO:0005886~plasma membrane
aly-miR165a-3p	TCGGACCAGGCTTCATCCCCC	Contig9099	168	-28.12	2	19	650	669	17	88.24%	88.24%	Uncharacterized protein	B456_008G245400	Gossypium raimondii (New World cotton)	NA	NA	NA
sly-miR166c-5p	GGGATGTTGGCTGGCTCGATGC	Contig5794	168	-28.11	2	18	1183	1205	17	88.24%	88.24%	Uncharacterized protein	JCGZ_14103	Jatropha curcas (Barbados nut)	GO:0003676~nucleic acid binding;GO:0008270~zinc ion binding	NA	NA
gma-miR156n	TTGACAGAAGAGAGTGAGCAC	S1999	167	-28.11	2	20	439	457	18	88.89%	88.89%	Uncharacterized protein	PGSC0003DMG400012336	Solanum tuberosum (Potato)	GO:0016491~oxidoreductase activity	NA	NA
sly-miR166c-5p	GGGATGTTGGCTGGCTCGATGC	Contig48911	165	-28.1	2	21	188	209	20	80.00%	85.00%	Uncharacterized protein	PRUPE_ppa023358mg	Prunus persica (Peach) (Amygdalus persica)	NA	NA	GO:0016021~integral component of membrane
gma-miR156n	TTGACAGAAGAGAGTGAGCAC	Contig17951	164	-28.09	2	20	816	838	21	80.95%	80.95%	Uncharacterized protein	Solyc01g110100.2	Solanum lycopersicum (Tomato) (Lycopersicon esculentum)	GO:0004842~ubiquitin-protein transferase activity;GO:0008270~zinc ion binding	NA	GO:0016021~integral component of membrane
bra-miR408-5p	TGCACTGCCTCTTCCCTGGCTCC	Contig2581	165	-28.09	2	20	394	415	18	83.33%	83.33%	Uncharacterized protein	PRUPE_ppa010913mg	Prunus persica (Peach) (Amygdalus persica)	NA	GO:0006744~ubiquinone biosynthetic process	GO:0005743~mitochondrial inner membrane
sly-miR166c-5p	GGGATGTTGGCTGGCTCGATGC	Contig19798	163	-28.07	2	19	2465	2487	19	84.21%	84.21%	Pleiotropic drug resistance transporter 1	PDR1	Panax ginseng (Korean ginseng)	GO:0005524~ATP binding;GO:0016887~ATPase activity	GO:0006810~transport	GO:0016021~integral component of membrane
aly-miR398a-5p	AGGAGCGTCATGAGAACACATC	Contig494	175	-28.07	2	21	1650	1672	20	85.00%	85.00%	Long-chain-alcohol oxidase (EC 1.1.3.20)	L484_005930	Morus notabilis	GO:0050660~flavin adenine dinucleotide binding;GO:0046577~long-chain-alcohol oxidase activity	NA	GO:0016021~integral component of membrane
gma-miR156n	TTGACAGAAGAGAGTGAGCAC	Contig240	174	-28.06	2	20	510	531	19	84.21%	89.47%	Ankyrin repeat family protein, putative	TCM_032859	Theobroma cacao (Cacao) (Cocoa)	NA	NA	GO:0016021~integral component of membrane
gma-miR156n	TTGACAGAAGAGAGTGAGCAC	Contig9208	174	-28.06	2	20	1229	1250	19	84.21%	89.47%	Uncharacterized protein isoform 1	TCM_005187	Theobroma cacao (Cacao) (Cocoa)	NA	NA	NA
bdi-miR169h-3p	AGGCAGTCACCTTGGCTAACT	Contig13302	168	-28.04	2	18	397	420	19	84.21%	84.21%	Putative uncharacterized protein	VIT_15s0048g00210	Vitis vinifera (Grape)	NA	NA	GO:0009706~chloroplast inner membrane;GO:0016021~integral component of membrane
bdi-miR169h-3p	AGGCAGTCACCTTGGCTAACT	Contig31702	168	-28.04	2	18	414	437	19	84.21%	84.21%	Putative uncharacterized protein	VIT_15s0048g00210	Vitis vinifera (Grape)	NA	NA	GO:0009706~chloroplast inner membrane;GO:0016021~integral component of membrane
gma-miR156n	TTGACAGAAGAGAGTGAGCAC	Contig11513	167	-28.01	2	20	1456	1474	18	88.89%	88.89%	Putative uncharacterized protein	VIT_07s0104g01600	Vitis vinifera (Grape)	GO:0008270~zinc ion binding	NA	NA
hvu-miR5049c	AGACTATTATTTTGAGACGGAGGG	Contig529	190	-28.01	2	23	173	196	21	85.71%	90.48%	Tubby-like F-box protein	CICLE_v10001275mg	Citrus clementina	NA	NA	NA
sly-miR166c-5p	GGGATGTTGGCTGGCTCGATGC	Contig4105	174	-27.99	2	21	1056	1076	19	84.21%	89.47%	Uncharacterized protein	GSCOC_T00039894001	Coffea canephora (Robusta coffee)	NA	NA	NA
aly-miR398a-5p	AGGAGCGTCATGAGAACACATC	Contig58725	170	-27.98	2	20	140	162	19	84.21%	84.21%	Uncharacterized protein	GSCOC_T00018879001	Coffea canephora (Robusta coffee)	NA	NA	NA
csi-miR166b	TCGGACCAGGCTTCATTCCCG	Contig22848	163	-27.98	2	17	247	269	17	82.35%	88.24%	Peroxidase (EC 1.11.1.7)	RCOM_0960960	Ricinus communis (Castor bean)	GO:0020037~heme binding;GO:0046872~metal ion binding;GO:0004601~peroxidase activity	GO:0006979~response to oxidative stress	NA
mdm-miR396a	TTCCACGGCTTTCTTGAACAGC	Contig15632	181	-27.95	2	19	706	728	18	94.44%	94.44%	Uncharacterized protein	GSCOC_T00004959001	Coffea canephora (Robusta coffee)	GO:0003676~nucleic acid binding;GO:0000166~nucleotide binding	NA	NA
sly-miR166c-5p	GGGATGTTGGCTGGCTCGATGC	Contig22974	178	-27.95	2	21	1158	1178	19	89.47%	89.47%	Short-chain dehydrogenase/reductase family 42E member 1	L484_024808	Morus notabilis	GO:0003854~3-beta-hydroxy-delta5-steroid dehydrogenase activity	GO:0006694~steroid biosynthetic process	GO:0016021~integral component of membrane
ppe-miR396a	TTCCACGGCTTTCTTGAACGG	Contig15632	181	-27.95	2	19	707	728	18	94.44%	94.44%	Uncharacterized protein	GSCOC_T00004959001	Coffea canephora (Robusta coffee)	GO:0003676~nucleic acid binding;GO:0000166~nucleotide binding	NA	NA
vvi-miR396a	TTCCACGGCTTTCTTGAACTATT	Contig15632	183	-27.95	2	21	705	728	20	90.00%	90.00%	Uncharacterized protein	GSCOC_T00004959001	Coffea canephora (Robusta coffee)	GO:0003676~nucleic acid binding;GO:0000166~nucleotide binding	NA	NA
mtr-miR168a	TTGCTTGGTGCAGGTCGGGACC	Contig7338	167	-27.92	2	21	1816	1838	20	80.00%	80.00%	Uncharacterized protein	GSCOC_T00041638001	Coffea canephora (Robusta coffee)	GO:0005524~ATP binding;GO:0004672~protein kinase activity	NA	NA
mtr-miR168a	TTGCTTGGTGCAGGTCGGGACC	Contig52848	167	-27.92	2	21	855	877	20	80.00%	80.00%	Uncharacterized protein	GSCOC_T00041638001	Coffea canephora (Robusta coffee)	GO:0005524~ATP binding;GO:0004672~protein kinase activity	NA	NA
osa-miR156l-3p	GCTCACTTCTCTTTCTGTCACC	Contig31350	179	-27.92	2	20	58	79	18	83.33%	94.44%	Uncharacterized protein	GSCOC_T00037082001	Coffea canephora (Robusta coffee)	NA	NA	NA
bna-miR167b	TGAAGCTGCCAGCATGATCTAAACT	Contig19027	175	-27.9	2	21	3862	3888	21	80.95%	85.71%	Uncharacterized protein	JCGZ_19418	Jatropha curcas (Barbados nut)	GO:0003843~1,3-beta-D-glucan synthase activity	GO:0006075~(1->3)-beta-D-glucan biosynthetic process	GO:0000148~1,3-beta-D-glucan synthase complex;GO:0016021~integral component of membrane
bna-miR167b	TGAAGCTGCCAGCATGATCTAAACT	Contig51253	175	-27.9	2	21	3362	3388	21	80.95%	85.71%	Uncharacterized protein	JCGZ_19418	Jatropha curcas (Barbados nut)	GO:0003843~1,3-beta-D-glucan synthase activity	GO:0006075~(1->3)-beta-D-glucan biosynthetic process	GO:0000148~1,3-beta-D-glucan synthase complex;GO:0016021~integral component of membrane
bna-miR169k	TAGCCAAGGATGACTTGCCTG	Contig3901	173	-27.89	2	19	630	651	18	88.89%	88.89%	RWD domain-containing 1	F383_11670	Gossypium arboreum (Tree cotton) (Gossypium nanking)	NA	NA	NA
vvi-miR171g	GCTGAGCCGAACCAATATTACTC	Contig54051	176	-27.85	2	21	413	435	19	84.21%	84.21%	Uncharacterized protein	POPTR_0009s13190g	Populus trichocarpa (Western balsam poplar) (Populus balsamifera subsp. trichocarpa)	NA	NA	GO:0016021~integral component of membrane
osa-miR156l-3p	GCTCACTTCTCTTTCTGTCACC	Contig26871	169	-27.85	2	20	182	202	18	83.33%	88.89%	Uncharacterized protein	CISIN_1g004049mg	Citrus sinensis (Sweet orange) (Citrus aurantium var. sinensis)	GO:0005524~ATP binding;GO:0004672~protein kinase activity	NA	NA
nta-miR479a	TGAGCCAAACCAATATTACTCT	Contig12928	174	-27.83	2	21	503	523	19	84.21%	89.47%	Uncharacterized protein	CISIN_1g004302mg	Citrus sinensis (Sweet orange) (Citrus aurantium var. sinensis)	NA	NA	NA
smo-miR408	TGCACTGCCTCTTCCCTGGCTTTTTT	Contig59032	177	-27.8	2	24	2176	2200	22	81.82%	81.82%	Uncharacterized protein	GSCOC_T00024090001	Coffea canephora (Robusta coffee)	NA	GO:0006886~intracellular protein transport;GO:0016192~vesicle-mediated transport	GO:0005622~intracellular
gma-miR156n	TTGACAGAAGAGAGTGAGCAC	Contig8557	182	-27.79	2	19	176	196	17	94.12%	94.12%	Uncharacterized protein	POPTR_0011s12040g	Populus trichocarpa (Western balsam poplar) (Populus balsamifera subsp. trichocarpa)	NA	GO:0010155~regulation of proton transport	GO:0005783~endoplasmic reticulum;GO:0016021~integral component of membrane;GO:0005886~plasma membrane
aly-miR165a-3p	TCGGACCAGGCTTCATCCCCC	Contig22848	163	-27.78	2	17	247	269	17	82.35%	88.24%	Peroxidase (EC 1.11.1.7)	RCOM_0960960	Ricinus communis (Castor bean)	GO:0020037~heme binding;GO:0046872~metal ion binding;GO:0004601~peroxidase activity	GO:0006979~response to oxidative stress	NA
zma-miR169l-5p	AAGTAGCCAAGGATGATTTGCC	Contig34929	173	-27.76	2	20	1007	1027	18	83.33%	94.44%	Uncharacterized protein	PGSC0003DMG400029777	Solanum tuberosum (Potato)	NA	NA	GO:0016021~integral component of membrane;GO:0005886~plasma membrane
gma-miR156n	TTGACAGAAGAGAGTGAGCAC	Contig52129	174	-27.74	2	19	3195	3215	17	82.35%	94.12%	Uncharacterized protein	GSCOC_T00012968001	Coffea canephora (Robusta coffee)	NA	NA	NA
ppe-miR396a	TTCCACGGCTTTCTTGAACGG	Contig53921	169	-27.66	2	19	427	448	18	83.33%	88.89%	CASP-like protein	Solyc06g071440.2	Solanum lycopersicum (Tomato) (Lycopersicon esculentum)	NA	NA	GO:0016021~integral component of membrane;GO:0005886~plasma membrane
mes-miR166i	TTGGACCAGGCTTCATTCCCC	Contig18977	174	-27.65	2	20	118	139	19	84.21%	89.47%	Uncharacterized protein	Solyc02g072000.2	Solanum lycopersicum (Tomato) (Lycopersicon esculentum)	GO:0043565~sequence-specific DNA binding;GO:0003700~sequence-specific DNA binding transcription factor activity	NA	GO:0005634~nucleus
zma-miR396g-5p	CAGTTCAATAAAGCCGTGGGAATT	Contig38710	178	-27.64	2	20	2544	2569	20	85.00%	90.00%	Plastid movement impaired1	TCM_024527	Theobroma cacao (Cacao) (Cocoa)	NA	GO:0009902~chloroplast relocation;GO:0010207~photosystem II assembly;GO:0045893~positive regulation of transcription, DNA-templated;GO:0006364~rRNA processing;GO:0035304~regulation of protein dephosphorylation;GO:0010027~thylakoid membrane organization;GO:0042793~transcription from plastid promoter	GO:0005886~plasma membrane
sly-miR395b	CTGAAGTGTTTGGGGGAACTC	Contig21221	159	-27.62	2	18	77	101	20	80.00%	80.00%	Splicing factor PWI domain-containing protein / RNA recognition motif-containing protein isoform 3	TCM_010310	Theobroma cacao (Cacao) (Cocoa)	GO:0003676~nucleic acid binding;GO:0000166~nucleotide binding	GO:0006397~mRNA processing	NA
sly-miR166c-5p	GGGATGTTGGCTGGCTCGATGC	Contig16671	167	-27.58	2	21	361	383	20	80.00%	80.00%	Putative uncharacterized protein	RCOM_1553570	Ricinus communis (Castor bean)	NA	NA	GO:0033588~Elongator holoenzyme complex
ppt-miR319d-3p	CTTGGACTGAAGGGAGCTCCCT	Contig14080	179	-27.58	2	20	1176	1197	18	83.33%	94.44%	Putative uncharacterized protein	VIT_04s0008g07110	Vitis vinifera (Grape)	GO:0004190~aspartic-type endopeptidase activity	NA	NA
bgy-miR156	TTGACAGAAGATAGAGAGCACT	Contig240	175	-27.58	2	21	509	531	20	80.00%	90.00%	Ankyrin repeat family protein, putative	TCM_032859	Theobroma cacao (Cacao) (Cocoa)	NA	NA	GO:0016021~integral component of membrane
bgy-miR156	TTGACAGAAGATAGAGAGCACT	Contig9208	175	-27.58	2	21	1228	1250	20	80.00%	90.00%	Uncharacterized protein isoform 1	TCM_005187	Theobroma cacao (Cacao) (Cocoa)	NA	NA	NA
aly-miR165a-3p	TCGGACCAGGCTTCATCCCCC	Contig15232	168	-27.58	2	18	2405	2426	17	82.35%	94.12%	Uncharacterized protein	PRUPE_ppa020787mg	Prunus persica (Peach) (Amygdalus persica)	NA	GO:0051301~cell division;GO:0006342~chromatin silencing;GO:0048825~cotyledon development;GO:0016569~covalent chromatin modification;GO:0009855~determination of bilateral symmetry;GO:0009560~embryo sac egg cell differentiation;GO:0009880~embryonic pattern specification;GO:0031047~gene silencing by RNA;GO:0019915~lipid storage;GO:0006406~mRNA export from nucleus;GO:0010074~maintenance of meristem i…	GO:0005622~intracellular
mtr-miR5239	CCCACGGAGAAAAGATAGAAAAT	Contig3265	169	-27.57	2	19	162	185	18	83.33%	88.89%	Uncharacterized protein	JCGZ_03997	Jatropha curcas (Barbados nut)	GO:0005215~transporter activity	NA	NA
ppt-miR319d-3p	CTTGGACTGAAGGGAGCTCCCT	Contig29213	174	-27.56	2	21	1184	1204	19	84.21%	89.47%	Uncharacterized protein	NA	Musa acuminata subsp. malaccensis (Wild banana) (Musa malaccensis)	GO:0043813~phosphatidylinositol-3,5-bisphosphate 5-phosphatase activity	GO:0045010~actin nucleation;GO:0007155~cell adhesion;GO:0071555~cell wall organization;GO:0010413~glucuronoxylan metabolic process;GO:0046855~inositol phosphate dephosphorylation;GO:0032957~inositol trisphosphate metabolic process;GO:0009832~plant-type cell wall biogenesis;GO:0006487~protein N-linked glycosylation;GO:0048765~root hair cell differentiation;GO:0010090~trichome morphogenesis;GO:0009…	NA
gma-miR156n	TTGACAGAAGAGAGTGAGCAC	Contig5051	174	-27.56	2	20	2875	2896	19	84.21%	89.47%	Uncharacterized protein	POPTR_0017s13570g	Populus trichocarpa (Western balsam poplar) (Populus balsamifera subsp. trichocarpa)	NA	NA	GO:0016021~integral component of membrane
pta-miR396	TTCCACAGCTTTCTTGAACTTT	Contig22734	171	-27.53	2	21	272	294	20	80.00%	85.00%	Laccase (EC 1.10.3.2) (Benzenediol:oxygen oxidoreductase) (Diphenol oxidase) (Urishiol oxidase)	VIT_06s0004g07420	Vitis vinifera (Grape)	GO:0005507~copper ion binding;GO:0052716~hydroquinone:oxygen oxidoreductase activity	GO:0046274~lignin catabolic process	GO:0048046~apoplast
gma-miR156n	TTGACAGAAGAGAGTGAGCAC	Contig24524	169	-27.53	2	20	214	233	18	83.33%	88.89%	Uncharacterized protein	EUGRSUZ_E02454	Eucalyptus grandis (Flooded gum)	NA	NA	NA
bna-miR169k	TAGCCAAGGATGACTTGCCTG	Contig10481	170	-27.51	2	20	199	222	21	80.95%	80.95%	Uncharacterized protein	L484_027744	Morus notabilis	NA	NA	GO:0016021~integral component of membrane
bna-miR169k	TAGCCAAGGATGACTTGCCTG	Contig23372	170	-27.51	2	20	461	484	21	80.95%	80.95%	Putative uncharacterized protein	VITISV_000715	Vitis vinifera (Grape)	NA	NA	GO:0016021~integral component of membrane
sly-miR166c-5p	GGGATGTTGGCTGGCTCGATGC	Contig13390	165	-27.5	2	19	1740	1762	18	83.33%	83.33%	Regulator of chromosome condensation family protein isoform 2	TCM_037200	Theobroma cacao (Cacao) (Cocoa)	NA	NA	NA
mes-miR166i	TTGGACCAGGCTTCATTCCCC	Contig6181	166	-27.5	2	20	197	219	20	80.00%	80.00%	Uncharacterized protein	L484_016031	Morus notabilis	NA	NA	NA
mes-miR166i	TTGGACCAGGCTTCATTCCCC	Contig22197	166	-27.5	2	20	126	148	20	80.00%	80.00%	Uncharacterized protein	MIMGU_mgv1a021350mg	Erythranthe guttata (Yellow monkey flower) (Mimulus guttatus)	NA	NA	GO:0016021~integral component of membrane
mes-miR166i	TTGGACCAGGCTTCATTCCCC	Contig29493	166	-27.5	2	20	1468	1490	20	80.00%	80.00%	Putative uncharacterized protein	VIT_18s0001g13970	Vitis vinifera (Grape)	NA	NA	NA
sly-miR166c-5p	GGGATGTTGGCTGGCTCGATGC	Contig6582	165	-27.47	2	20	1575	1599	21	80.95%	80.95%	Uncharacterized protein	GSCOC_T00039004001	Coffea canephora (Robusta coffee)	NA	NA	NA
sly-miR166c-5p	GGGATGTTGGCTGGCTCGATGC	Contig16378	165	-27.47	2	20	274	298	21	80.95%	80.95%	40S ribosomal protein S3a (Protein cyc07)	cyc07	Daucus carota (Wild carrot)	GO:0003735~structural constituent of ribosome	GO:0006412~translation	GO:0022627~cytosolic small ribosomal subunit
mes-miR166i	TTGGACCAGGCTTCATTCCCC	Contig2616	168	-27.47	2	19	277	300	20	85.00%	85.00%	Serine hydroxymethyltransferase (EC 2.1.2.1)	RCOM_1657030	Ricinus communis (Castor bean)	GO:0004372~glycine hydroxymethyltransferase activity;GO:0008168~methyltransferase activity;GO:0030170~pyridoxal phosphate binding	GO:0006563~L-serine metabolic process;GO:0006544~glycine metabolic process;GO:0035999~tetrahydrofolate interconversion	NA
mes-miR166i	TTGGACCAGGCTTCATTCCCC	Contig10820	168	-27.47	2	19	376	399	20	85.00%	85.00%	Uncharacterized protein	PRUPE_ppa010176mg	Prunus persica (Peach) (Amygdalus persica)	NA	NA	GO:0016021~integral component of membrane
ppe-miR396a	TTCCACGGCTTTCTTGAACGG	Contig18440	172	-27.47	2	18	508	530	18	88.89%	88.89%	Uncharacterized protein	CISIN_1g012837mg	Citrus sinensis (Sweet orange) (Citrus aurantium var. sinensis)	NA	GO:0008033~tRNA processing	NA
stu-miR6149-5p	GTCGAGACTGGAAACACACCTGAATCGG	Contig14974	183	-27.46	2	25	1963	1992	25	80.00%	80.00%	Putative uncharacterized protein	VIT_19s0090g01210	Vitis vinifera (Grape)	NA	GO:0016117~carotenoid biosynthetic process;GO:0009902~chloroplast relocation;GO:0019288~isopentenyl diphosphate biosynthetic process, methylerythritol 4-phosphate pathway;GO:0016556~mRNA modification;GO:0000023~maltose metabolic process;GO:0034660~ncRNA metabolic process;GO:0006457~protein folding;GO:0015031~protein transport;GO:0019252~starch biosynthetic process;GO:0010103~stomatal complex morp…	GO:0009941~chloroplast envelope;GO:0009570~chloroplast stroma
stu-miR6149-5p	GTCGAGACTGGAAACACACCTGAATCGG	Contig34171	183	-27.46	2	25	688	717	25	80.00%	80.00%	Putative uncharacterized protein	VIT_05s0102g00310 VITISV_030118	Vitis vinifera (Grape)	GO:0046906~tetrapyrrole binding	GO:0009073~aromatic amino acid family biosynthetic process;GO:0016117~carotenoid biosynthetic process;GO:0030154~cell differentiation;GO:0010019~chloroplast-nucleus signaling pathway;GO:0019344~cysteine biosynthetic process;GO:0009965~leaf morphogenesis;GO:0006098~pentose-phosphate shunt;GO:0010207~photosystem II assembly;GO:0043085~positive regulation of catalytic activity;GO:0045893~positive re…	NA
mdm-miR396a	TTCCACGGCTTTCTTGAACAGC	Contig48267	175	-27.46	2	20	64	85	18	83.33%	88.89%	Uncharacterized protein	MIMGU_mgv1a004000mg	Erythranthe guttata (Yellow monkey flower) (Mimulus guttatus)	GO:0005524~ATP binding;GO:0004672~protein kinase activity	NA	NA
csi-miR166b	TCGGACCAGGCTTCATTCCCG	JG761090	163	-27.45	2	18	288	307	16	87.50%	87.50%	Importin subunit alpha	POPTR_0016s08790g	Populus trichocarpa (Western balsam poplar) (Populus balsamifera subsp. trichocarpa)	GO:0008565~protein transporter activity	GO:0006396~RNA processing;GO:0000278~mitotic cell cycle;GO:0048522~positive regulation of cellular process;GO:0006606~protein import into nucleus;GO:0009410~response to xenobiotic stimulus	GO:0005829~cytosol;GO:0005634~nucleus
ppe-miR396a	TTCCACGGCTTTCTTGAACGG	Contig46985	167	-27.42	2	17	200	221	16	87.50%	93.75%	Uncharacterized protein	POPTR_0011s06800g	Populus trichocarpa (Western balsam poplar) (Populus balsamifera subsp. trichocarpa)	NA	NA	NA
nta-miR477a	TACTCTCCCTCAAGGGCTTCTGG	Contig15094	163	-27.41	2	21	733	752	19	84.21%	84.21%	Uncharacterized protein	PGSC0003DMG400000562	Solanum tuberosum (Potato)	GO:0016787~hydrolase activity	NA	GO:0005618~cell wall
nta-miR477a	TACTCTCCCTCAAGGGCTTCTGG	Contig48178	163	-27.41	2	21	733	752	19	84.21%	84.21%	Uncharacterized protein	PGSC0003DMG400000562	Solanum tuberosum (Potato)	GO:0016787~hydrolase activity	NA	GO:0005618~cell wall
gma-miR398c	TGTGTTCTCAGGTCGCCCCTG	Contig35286	165	-27.41	2	18	248	268	16	81.25%	87.50%	JHL06B08.8 protein (Uncharacterized protein)	JHL06B08.8 JCGZ_21112	Jatropha curcas (Barbados nut)	GO:0016757~transferase activity, transferring glycosyl groups	NA	GO:0016021~integral component of membrane
bna-miR169k	TAGCCAAGGATGACTTGCCTG	Contig47581	183	-27.4	2	20	1212	1232	18	88.89%	94.44%	Serine/threonine protein kinase 2	TCM_019682	Theobroma cacao (Cacao) (Cocoa)	GO:0005524~ATP binding;GO:0004674~protein serine/threonine kinase activity	NA	NA
nta-miR477a	TACTCTCCCTCAAGGGCTTCTGG	Contig9625	160	-27.38	2	22	93	114	21	80.95%	80.95%	Uncharacterized protein	Solyc05g015420.2	Solanum lycopersicum (Tomato) (Lycopersicon esculentum)	NA	NA	NA
nta-miR477a	TACTCTCCCTCAAGGGCTTCTGG	Contig22946	160	-27.38	2	22	101	122	21	80.95%	80.95%	HCP-like superfamily protein with MYND-type zinc finger	TCM_008826	Theobroma cacao (Cacao) (Cocoa)	NA	NA	NA
sly-miR166c-5p	GGGATGTTGGCTGGCTCGATGC	Contig27995	175	-27.38	2	20	12	33	18	83.33%	88.89%	Uncharacterized protein	POPTR_0016s11940g	Populus trichocarpa (Western balsam poplar) (Populus balsamifera subsp. trichocarpa)	GO:0005215~transporter activity	GO:0006857~oligopeptide transport	GO:0016021~integral component of membrane
zma-miR172d-5p	GTAGCACCATCAAGATTCACA	Contig35487	177	-27.36	2	19	419	440	18	88.89%	94.44%	Uncharacterized protein	JCGZ_02215	Jatropha curcas (Barbados nut)	NA	NA	NA
ath-miR168a-3p	CCCGCCTTGCATCAATTGAATT	Contig4188	168	-27.35	2	21	192	211	19	84.21%	89.47%	Phosphatase 2C family protein	TCM_007186	Theobroma cacao (Cacao) (Cocoa)	GO:0046872~metal ion binding;GO:0004722~protein serine/threonine phosphatase activity	GO:0052542~defense response by callose deposition;GO:0030968~endoplasmic reticulum unfolded protein response;GO:0043069~negative regulation of programmed cell death;GO:0006612~protein targeting to membrane;GO:0010363~regulation of plant-type hypersensitive response;GO:0010200~response to chitin	GO:0005622~intracellular
ppt-miR166k	CCGGACCAGGCTTCATTCCCC	Contig22471	169	-27.34	2	18	1126	1146	16	87.50%	87.50%	Uncharacterized protein	PRUPE_ppa008928mg	Prunus persica (Peach) (Amygdalus persica)	NA	NA	NA
bgy-miR156	TTGACAGAAGATAGAGAGCACT	Contig365	178	-27.31	2	21	2845	2865	19	89.47%	89.47%	Uncharacterized protein	GSCOC_T00031164001	Coffea canephora (Robusta coffee)	NA	NA	NA
ppt-miR319d-3p	CTTGGACTGAAGGGAGCTCCCT	Contig1821	164	-27.29	2	19	682	702	17	82.35%	88.24%	Uncharacterized protein	GSCOC_T00016318001	Coffea canephora (Robusta coffee)	NA	NA	NA
ppt-miR477e	ACTCTCCCTCAAAGGCTTCCGAGAA	Contig22545	165	-27.28	2	22	4095	4118	21	80.95%	80.95%	Putative uncharacterized protein	VIT_04s0008g02740	Vitis vinifera (Grape)	NA	NA	NA
mdm-miR391	CGCAGGAGAGATGACGCCCACCT	Contig8702	160	-27.25	2	21	20	43	21	80.95%	80.95%	Uncharacterized protein (Fragment)	CICLE_v100308912mg	Citrus clementina	GO:0008565~protein transporter activity	GO:0031204~posttranslational protein targeting to membrane, translocation	GO:0016021~integral component of membrane;GO:0005622~intracellular
aly-miR165a-3p	TCGGACCAGGCTTCATCCCCC	Contig42596	158	-27.23	2	19	1735	1754	18	83.33%	83.33%	Uncharacterized protein	BVRB_4g088190	Beta vulgaris subsp. vulgaris	NA	NA	NA
mes-miR166i	TTGGACCAGGCTTCATTCCCC	Contig38678	163	-27.22	2	19	714	732	17	82.35%	88.24%	Uncharacterized protein (Fragment)	MIMGU_mgv1a026042mg	Erythranthe guttata (Yellow monkey flower) (Mimulus guttatus)	NA	NA	NA
mdm-miR396a	TTCCACGGCTTTCTTGAACAGC	Contig34451	165	-27.21	2	20	997	1017	18	83.33%	83.33%	Uncharacterized protein	MIMGU_mgv1a007451mg	Erythranthe guttata (Yellow monkey flower) (Mimulus guttatus)	GO:0071949~FAD binding	NA	NA
sly-miR166c-5p	GGGATGTTGGCTGGCTCGATGC	Contig19138	174	-27.21	2	21	400	420	19	84.21%	89.47%	Uncharacterized protein	GSCOC_T00035255001	Coffea canephora (Robusta coffee)	GO:0005524~ATP binding;GO:0042623~ATPase activity, coupled	GO:0006625~protein targeting to peroxisome	GO:0005778~peroxisomal membrane
sly-miR166c-5p	GGGATGTTGGCTGGCTCGATGC	Contig42287	174	-27.21	2	21	928	948	19	84.21%	89.47%	Uncharacterized protein (Fragment)	CISIN_1g0010543mg	Citrus sinensis (Sweet orange) (Citrus aurantium var. sinensis)	NA	NA	NA
gma-miR156n	TTGACAGAAGAGAGTGAGCAC	Contig39637	172	-27.17	2	19	2166	2185	17	88.24%	94.12%	Putative uncharacterized protein	VIT_02s0025g02750	Vitis vinifera (Grape)	GO:0008270~zinc ion binding	NA	NA
vvi-miR171g	GCTGAGCCGAACCAATATTACTC	Contig2463	178	-27.15	2	22	838	863	23	86.96%	86.96%	Uncharacterized protein	GSCOC_T00042273001	Coffea canephora (Robusta coffee)	GO:0008270~zinc ion binding	NA	GO:0016021~integral component of membrane
mdm-miR391	CGCAGGAGAGATGACGCCCACCT	Contig7662	169	-27.14	2	19	308	331	18	83.33%	88.89%	Uncharacterized protein	Solyc01g108600.2	Solanum lycopersicum (Tomato) (Lycopersicon esculentum)	GO:0003824~catalytic activity;GO:0046872~metal ion binding	GO:0006508~proteolysis	NA
bdi-miR169h-3p	AGGCAGTCACCTTGGCTAACT	Contig4964	165	-27.13	2	20	571	590	18	83.33%	83.33%	Putative uncharacterized protein	VIT_01s0011g03470	Vitis vinifera (Grape)	GO:0003677~DNA binding;GO:0003700~sequence-specific DNA binding transcription factor activity	GO:0006351~transcription, DNA-templated	GO:0005634~nucleus
bdi-miR169h-3p	AGGCAGTCACCTTGGCTAACT	Contig17267	165	-27.13	2	20	952	971	18	83.33%	83.33%	Uncharacterized protein	POPTR_0010s06970g	Populus trichocarpa (Western balsam poplar) (Populus balsamifera subsp. trichocarpa)	NA	GO:0045454~cell redox homeostasis	GO:0005623~cell
ppt-miR533a-5p	GAGCCAGGCTGTGAGGGGGAATGTTT	Contig36821	171	-27.13	2	21	904	930	20	80.00%	85.00%	Putative uncharacterized protein	VIT_18s0001g04160	Vitis vinifera (Grape)	GO:0003743~translation initiation factor activity	NA	NA
csi-miR166b	TCGGACCAGGCTTCATTCCCG	Contig17521	165	-27.12	2	18	571	591	16	81.25%	87.50%	Basic helix-loop-helix DNA-binding superfamily protein	TCM_006692	Theobroma cacao (Cacao) (Cocoa)	GO:0003677~DNA binding;GO:0003700~sequence-specific DNA binding transcription factor activity	GO:0006635~fatty acid beta-oxidation;GO:0016558~protein import into peroxisome matrix	GO:0005622~intracellular
aly-miR165a-3p	TCGGACCAGGCTTCATCCCCC	Contig7695	170	-27.11	2	19	704	724	17	82.35%	88.24%	Uncharacterized protein	CICLE_v10016695mg	Citrus clementina	NA	NA	NA
aly-miR165a-3p	TCGGACCAGGCTTCATCCCCC	Contig17679	170	-27.11	2	19	2112	2132	17	82.35%	88.24%	Uncharacterized protein	PGSC0003DMG400031748	Solanum tuberosum (Potato)	NA	GO:0006888~ER to Golgi vesicle-mediated transport;GO:0006984~ER-nucleus signaling pathway;GO:0000165~MAPK cascade;GO:0043090~amino acid import;GO:0015696~ammonium transport;GO:0015802~basic amino acid transport;GO:0008219~cell death;GO:0052542~defense response by callose deposition;GO:0042742~defense response to bacterium;GO:0050832~defense response to fungus;GO:0009595~detection of biotic stimul…	GO:0005737~cytoplasm
ppe-miR396a	TTCCACGGCTTTCTTGAACGG	Contig48267	175	-27.09	2	20	65	85	18	83.33%	88.89%	Uncharacterized protein	MIMGU_mgv1a004000mg	Erythranthe guttata (Yellow monkey flower) (Mimulus guttatus)	GO:0005524~ATP binding;GO:0004672~protein kinase activity	NA	NA
sly-miR166c-5p	GGGATGTTGGCTGGCTCGATGC	Contig39494	170	-27.08	2	19	934	955	17	82.35%	88.24%	Uncharacterized protein	PGSC0003DMG400011180	Solanum tuberosum (Potato)	NA	GO:0051260~protein homooligomerization	NA
gma-miR156n	TTGACAGAAGAGAGTGAGCAC	Contig25289	173	-27.06	2	19	171	192	18	88.89%	88.89%	Uncharacterized protein	PGSC0003DMG400006899	Solanum tuberosum (Potato)	GO:0031418~L-ascorbic acid binding;GO:0005506~iron ion binding;GO:0016705~oxidoreductase activity, acting on paired donors, with incorporation or reduction of molecular oxygen	NA	NA
ptc-miR399i	TGCCAAAGGAGAGTTGCCCTC	Contig2866	167	-27.04	2	19	1013	1031	17	88.24%	88.24%	Putative uncharacterized protein	VIT_08s0007g01490	Vitis vinifera (Grape)	NA	NA	NA
ptc-miR399i	TGCCAAAGGAGAGTTGCCCTC	Contig32866	167	-27.04	2	19	2393	2411	17	88.24%	88.24%	Putative uncharacterized protein	VIT_08s0007g01490	Vitis vinifera (Grape)	NA	NA	NA
gma-miR6300	ATGGTCGTTGTAGTATAGTGGTAAGTATTCCCGCCT	Contig15562	188	-27.03	2	30	37	72	30	80.00%	80.00%	Uncharacterized protein	PGSC0003DMG402002623	Solanum tuberosum (Potato)	NA	NA	GO:0016021~integral component of membrane
bna-miR169k	TAGCCAAGGATGACTTGCCTG	Contig41525	173	-27.03	2	19	2494	2515	18	88.89%	88.89%	Putative uncharacterized protein	VIT_09s0018g01620	Vitis vinifera (Grape)	NA	GO:0048193~Golgi vesicle transport	GO:0005783~endoplasmic reticulum
ppt-miR477e	ACTCTCCCTCAAAGGCTTCCGAGAA	Contig7450	166	-27.01	2	21	1157	1183	21	80.95%	80.95%	Uncharacterized protein	B456_001G121700	Gossypium raimondii (New World cotton)	GO:0046872~metal ion binding;GO:0003676~nucleic acid binding	NA	NA
ppt-miR477e	ACTCTCCCTCAAAGGCTTCCGAGAA	Contig7935	166	-27.01	2	21	1332	1358	21	80.95%	80.95%	WIP domain protein 3	TCM_041441	Theobroma cacao (Cacao) (Cocoa)	GO:0046872~metal ion binding;GO:0003676~nucleic acid binding;GO:0003700~sequence-specific DNA binding transcription factor activity	NA	GO:0005634~nucleus
aly-miR165a-3p	TCGGACCAGGCTTCATCCCCC	Contig29330	163	-26.99	2	19	48	66	17	82.35%	88.24%	Uncharacterized protein	BVRB_3g053360	Beta vulgaris subsp. vulgaris	NA	NA	NA
aly-miR165a-3p	TCGGACCAGGCTTCATCCCCC	Contig33635	163	-26.99	2	19	297	315	17	82.35%	88.24%	Uncharacterized protein	BVRB_3g053360	Beta vulgaris subsp. vulgaris	NA	NA	NA
bra-miR408-5p	TGCACTGCCTCTTCCCTGGCTCC	Contig2804	164	-26.99	2	20	1020	1040	18	83.33%	83.33%	Putative uncharacterized protein	VIT_13s0047g00320	Vitis vinifera (Grape)	NA	GO:0007049~cell cycle	NA
ppe-miR396a	TTCCACGGCTTTCTTGAACGG	Contig411	163	-26.98	2	18	221	240	16	81.25%	93.75%	Uncharacterized protein	CICLE_v10026375mg	Citrus clementina	GO:0003676~nucleic acid binding;GO:0000166~nucleotide binding	NA	NA
osa-miR166e-3p	TCGAACCAGGCTTCATTCCCC	Contig14326	171	-26.98	2	20	546	566	18	83.33%	83.33%	Uncharacterized protein	PRUPE_ppa013976mg	Prunus persica (Peach) (Amygdalus persica)	NA	NA	NA
bna-miR169k	TAGCCAAGGATGACTTGCCTG	Contig45788	164	-26.97	2	20	19	37	18	83.33%	83.33%	Putative uncharacterized protein	VIT_00s0179g00190	Vitis vinifera (Grape)	NA	NA	NA
bgy-miR156	TTGACAGAAGATAGAGAGCACT	Contig5568	175	-26.96	2	20	348	369	18	83.33%	88.89%	Uncharacterized protein (Fragment)	MIMGU_mgv1a023735mg	Erythranthe guttata (Yellow monkey flower) (Mimulus guttatus)	NA	NA	NA
bgy-miR156	TTGACAGAAGATAGAGAGCACT	Contig22780	175	-26.96	2	20	348	369	18	83.33%	88.89%	Uncharacterized protein	Csa_3G171020	Cucumis sativus (Cucumber)	NA	NA	NA
mdm-miR396a	TTCCACGGCTTTCTTGAACAGC	Contig53921	169	-26.92	2	19	426	448	18	83.33%	88.89%	CASP-like protein	Solyc06g071440.2	Solanum lycopersicum (Tomato) (Lycopersicon esculentum)	NA	NA	GO:0016021~integral component of membrane;GO:0005886~plasma membrane
aly-miR398a-5p	AGGAGCGTCATGAGAACACATC	Contig34477	170	-26.92	2	21	111	135	22	81.82%	81.82%	Uncharacterized protein	JCGZ_17075	Jatropha curcas (Barbados nut)	NA	GO:0044238~primary metabolic process	NA
vvi-miR396a	TTCCACGGCTTTCTTGAACTATT	Contig53921	169	-26.92	2	19	425	448	18	83.33%	88.89%	CASP-like protein	Solyc06g071440.2	Solanum lycopersicum (Tomato) (Lycopersicon esculentum)	NA	NA	GO:0016021~integral component of membrane;GO:0005886~plasma membrane
aly-miR398a-5p	AGGAGCGTCATGAGAACACATC	Contig3845	171	-26.91	2	20	991	1012	18	83.33%	83.33%	Uncharacterized protein	PGSC0003DMG400009076	Solanum tuberosum (Potato)	GO:0005216~ion channel activity	NA	GO:0016021~integral component of membrane
osa-miR166i-5p	AATGAAGTTTGATCCAAGATCGAT	Contig21124	189	-26.91	2	23	233	257	22	86.36%	90.91%	Hin1 like protein	HIN1-Cc	Capsicum chinense (Scotch bonnet) (Bonnet pepper)	NA	NA	GO:0016021~integral component of membrane
aly-miR319b-5p	GAGAGCTTTCTTCGGTCCACT	Contig22780	168	-26.9	2	20	20	38	18	83.33%	88.89%	Uncharacterized protein	Csa_3G171020	Cucumis sativus (Cucumber)	NA	NA	NA
aly-miR319b-5p	GAGAGCTTTCTTCGGTCCACT	Contig32792	168	-26.9	2	20	34	52	18	83.33%	88.89%	Uncharacterized protein	BRADI2G40820	Brachypodium distachyon (Purple false brome) (Trachynia distachya)	GO:0008234~cysteine-type peptidase activity;GO:0036459~ubiquitinyl hydrolase activity	GO:0016579~protein deubiquitination;GO:0006511~ubiquitin-dependent protein catabolic process	NA
ath-miR168a-3p	CCCGCCTTGCATCAATTGAATT	Contig6642	172	-26.89	2	19	523	543	17	88.24%	94.12%	Uncharacterized protein	GSCOC_T00017688001	Coffea canephora (Robusta coffee)	NA	NA	NA
gma-miR1511	ACATGGTATCAGAGCCAGGTTGGC	Contig8955	171	-26.89	2	22	1634	1656	20	80.00%	85.00%	Putative uncharacterized protein	VIT_00s0229g00110	Vitis vinifera (Grape)	NA	NA	NA
gma-miR1511	ACATGGTATCAGAGCCAGGTTGGC	Contig59075	171	-26.89	2	22	3564	3586	20	80.00%	85.00%	Putative uncharacterized protein	VIT_00s0229g00110	Vitis vinifera (Grape)	NA	NA	NA
gma-miR398c	TGTGTTCTCAGGTCGCCCCTG	Contig29503	158	-26.87	2	18	54	74	17	82.35%	88.24%	Uncharacterized protein	Solyc12g096050.1	Solanum lycopersicum (Tomato) (Lycopersicon esculentum)	GO:0008289~lipid binding	NA	NA
osa-miR156l-3p	GCTCACTTCTCTTTCTGTCACC	Contig5260	169	-26.87	2	20	3149	3172	20	80.00%	90.00%	Uncharacterized protein	PRUPE_ppa000126mg	Prunus persica (Peach) (Amygdalus persica)	GO:0003677~DNA binding	NA	GO:0005634~nucleus
bdi-miR166e-3p	CTCGGACCAGGCTTTATTCCCC	Contig42596	171	-26.85	2	21	1733	1755	20	80.00%	85.00%	Uncharacterized protein	BVRB_4g088190	Beta vulgaris subsp. vulgaris	NA	NA	NA
csi-miR166b	TCGGACCAGGCTTCATTCCCG	Contig34062	163	-26.85	2	18	1253	1272	16	81.25%	93.75%	Putative uncharacterized protein	VIT_19s0014g05310	Vitis vinifera (Grape)	GO:0008270~zinc ion binding	GO:0006888~ER to Golgi vesicle-mediated transport;GO:0006886~intracellular protein transport	GO:0030127~COPII vesicle coat
ppe-miR396a	TTCCACGGCTTTCTTGAACGG	Contig34451	165	-26.84	2	20	998	1017	18	83.33%	83.33%	Uncharacterized protein	MIMGU_mgv1a007451mg	Erythranthe guttata (Yellow monkey flower) (Mimulus guttatus)	GO:0071949~FAD binding	NA	NA
osa-miR156l-3p	GCTCACTTCTCTTTCTGTCACC	Contig27129	175	-26.84	2	21	7	29	20	80.00%	90.00%	Uncharacterized protein	PGSC0003DMG400024634	Solanum tuberosum (Potato)	GO:0003677~DNA binding	GO:0006310~DNA recombination;GO:0006281~DNA repair;GO:0006260~DNA replication	GO:0005634~nucleus
csi-miR166b	TCGGACCAGGCTTCATTCCCG	Contig42596	164	-26.84	2	19	1732	1754	19	84.21%	84.21%	Uncharacterized protein	BVRB_4g088190	Beta vulgaris subsp. vulgaris	NA	NA	NA
bdi-miR169h-3p	AGGCAGTCACCTTGGCTAACT	Contig17563	167	-26.83	2	18	2873	2892	16	87.50%	93.75%	Putative uncharacterized protein	VITISV_009459	Vitis vinifera (Grape)	NA	NA	NA
zma-miR164g-3p	CACGTGCTCCCCTTCTCCAAC	Contig8772	160	-26.83	2	19	504	523	17	82.35%	82.35%	Uncharacterized protein	GSCOC_T00033553001	Coffea canephora (Robusta coffee)	GO:0003723~RNA binding;GO:0004525~ribonuclease III activity	GO:0006396~RNA processing	NA
sly-miR395b	CTGAAGTGTTTGGGGGAACTC	Contig385	164	-26.83	2	20	325	343	18	83.33%	83.33%	Uncharacterized protein	Solyc11g012700.1	Solanum lycopersicum (Tomato) (Lycopersicon esculentum)	NA	GO:0055085~transmembrane transport	GO:0016021~integral component of membrane
bgy-miR156	TTGACAGAAGATAGAGAGCACT	Contig3695	172	-26.82	2	19	1369	1389	17	88.24%	94.12%	Putative uncharacterized protein	VIT_12s0028g03480	Vitis vinifera (Grape)	GO:0004144~diacylglycerol O-acyltransferase activity	GO:0045017~glycerolipid biosynthetic process	NA
ata-miR172c-5p	GTAGCATCATCAAGATTCACA	Contig1920	173	-26.81	2	19	2074	2096	19	84.21%	89.47%	Uncharacterized protein	GSCOC_T00025599001	Coffea canephora (Robusta coffee)	GO:0003677~DNA binding	NA	GO:0016021~integral component of membrane;GO:0005634~nucleus
sly-miR166c-5p	GGGATGTTGGCTGGCTCGATGC	Contig42010	169	-26.8	2	21	556	577	20	80.00%	90.00%	Putative uncharacterized protein (Fragment)	NA	Panax quinquefolius (American ginseng) (Aralia quinquefolia)	GO:0004252~serine-type endopeptidase activity	NA	NA
sly-miR395b	CTGAAGTGTTTGGGGGAACTC	Contig47076	178	-26.8	2	19	98	118	17	88.24%	94.12%	Uncharacterized protein	NA	Musa acuminata subsp. malaccensis (Wild banana) (Musa malaccensis)	GO:0016747~transferase activity, transferring acyl groups other than amino-acyl groups	NA	NA
osa-miR156l-3p	GCTCACTTCTCTTTCTGTCACC	Contig50782	184	-26.79	2	21	284	305	19	89.47%	89.47%	RING/U-box superfamily protein, putative	TCM_047025	Theobroma cacao (Cacao) (Cocoa)	GO:0019789~SUMO transferase activity;GO:0008270~zinc ion binding	NA	NA
ppt-miR166k	CCGGACCAGGCTTCATTCCCC	Contig125	163	-26.79	2	17	858	879	16	81.25%	93.75%	Glycosyltransferase (EC 2.4.1.-)	GSCOC_T00032798001	Coffea canephora (Robusta coffee)	GO:0016758~transferase activity, transferring hexosyl groups	NA	NA
aly-miR398a-5p	AGGAGCGTCATGAGAACACATC	Contig8724	175	-26.78	2	21	1749	1771	20	85.00%	85.00%	Uncharacterized protein	PRUPE_ppa003370mg	Prunus persica (Peach) (Amygdalus persica)	NA	NA	NA
mtr-miR168a	TTGCTTGGTGCAGGTCGGGACC	Contig15930	166	-26.78	2	19	157	178	17	82.35%	82.35%	Putative uncharacterized protein	VIT_15s0024g00050	Vitis vinifera (Grape)	GO:0016888~endodeoxyribonuclease activity, producing 5'-phosphomonoesters	NA	NA
osa-miR156l-3p	GCTCACTTCTCTTTCTGTCACC	Contig13643	179	-26.77	2	20	1882	1903	18	83.33%	94.44%	Uncharacterized protein	L484_007633	Morus notabilis	NA	NA	GO:0005634~nucleus
ath-miR396b-3p	GTTCAAGAAAGCTGTGGGAAG	Contig747	169	-26.77	2	20	236	255	18	83.33%	88.89%	Histone-lysine N-methyltransferase (EC 2.1.1.43)	JCGZ_23831	Jatropha curcas (Barbados nut)	GO:0018024~histone-lysine N-methyltransferase activity;GO:0008270~zinc ion binding	NA	GO:0005634~nucleus
nta-miR477a	TACTCTCCCTCAAGGGCTTCTGG	Contig59198	159	-26.73	2	22	221	239	20	80.00%	80.00%	Putative uncharacterized protein	NA	Populus trichocarpa (Western balsam poplar) (Populus balsamifera subsp. trichocarpa)	NA	NA	GO:0016021~integral component of membrane
aly-miR165a-3p	TCGGACCAGGCTTCATCCCCC	Contig15603	169	-26.73	2	19	611	633	19	84.21%	84.21%	Putative U-box domain-containing 42-like protein	F383_01171	Gossypium arboreum (Tree cotton) (Gossypium nanking)	GO:0016874~ligase activity;GO:0004842~ubiquitin-protein transferase activity	NA	NA
ppt-miR477e	ACTCTCCCTCAAAGGCTTCCGAGAA	Contig21199	173	-26.71	2	19	798	824	19	84.21%	89.47%	Uncharacterized protein	F383_22524	Gossypium arboreum (Tree cotton) (Gossypium nanking)	GO:0003723~RNA binding;GO:0009982~pseudouridine synthase activity	GO:0001522~pseudouridine synthesis	NA
sly-miR166c-5p	GGGATGTTGGCTGGCTCGATGC	Contig48689	159	-26.7	2	18	290	313	18	83.33%	83.33%	Uncharacterized protein	GSCOC_T00015460001	Coffea canephora (Robusta coffee)	GO:0008234~cysteine-type peptidase activity;GO:0036459~ubiquitinyl hydrolase activity	GO:0016579~protein deubiquitination;GO:0006511~ubiquitin-dependent protein catabolic process	NA
ath-miR159b-3p	TTTGGATTGAAGGGAGCTCTTTTTCT	Contig10847	191	-26.67	2	24	2962	2987	22	81.82%	90.91%	Putative uncharacterized protein	VITISV_025518	Vitis vinifera (Grape)	GO:0003676~nucleic acid binding	GO:0015074~DNA integration	NA
ath-miR396b-3p	GTTCAAGAAAGCTGTGGGAAG	Contig26515	175	-26.67	2	20	432	452	18	83.33%	88.89%	Uncharacterized protein	JCGZ_20038	Jatropha curcas (Barbados nut)	NA	NA	NA
ata-miR166b-5p	TCGGACCAGGCGTCATTCCCC	Contig17229	164	-26.66	2	20	1129	1147	18	83.33%	83.33%	Uncharacterized protein	Solyc05g053290.2	Solanum lycopersicum (Tomato) (Lycopersicon esculentum)	GO:0046872~metal ion binding;GO:0004722~protein serine/threonine phosphatase activity	NA	NA
ptc-miR399i	TGCCAAAGGAGAGTTGCCCTC	Contig9072	172	-26.64	2	18	1194	1215	17	88.24%	94.12%	Uncharacterized protein	BVRB_9g207050	Beta vulgaris subsp. vulgaris	NA	NA	NA
mes-miR166i	TTGGACCAGGCTTCATTCCCC	Contig6309	164	-26.63	2	20	687	705	18	83.33%	83.33%	Uncoupling protein	AmUCP	Arum maculatum (Cuckoo-pint)	NA	GO:0006839~mitochondrial transport	GO:0016021~integral component of membrane;GO:0031966~mitochondrial membrane
mes-miR166i	TTGGACCAGGCTTCATTCCCC	Contig41559	164	-26.63	2	20	224	242	18	83.33%	83.33%	Uncharacterized protein	AMTR_s00029p00201060	Amborella trichopoda	NA	GO:0006839~mitochondrial transport	GO:0016021~integral component of membrane;GO:0031966~mitochondrial membrane
osa-miR156l-3p	GCTCACTTCTCTTTCTGTCACC	Contig656	174	-26.61	2	20	719	741	19	84.21%	89.47%	Uncharacterized protein	POPTR_0015s08580g	Populus trichocarpa (Western balsam poplar) (Populus balsamifera subsp. trichocarpa)	GO:0003677~DNA binding	NA	NA
ath-miR159b-3p	TTTGGATTGAAGGGAGCTCTTTTTCT	Contig11822	187	-26.6	2	25	357	384	25	80.00%	84.00%	Alpha/beta-Hydrolases superfamily protein isoform 2 (Fragment)	TCM_010465	Theobroma cacao (Cacao) (Cocoa)	GO:0016787~hydrolase activity	NA	NA
aly-miR398a-5p	AGGAGCGTCATGAGAACACATC	Contig5	164	-26.59	2	20	473	497	21	80.95%	85.71%	6-phosphogluconate dehydrogenase family protein	TCM_037784	Theobroma cacao (Cacao) (Cocoa)	GO:0051287~NAD binding;GO:0004616~phosphogluconate dehydrogenase (decarboxylating) activity	NA	GO:0005829~cytosol
bgy-miR156	TTGACAGAAGATAGAGAGCACT	Contig19436	164	-26.58	2	21	56	75	19	84.21%	84.21%	Uncharacterized protein	LR48_Vigan05g190500	Phaseolus angularis (Azuki bean) (Vigna angularis)	NA	NA	NA
bna-miR169k	TAGCCAAGGATGACTTGCCTG	Contig47021	164	-26.57	2	18	1326	1347	17	82.35%	88.24%	Uncharacterized protein	L484_017174	Morus notabilis	NA	NA	NA
bdi-miR169h-3p	AGGCAGTCACCTTGGCTAACT	Contig5265	158	-26.57	2	16	563	585	16	81.25%	87.50%	Alpha-tubulin 2 (Fragment)	ATub2	Gossypium hirsutum (Upland cotton) (Gossypium mexicanum)	GO:0005525~GTP binding;GO:0003924~GTPase activity;GO:0005200~structural constituent of cytoskeleton	GO:0007017~microtubule-based process;GO:0051258~protein polymerization	GO:0005874~microtubule
bdi-miR169h-3p	AGGCAGTCACCTTGGCTAACT	Contig7101	158	-26.57	2	16	529	551	16	81.25%	87.50%	Putative uncharacterized protein	VIT_00s0225g00160	Vitis vinifera (Grape)	NA	GO:0007129~synapsis	GO:0005737~cytoplasm
csi-miR166b	TCGGACCAGGCTTCATTCCCG	Contig57	166	-26.55	2	20	764	786	20	80.00%	80.00%	Ty3/gypsy retrotransposon protein	NA	Beta vulgaris subsp. vulgaris	GO:0003676~nucleic acid binding	GO:0015074~DNA integration	GO:0005634~nucleus
sly-miR166c-5p	GGGATGTTGGCTGGCTCGATGC	Contig58738	168	-26.53	2	18	1171	1193	17	88.24%	88.24%	Putative uncharacterized protein	VIT_04s0044g01430	Vitis vinifera (Grape)	NA	NA	GO:0016021~integral component of membrane
bna-miR167b	TGAAGCTGCCAGCATGATCTAAACT	Contig15490	183	-26.53	2	21	1010	1035	20	90.00%	90.00%	Putative uncharacterized protein	VIT_08s0007g03440	Vitis vinifera (Grape)	NA	NA	NA
ptc-miR399i	TGCCAAAGGAGAGTTGCCCTC	Contig1420	175	-26.53	2	20	39	59	18	83.33%	88.89%	Uncharacterized protein	CISIN_1g001395mg	Citrus sinensis (Sweet orange) (Citrus aurantium var. sinensis)	GO:0005524~ATP binding	NA	NA
sly-miR395b	CTGAAGTGTTTGGGGGAACTC	Contig54658	174	-26.53	2	19	237	257	17	82.35%	94.12%	Quercetin 3-O-glucoside-6''-O-malonyltransferase	3MaT1	Verbena hybrida (Garden vervain) (Verbena hortensis)	GO:0016747~transferase activity, transferring acyl groups other than amino-acyl groups	NA	NA
ppt-miR390b	AAGCTCAGGAGGGATAGCGCC	Contig55983	164	-26.52	2	18	91	112	17	82.35%	88.24%	Protein DETOXIFICATION (Multidrug and toxic compound extrusion protein)	POPTR_0003s12140g	Populus trichocarpa (Western balsam poplar) (Populus balsamifera subsp. trichocarpa)	GO:0015297~antiporter activity;GO:0015238~drug transmembrane transporter activity	NA	GO:0016021~integral component of membrane
gra-miR7494c	GATGGAGGAAAACAGATCCCT	Contig49478	167	-26.52	2	19	93	111	17	88.24%	88.24%	Uncharacterized protein	GSCOC_T00027744001	Coffea canephora (Robusta coffee)	GO:0003824~catalytic activity	NA	NA
stu-miR156d-3p	GCTCTCTATGCTTCTGTCATCA	Contig50109	173	-26.51	2	19	4438	4460	18	88.89%	88.89%	Putative uncharacterized protein	VIT_06s0061g01180	Vitis vinifera (Grape)	GO:0008270~zinc ion binding	NA	NA
bna-miR167b	TGAAGCTGCCAGCATGATCTAAACT	Contig19705	170	-26.51	2	22	704	728	21	80.95%	85.71%	Uncharacterized protein	PGSC0003DMG400002911	Solanum tuberosum (Potato)	GO:0003677~DNA binding	NA	NA
pta-miR396	TTCCACAGCTTTCTTGAACTTT	Contig7656	174	-26.5	2	19	1785	1806	17	82.35%	94.12%	Uncharacterized protein	Solyc11g062440.1	Solanum lycopersicum (Tomato) (Lycopersicon esculentum)	GO:0005507~copper ion binding;GO:0016491~oxidoreductase activity	NA	GO:0005576~extracellular region
nta-miR479a	TGAGCCAAACCAATATTACTCT	Contig15638	174	-26.48	2	21	2567	2587	19	84.21%	89.47%	Uncharacterized protein	PRUPE_ppa001296mg	Prunus persica (Peach) (Amygdalus persica)	NA	NA	GO:0016021~integral component of membrane
ath-miR159b-3p	TTTGGATTGAAGGGAGCTCTTTTTCT	Contig10337	179	-26.47	2	23	1005	1028	21	80.95%	90.48%	tRNA, putative (EC 2.1.1.36)	RCOM_1063210	Ricinus communis (Castor bean)	GO:0016429~tRNA (adenine-N1-)-methyltransferase activity	NA	GO:0031515~tRNA (m1A) methyltransferase complex
mes-miR397	TTGAGTGCAGCGTTGATGATC	Contig18937	167	-26.47	2	18	618	637	16	87.50%	93.75%	Uncharacterized protein	GSCOC_T00034474001	Coffea canephora (Robusta coffee)	GO:0043565~sequence-specific DNA binding;GO:0003700~sequence-specific DNA binding transcription factor activity	GO:0006351~transcription, DNA-templated	GO:0005634~nucleus
zma-miR169l-5p	AAGTAGCCAAGGATGATTTGCC	Contig2180	171	-26.45	2	21	4241	4263	20	80.00%	85.00%	Target of rapamycin isoform 3 (Fragment)	TCM_007272	Theobroma cacao (Cacao) (Cocoa)	GO:0005524~ATP binding;GO:0008144~drug binding;GO:0016301~kinase activity;GO:0016773~phosphotransferase activity, alcohol group as acceptor	NA	NA
ppt-miR477e	ACTCTCCCTCAAAGGCTTCCGAGAA	Contig25981	171	-26.44	2	22	213	236	20	80.00%	85.00%	Uncharacterized protein	EUGRSUZ_I01551	Eucalyptus grandis (Flooded gum)	GO:0005524~ATP binding;GO:0000155~phosphorelay sensor kinase activity	NA	GO:0005622~intracellular
stu-miR156d-3p	GCTCTCTATGCTTCTGTCATCA	Contig43978	169	-26.44	2	19	1095	1117	18	83.33%	88.89%	Uncharacterized protein	CISIN_1g022123mg	Citrus sinensis (Sweet orange) (Citrus aurantium var. sinensis)	NA	NA	NA
bna-miR167b	TGAAGCTGCCAGCATGATCTAAACT	Contig12150	174	-26.44	2	21	163	189	21	85.71%	85.71%	Putative uncharacterized protein	VIT_01s0010g01450	Vitis vinifera (Grape)	NA	NA	NA
ath-miR396b-3p	GTTCAAGAAAGCTGTGGGAAG	Contig8938	173	-26.44	2	19	851	872	18	83.33%	94.44%	Formin-like protein (Fragment)	B456_008G1956002	Gossypium raimondii (New World cotton)	NA	GO:0045010~actin nucleation	GO:0005884~actin filament
stu-miR156d-3p	GCTCTCTATGCTTCTGTCATCA	Contig17353	174	-26.41	2	19	161	182	17	88.24%	88.24%	Uncharacterized protein	PRUPE_ppa014532mg	Prunus persica (Peach) (Amygdalus persica)	NA	NA	NA
ptc-miR399i	TGCCAAAGGAGAGTTGCCCTC	Contig56529	159	-26.41	2	19	664	682	17	82.35%	82.35%	Terpene cyclase/mutase family member (EC 5.4.99.-)	NA	Artemisia annua (Sweet wormwood)	GO:0016866~intramolecular transferase activity	NA	GO:0016021~integral component of membrane
mes-miR397	TTGAGTGCAGCGTTGATGATC	Contig58910	178	-26.41	2	19	434	454	17	88.24%	94.12%	Uncharacterized protein	GSCOC_T00016709001	Coffea canephora (Robusta coffee)	GO:0003735~structural constituent of ribosome	GO:0006412~translation	GO:0005840~ribosome
sly-miR166c-5p	GGGATGTTGGCTGGCTCGATGC	Contig37335	159	-26.4	2	18	86	109	18	83.33%	83.33%	Armadillo/beta-catenin-like repeat protein (Uncharacterized protein)	MTR_3g080640	Medicago truncatula (Barrel medic) (Medicago tribuloides)	NA	NA	NA
csi-miR166b	TCGGACCAGGCTTCATTCCCG	Contig36985	165	-26.4	2	20	1431	1450	18	83.33%	83.33%	Putative uncharacterized protein	VIT_19s0027g00010	Vitis vinifera (Grape)	GO:0005524~ATP binding;GO:0004672~protein kinase activity	GO:0002237~response to molecule of bacterial origin;GO:0007165~signal transduction;GO:0048443~stamen development;GO:0010103~stomatal complex morphogenesis	GO:0016021~integral component of membrane
ppt-miR477e	ACTCTCCCTCAAAGGCTTCCGAGAA	Contig4071	166	-26.39	2	20	2864	2890	20	80.00%	80.00%	Putative uncharacterized protein	VIT_05s0062g01070	Vitis vinifera (Grape)	GO:0005524~ATP binding;GO:0004672~protein kinase activity	GO:0002237~response to molecule of bacterial origin;GO:0007165~signal transduction;GO:0048443~stamen development;GO:0010103~stomatal complex morphogenesis	GO:0016021~integral component of membrane
ath-miR169a-3p	CGGCAAGTTGTCTTTGGCTAC	Contig13105	170	-26.39	2	20	553	574	19	84.21%	84.21%	Calcium-activated outward-rectifying potassium channel 1	L484_018232	Morus notabilis	GO:0005267~potassium channel activity	NA	GO:0016021~integral component of membrane
ppt-miR390b	AAGCTCAGGAGGGATAGCGCC	Contig30769	169	-26.39	2	20	441	460	18	83.33%	88.89%	Putative uncharacterized protein	VIT_15s0046g03390	Vitis vinifera (Grape)	GO:0015299~solute:proton antiporter activity	GO:0006813~potassium ion transport	GO:0016021~integral component of membrane
ppt-miR390b	AAGCTCAGGAGGGATAGCGCC	Contig33560	169	-26.39	2	20	441	460	18	83.33%	88.89%	Putative uncharacterized protein	VIT_15s0046g03410	Vitis vinifera (Grape)	GO:0016787~hydrolase activity	NA	NA
gra-miR7494c	GATGGAGGAAAACAGATCCCT	Contig2703	164	-26.39	2	20	286	304	18	83.33%	83.33%	Putative uncharacterized protein	VIT_14s0066g00390	Vitis vinifera (Grape)	GO:0008168~methyltransferase activity	NA	NA
bgy-miR156	TTGACAGAAGATAGAGAGCACT	Contig3691	168	-26.37	2	21	1547	1569	21	85.71%	85.71%	Uncharacterized protein	GSCOC_T00004785001	Coffea canephora (Robusta coffee)	GO:0016491~oxidoreductase activity	NA	NA
bgy-miR156	TTGACAGAAGATAGAGAGCACT	Contig5910	173	-26.37	2	20	1201	1221	18	88.89%	88.89%	Putative uncharacterized protein	VIT_18s0001g10560	Vitis vinifera (Grape)	NA	NA	NA
osa-miR156l-3p	GCTCACTTCTCTTTCTGTCACC	Contig29855	164	-26.35	2	20	319	338	18	83.33%	83.33%	Transcription factor DcMYB4	DcMYB4	Daucus carota (Wild carrot)	GO:0003677~DNA binding	NA	NA
osa-miR156l-3p	GCTCACTTCTCTTTCTGTCACC	Contig32364	164	-26.35	2	20	622	641	18	83.33%	83.33%	Transcription factor DcMYB4	DcMYB4	Daucus carota (Wild carrot)	GO:0003677~DNA binding	NA	NA
mes-miR397	TTGAGTGCAGCGTTGATGATC	Contig26912	174	-26.35	2	20	671	692	19	84.21%	89.47%	GDP-fucose O-fucosyltransferase-like protein (Uncharacterized protein)	MTR_3g115220	Medicago truncatula (Barrel medic) (Medicago tribuloides)	GO:0016757~transferase activity, transferring glycosyl groups	NA	NA
ath-miR169a-3p	CGGCAAGTTGTCTTTGGCTAC	Contig4192	169	-26.34	2	18	188	208	16	87.50%	87.50%	Uncharacterized protein	NA	Glycine max (Soybean) (Glycine hispida)	GO:0005267~potassium channel activity	NA	GO:0016021~integral component of membrane
ath-miR169a-3p	CGGCAAGTTGTCTTTGGCTAC	Contig21684	169	-26.34	2	18	310	330	16	87.50%	87.50%	Calcium-activated outward-rectifying potassium channel 1	L484_018232	Morus notabilis	GO:0005267~potassium channel activity	NA	GO:0016021~integral component of membrane
crt-miR166b	TCGGACCAGGCTTCATTCCCTTTTA	Contig21610	167	-26.34	2	22	727	750	20	80.00%	80.00%	Nascent polypeptide-associated complex subunit beta	NA	Musa acuminata subsp. malaccensis (Wild banana) (Musa malaccensis)	NA	GO:0006355~regulation of transcription, DNA-templated;GO:0006351~transcription, DNA-templated	NA
bna-miR167b	TGAAGCTGCCAGCATGATCTAAACT	Contig2097	169	-26.33	2	19	381	407	19	84.21%	84.21%	Putative uncharacterized protein	VIT_09s0002g05680	Vitis vinifera (Grape)	NA	GO:0006306~DNA methylation;GO:0031048~chromatin silencing by small RNA;GO:0000911~cytokinesis by cell plate formation;GO:0000724~double-strand break repair via homologous recombination;GO:0031507~heterochromatin assembly;GO:0051567~histone H3-K9 methylation;GO:0006346~methylation-dependent chromatin silencing;GO:0000226~microtubule cytoskeleton organization;GO:0048451~petal formation;GO:0045787~p…	NA
bna-miR169k	TAGCCAAGGATGACTTGCCTG	Contig15162	171	-26.33	2	18	70	89	16	93.75%	93.75%	Putative uncharacterized protein	VIT_11s0016g02870	Vitis vinifera (Grape)	GO:0046872~metal ion binding;GO:0004222~metalloendopeptidase activity	NA	NA
gma-miR1511	ACATGGTATCAGAGCCAGGTTGGC	Contig17121	175	-26.31	2	23	99	120	21	80.95%	85.71%	Putative uncharacterized protein	VIT_10s0003g04490	Vitis vinifera (Grape)	NA	NA	GO:0005886~plasma membrane
zma-miR169l-5p	AAGTAGCCAAGGATGATTTGCC	Contig1759	187	-26.31	2	20	665	686	18	94.44%	94.44%	Diacylglycerol kinase (DAG kinase) (EC 2.7.1.107)	Solyc10g008640.2	Solanum lycopersicum (Tomato) (Lycopersicon esculentum)	GO:0005524~ATP binding;GO:0004143~diacylglycerol kinase activity	GO:0007205~protein kinase C-activating G-protein coupled receptor signaling pathway	NA
gma-miR156n	TTGACAGAAGAGAGTGAGCAC	Contig17363	167	-26.27	2	19	545	565	18	88.89%	88.89%	Putative uncharacterized protein	VITISV_024672	Vitis vinifera (Grape)	GO:0003676~nucleic acid binding;GO:0008270~zinc ion binding	NA	NA
pta-miR396	TTCCACAGCTTTCTTGAACTTT	Contig2212	179	-26.25	2	21	352	374	20	85.00%	90.00%	Uncharacterized protein	PGSC0003DMG402024877	Solanum tuberosum (Potato)	GO:0004348~glucosylceramidase activity	GO:0006665~sphingolipid metabolic process	GO:0016021~integral component of membrane
osa-miR166i-5p	AATGAAGTTTGATCCAAGATCGAT	S2965	179	-26.25	2	21	376	403	23	82.61%	82.61%	Tetraspanin family protein, putative isoform 1	TCM_029897	Theobroma cacao (Cacao) (Cocoa)	NA	NA	GO:0016021~integral component of membrane
osa-miR156l-3p	GCTCACTTCTCTTTCTGTCACC	Contig22494	178	-26.25	2	21	430	454	22	86.36%	86.36%	WPP domain interacting protein 1, putative	TCM_030510	Theobroma cacao (Cacao) (Cocoa)	NA	NA	GO:0016021~integral component of membrane
ata-miR172c-5p	GTAGCATCATCAAGATTCACA	Contig50617	168	-26.25	2	19	73	92	17	82.35%	94.12%	Uncharacterized protein	EUGRSUZ_K00295	Eucalyptus grandis (Flooded gum)	GO:0005524~ATP binding	GO:0006457~protein folding;GO:0006950~response to stress	NA
bdi-miR169h-3p	AGGCAGTCACCTTGGCTAACT	Contig1386	164	-26.24	2	19	261	280	17	82.35%	88.24%	Putative uncharacterized protein	VIT_18s0001g07730	Vitis vinifera (Grape)	GO:0043565~sequence-specific DNA binding;GO:0003700~sequence-specific DNA binding transcription factor activity;GO:0008270~zinc ion binding	NA	NA
ath-miR396b-3p	GTTCAAGAAAGCTGTGGGAAG	Contig27013	173	-26.24	2	20	292	311	18	88.89%	88.89%	Uncharacterized protein	Solyc02g092320.2	Solanum lycopersicum (Tomato) (Lycopersicon esculentum)	NA	NA	NA
ata-miR166b-5p	TCGGACCAGGCGTCATTCCCC	Contig51208	173	-26.23	2	18	1296	1316	16	87.50%	93.75%	Protein farnesyltransferase subunit beta (FTase-beta) (EC 2.5.1.58) (CAAX farnesyltransferase subunit beta) (Ras proteins prenyltransferase subunit beta)	FTB	Pisum sativum (Garden pea)	GO:0004660~protein farnesyltransferase activity;GO:0008270~zinc ion binding	GO:0018343~protein farnesylation;GO:0042127~regulation of cell proliferation	GO:0005965~protein farnesyltransferase complex
bna-miR169k	TAGCCAAGGATGACTTGCCTG	Contig37522	168	-26.22	2	18	60	81	17	88.24%	88.24%	Uncharacterized protein	GSCOC_T00029760001	Coffea canephora (Robusta coffee)	NA	NA	NA
ath-miR159b-3p	TTTGGATTGAAGGGAGCTCTTTTTCT	Contig6600	180	-26.22	2	22	1515	1541	21	80.95%	90.48%	Uncharacterized protein (Fragment)	NA	Phleum pratense (Common timothy)	NA	NA	NA
ath-miR159b-3p	TTTGGATTGAAGGGAGCTCTTTTTCT	Contig28196	180	-26.22	2	22	497	523	21	80.95%	90.48%	Uncharacterized protein	Solyc01g111590.2	Solanum lycopersicum (Tomato) (Lycopersicon esculentum)	NA	NA	GO:0005634~nucleus
gma-miR156n	TTGACAGAAGAGAGTGAGCAC	Contig18073	173	-26.17	2	19	323	344	18	83.33%	94.44%	Uncharacterized protein	Solyc01g091550.2	Solanum lycopersicum (Tomato) (Lycopersicon esculentum)	NA	NA	NA
pta-miR396	TTCCACAGCTTTCTTGAACTTT	Contig26216	175	-26.16	2	20	240	261	18	83.33%	88.89%	Uncharacterized protein	MIMGU_mgv1a008949mg	Erythranthe guttata (Yellow monkey flower) (Mimulus guttatus)	NA	NA	NA
bra-miR408-5p	TGCACTGCCTCTTCCCTGGCTCC	Contig57925	159	-26.16	2	18	43	67	18	83.33%	83.33%	Uncharacterized protein	B456_010G073200	Gossypium raimondii (New World cotton)	NA	NA	NA
bna-miR169k	TAGCCAAGGATGACTTGCCTG	Contig10742	163	-26.14	2	19	779	799	18	83.33%	88.89%	Uncharacterized protein	JCGZ_25779	Jatropha curcas (Barbados nut)	GO:0005509~calcium ion binding;GO:0005244~voltage-gated ion channel activity	NA	GO:0016021~integral component of membrane
aly-miR165a-3p	TCGGACCAGGCTTCATCCCCC	Contig14790	165	-26.14	2	19	490	511	18	83.33%	83.33%	Putative uncharacterized protein	VIT_07s0141g00230	Vitis vinifera (Grape)	GO:0008234~cysteine-type peptidase activity;GO:0036459~ubiquitinyl hydrolase activity	GO:0016579~protein deubiquitination;GO:0006511~ubiquitin-dependent protein catabolic process	NA
sly-miR166c-5p	GGGATGTTGGCTGGCTCGATGC	Contig24971	163	-26.11	2	20	1291	1313	20	85.00%	85.00%	Uncharacterized protein	Solyc01g080270.2	Solanum lycopersicum (Tomato) (Lycopersicon esculentum)	NA	NA	NA
zma-miR164g-3p	CACGTGCTCCCCTTCTCCAAC	Contig46623	166	-26.11	2	20	1887	1909	20	80.00%	80.00%	Uncharacterized protein (Fragment)	CISIN_1g0449842mg	Citrus sinensis (Sweet orange) (Citrus aurantium var. sinensis)	NA	NA	NA
sly-miR395b	CTGAAGTGTTTGGGGGAACTC	Contig32438	174	-26.1	2	19	282	302	17	82.35%	94.12%	Uncharacterized protein	Solyc01g102700.2	Solanum lycopersicum (Tomato) (Lycopersicon esculentum)	GO:0005524~ATP binding;GO:0004672~protein kinase activity	NA	GO:0016021~integral component of membrane
sly-miR166c-5p	GGGATGTTGGCTGGCTCGATGC	Contig7176	158	-26.09	2	19	17	36	17	82.35%	88.24%	Uncharacterized protein	PRUPE_ppa003160mg	Prunus persica (Peach) (Amygdalus persica)	GO:0016884~carbon-nitrogen ligase activity, with glutamine as amido-N-donor	GO:0006635~fatty acid beta-oxidation;GO:0006891~intra-Golgi vesicle-mediated transport;GO:0006869~lipid transport;GO:0010351~lithium ion transport;GO:0006487~protein N-linked glycosylation;GO:0016558~protein import into peroxisome matrix	GO:0005622~intracellular
stu-miR156d-3p	GCTCTCTATGCTTCTGTCATCA	Contig28308	167	-26.09	2	21	40	62	20	80.00%	80.00%	Uncharacterized protein	GSCOC_T00012955001	Coffea canephora (Robusta coffee)	GO:0016779~nucleotidyltransferase activity	GO:0009058~biosynthetic process	NA
ath-miR396b-3p	GTTCAAGAAAGCTGTGGGAAG	Contig33855	174	-26.08	2	19	188	208	17	82.35%	94.12%	Uncharacterized protein	Solyc04g054200.2	Solanum lycopersicum (Tomato) (Lycopersicon esculentum)	GO:0005524~ATP binding;GO:0004672~protein kinase activity	NA	GO:0016021~integral component of membrane
gma-miR156n	TTGACAGAAGAGAGTGAGCAC	Contig29737	179	-26.06	2	20	307	327	18	88.89%	88.89%	Squamosa promoter-binding-like protein	EUGRSUZ_E03260	Eucalyptus grandis (Flooded gum)	GO:0003677~DNA binding;GO:0046872~metal ion binding;GO:0003700~sequence-specific DNA binding transcription factor activity	GO:0009908~flower development;GO:0006351~transcription, DNA-templated	GO:0005634~nucleus
ppt-miR166k	CCGGACCAGGCTTCATTCCCC	Contig57	166	-26.04	2	20	764	786	20	80.00%	80.00%	Ty3/gypsy retrotransposon protein	NA	Beta vulgaris subsp. vulgaris	GO:0003676~nucleic acid binding	GO:0015074~DNA integration	GO:0005634~nucleus
gma-miR156n	TTGACAGAAGAGAGTGAGCAC	Contig23389	169	-26.03	2	19	847	868	18	83.33%	88.89%	Uncharacterized protein	POPTR_0011s12610g	Populus trichocarpa (Western balsam poplar) (Populus balsamifera subsp. trichocarpa)	GO:0003824~catalytic activity;GO:0030170~pyridoxal phosphate binding	NA	NA
ptc-miR399i	TGCCAAAGGAGAGTTGCCCTC	Contig21549	164	-26.03	2	18	2344	2365	17	82.35%	88.24%	Putative uncharacterized protein	VIT_15s0046g00740	Vitis vinifera (Grape)	NA	NA	GO:0005737~cytoplasm
gma-miR398c	TGTGTTCTCAGGTCGCCCCTG	Contig16602	165	-26.02	2	20	1028	1047	18	83.33%	83.33%	Uncharacterized protein	CISIN_1g023202mg	Citrus sinensis (Sweet orange) (Citrus aurantium var. sinensis)	NA	NA	NA
gma-miR398c	TGTGTTCTCAGGTCGCCCCTG	Contig40955	165	-26.02	2	20	1042	1061	18	83.33%	83.33%	Uncharacterized protein	CISIN_1g023202mg	Citrus sinensis (Sweet orange) (Citrus aurantium var. sinensis)	NA	NA	NA
ath-miR169a-3p	CGGCAAGTTGTCTTTGGCTAC	Contig771	169	-26.02	2	20	30	49	18	83.33%	88.89%	Uncharacterized protein	B456_001G149600	Gossypium raimondii (New World cotton)	NA	NA	NA
ath-miR169a-3p	CGGCAAGTTGTCTTTGGCTAC	Contig21831	169	-26.02	2	20	1417	1436	18	83.33%	88.89%	Uncharacterized protein	GSCOC_T00017448001	Coffea canephora (Robusta coffee)	NA	NA	NA
gra-miR7494c	GATGGAGGAAAACAGATCCCT	Contig14926	163	-26.02	2	17	604	625	16	87.50%	87.50%	Uncharacterized protein	GSCOC_T00013408001	Coffea canephora (Robusta coffee)	NA	NA	NA
ppe-miR396a	TTCCACGGCTTTCTTGAACGG	Contig33930	167	-26	2	18	356	375	16	87.50%	93.75%	Uncharacterized protein	Solyc07g005030.2	Solanum lycopersicum (Tomato) (Lycopersicon esculentum)	GO:0005524~ATP binding;GO:0003723~RNA binding;GO:0004386~helicase activity;GO:0004525~ribonuclease III activity	GO:0006396~RNA processing	NA
gma-miR156n	TTGACAGAAGAGAGTGAGCAC	Contig16033	179	-25.96	2	20	3142	3162	18	83.33%	94.44%	Uncharacterized protein	GSCOC_T00003228001	Coffea canephora (Robusta coffee)	NA	NA	NA
mdm-miR391	CGCAGGAGAGATGACGCCCACCT	Contig50446	166	-25.93	2	22	121	143	21	80.95%	80.95%	Uncharacterized protein	PGSC0003DMG400022169	Solanum tuberosum (Potato)	GO:0003676~nucleic acid binding	NA	GO:0005634~nucleus
ptc-miR399i	TGCCAAAGGAGAGTTGCCCTC	Contig9320	167	-25.93	2	17	1002	1023	16	87.50%	93.75%	Uncharacterized protein	GSCOC_T00015075001	Coffea canephora (Robusta coffee)	NA	NA	NA
bra-miR408-5p	TGCACTGCCTCTTCCCTGGCTCC	Contig59032	167	-25.93	2	22	2179	2200	20	80.00%	80.00%	Uncharacterized protein	GSCOC_T00024090001	Coffea canephora (Robusta coffee)	NA	GO:0006886~intracellular protein transport;GO:0016192~vesicle-mediated transport	GO:0005622~intracellular
stu-miR156d-3p	GCTCTCTATGCTTCTGTCATCA	Contig35665	169	-25.92	2	19	53	75	18	83.33%	88.89%	Uncharacterized protein	GSCOC_T00042542001	Coffea canephora (Robusta coffee)	NA	NA	GO:0016021~integral component of membrane
gma-miR156n	TTGACAGAAGAGAGTGAGCAC	Contig47373	174	-25.89	2	19	110	130	17	82.35%	94.12%	Uncharacterized protein	GSCOC_T00008603001	Coffea canephora (Robusta coffee)	NA	NA	NA
osa-miR156l-3p	GCTCACTTCTCTTTCTGTCACC	Contig9307	178	-25.89	2	20	1839	1861	19	89.47%	89.47%	Putative uncharacterized protein	VIT_15s0048g02590	Vitis vinifera (Grape)	GO:0008270~zinc ion binding	GO:0006886~intracellular protein transport;GO:0016192~vesicle-mediated transport	GO:0005622~intracellular
ptc-miR399i	TGCCAAAGGAGAGTTGCCCTC	Contig10074	164	-25.88	2	19	942	961	17	82.35%	88.24%	Uncharacterized protein	PRUPE_ppa002508mg	Prunus persica (Peach) (Amygdalus persica)	GO:0009055~electron carrier activity;GO:0015035~protein disulfide oxidoreductase activity	GO:0048653~anther development;GO:0045454~cell redox homeostasis;GO:0035556~intracellular signal transduction	GO:0005622~intracellular
osa-miR156l-3p	GCTCACTTCTCTTTCTGTCACC	Contig51039	169	-25.88	2	19	914	936	18	83.33%	88.89%	Putative uncharacterized protein	VIT_14s0068g00110	Vitis vinifera (Grape)	GO:0005524~ATP binding;GO:0004672~protein kinase activity	NA	GO:0016021~integral component of membrane
mdm-miR391	CGCAGGAGAGATGACGCCCACCT	Contig22560	160	-25.87	2	20	2	25	20	80.00%	80.00%	Putative uncharacterized protein Sb02g023020	Sb02g023020 SORBIDRAFT_02g023020	Sorghum bicolor (Sorghum) (Sorghum vulgare)	GO:0003676~nucleic acid binding;GO:0008270~zinc ion binding	NA	NA
osa-miR166e-3p	TCGAACCAGGCTTCATTCCCC	Contig10876	177	-25.87	2	18	153	173	16	93.75%	93.75%	Uncharacterized protein	B456_004G037900	Gossypium raimondii (New World cotton)	GO:0005525~GTP binding;GO:0003924~GTPase activity	GO:0006886~intracellular protein transport;GO:0006913~nucleocytoplasmic transport;GO:0007264~small GTPase mediated signal transduction	GO:0005622~intracellular;GO:0016020~membrane
gma-miR398c	TGTGTTCTCAGGTCGCCCCTG	Contig17138	163	-25.85	2	19	141	159	17	82.35%	88.24%	Uncharacterized protein	PRUPE_ppa000482mg	Prunus persica (Peach) (Amygdalus persica)	NA	GO:0006896~Golgi to vacuole transport;GO:0006886~intracellular protein transport;GO:0080171~lytic vacuole organization;GO:0051453~regulation of intracellular pH	GO:0030123~AP-3 adaptor complex
mdm-miR396a	TTCCACGGCTTTCTTGAACAGC	Contig41445	169	-25.85	2	21	1426	1445	19	84.21%	84.21%	Uncharacterized protein	GSCOC_T00037169001	Coffea canephora (Robusta coffee)	NA	NA	NA
pgi-miR2118	TTTCCTATTCCACCCATCCCATATTT	Contig18763	182	-25.85	2	25	4204	4228	23	82.61%	82.61%	Putative uncharacterized protein	VIT_00s0229g00110	Vitis vinifera (Grape)	NA	NA	NA
mtr-miR5239	CCCACGGAGAAAAGATAGAAAAT	Contig54736	169	-25.84	2	20	129	150	18	83.33%	88.89%	Glyceraldehyde-3-phosphate dehydrogenase (EC 1.2.1.-)	Csa_7G239050	Cucumis sativus (Cucumber)	GO:0051287~NAD binding;GO:0050661~NADP binding;GO:0016620~oxidoreductase activity, acting on the aldehyde or oxo group of donors, NAD or NADP as acceptor	GO:0006006~glucose metabolic process	NA
bna-miR169k	TAGCCAAGGATGACTTGCCTG	Contig5035	166	-25.83	2	20	2156	2178	20	80.00%	80.00%	Putative uncharacterized protein	RCOM_0979860	Ricinus communis (Castor bean)	NA	NA	NA
gra-miR7494c	GATGGAGGAAAACAGATCCCT	Contig48080	165	-25.82	2	20	53	72	18	83.33%	83.33%	Putative uncharacterized protein	VIT_05s0020g01990	Vitis vinifera (Grape)	GO:0005524~ATP binding;GO:0004672~protein kinase activity	GO:0010342~endosperm cellularization;GO:0000914~phragmoplast assembly	GO:0009506~plasmodesma
ptc-miR399i	TGCCAAAGGAGAGTTGCCCTC	Contig574	159	-25.79	2	19	1835	1859	21	80.95%	80.95%	Putative uncharacterized protein	VIT_04s0008g00450	Vitis vinifera (Grape)	GO:0004222~metalloendopeptidase activity	GO:0006364~rRNA processing	GO:0009507~chloroplast
bna-miR169k	TAGCCAAGGATGACTTGCCTG	Contig730	165	-25.78	2	19	572	593	18	83.33%	83.33%	Uncharacterized protein	B456_007G293100	Gossypium raimondii (New World cotton)	GO:0022891~substrate-specific transmembrane transporter activity	NA	GO:0016021~integral component of membrane
sly-miR395b	CTGAAGTGTTTGGGGGAACTC	Contig7963	169	-25.78	2	18	876	896	16	81.25%	93.75%	Invertase 7	NA	Camellia sinensis (Tea)	GO:0033926~glycopeptide alpha-N-acetylgalactosaminidase activity	NA	NA
gma-miR156n	TTGACAGAAGAGAGTGAGCAC	Contig50377	173	-25.77	2	20	246	265	18	83.33%	94.44%	Uncharacterized protein	GSCOC_T00021215001	Coffea canephora (Robusta coffee)	NA	NA	NA
ptc-miR399i	TGCCAAAGGAGAGTTGCCCTC	Contig8707	170	-25.76	2	19	1290	1310	17	82.35%	88.24%	Cofactor-independent phosphoglycerate mutase	TCM_031895	Theobroma cacao (Cacao) (Cocoa)	GO:0046537~2,3-bisphosphoglycerate-independent phosphoglycerate mutase activity;GO:0046872~metal ion binding	NA	NA
ata-miR166b-5p	TCGGACCAGGCGTCATTCCCC	Contig22848	159	-25.75	2	17	247	269	17	82.35%	82.35%	Peroxidase (EC 1.11.1.7)	RCOM_0960960	Ricinus communis (Castor bean)	GO:0020037~heme binding;GO:0046872~metal ion binding;GO:0004601~peroxidase activity	GO:0006979~response to oxidative stress	NA
ppe-miR396a	TTCCACGGCTTTCTTGAACGG	Contig14067	169	-25.74	2	18	447	467	16	87.50%	87.50%	Uncharacterized protein	PRUPE_ppa007321mg	Prunus persica (Peach) (Amygdalus persica)	GO:0003677~DNA binding	GO:0048438~floral whorl development;GO:0048439~flower morphogenesis;GO:0007389~pattern specification process	GO:0005829~cytosol
bna-miR167b	TGAAGCTGCCAGCATGATCTAAACT	Contig1066	174	-25.72	2	21	932	955	19	84.21%	89.47%	Uncharacterized protein	Solyc02g078840.2	Solanum lycopersicum (Tomato) (Lycopersicon esculentum)	NA	GO:0015031~protein transport	GO:0016021~integral component of membrane
gma-miR156n	TTGACAGAAGAGAGTGAGCAC	Contig5542	172	-25.71	2	18	399	420	17	88.24%	94.12%	Uncharacterized protein	GSCOC_T00028118001	Coffea canephora (Robusta coffee)	NA	NA	GO:0031011~Ino80 complex
gma-miR156n	TTGACAGAAGAGAGTGAGCAC	Contig12878	172	-25.71	2	18	1037	1058	17	88.24%	94.12%	Uncharacterized protein	GSCOC_T00028118001	Coffea canephora (Robusta coffee)	NA	NA	GO:0031011~Ino80 complex
mdm-miR391	CGCAGGAGAGATGACGCCCACCT	Contig24830	163	-25.7	2	19	907	929	18	83.33%	88.89%	Putative uncharacterized protein	VIT_13s0067g03150	Vitis vinifera (Grape)	NA	NA	NA
bgy-miR156	TTGACAGAAGATAGAGAGCACT	Contig34198	178	-25.7	2	21	775	795	19	84.21%	94.74%	Kinesin-like protein	VIT_03s0038g00350	Vitis vinifera (Grape)	GO:0005524~ATP binding;GO:0003777~microtubule motor activity;GO:0008270~zinc ion binding	GO:0007018~microtubule-based movement	GO:0005871~kinesin complex;GO:0005874~microtubule
sly-miR166c-5p	GGGATGTTGGCTGGCTCGATGC	Contig9044	171	-25.69	2	21	1952	1974	20	80.00%	85.00%	Katanin p80 WD40 repeat-containing subunit B1 homolog	VIT_10s0071g01150	Vitis vinifera (Grape)	NA	GO:0051013~microtubule severing	GO:0008352~katanin complex;GO:0005874~microtubule
sly-miR166c-5p	GGGATGTTGGCTGGCTCGATGC	Contig22387	171	-25.69	2	21	651	673	20	80.00%	85.00%	Katanin p80 WD40 repeat-containing subunit B1 homolog	Solyc02g021360.2	Solanum lycopersicum (Tomato) (Lycopersicon esculentum)	NA	GO:0051013~microtubule severing	GO:0008352~katanin complex;GO:0005874~microtubule
ppt-miR319d-3p	CTTGGACTGAAGGGAGCTCCCT	Contig56291	163	-25.69	2	18	544	567	18	83.33%	88.89%	Uncharacterized protein	JCGZ_07653	Jatropha curcas (Barbados nut)	NA	NA	NA
gma-miR156n	TTGACAGAAGAGAGTGAGCAC	Contig17229	170	-25.68	2	19	531	551	17	82.35%	88.24%	Uncharacterized protein	Solyc05g053290.2	Solanum lycopersicum (Tomato) (Lycopersicon esculentum)	GO:0046872~metal ion binding;GO:0004722~protein serine/threonine phosphatase activity	NA	NA
sly-miR166c-5p	GGGATGTTGGCTGGCTCGATGC	Contig11745	160	-25.67	2	21	431	453	21	80.95%	80.95%	Putative uncharacterized protein	VIT_14s0171g00170	Vitis vinifera (Grape)	NA	GO:0009664~plant-type cell wall organization;GO:0000272~polysaccharide catabolic process;GO:0010075~regulation of meristem growth;GO:0005982~starch metabolic process	GO:0005886~plasma membrane
mtr-miR5239	CCCACGGAGAAAAGATAGAAAAT	Contig3743	174	-25.67	2	21	265	286	19	84.21%	89.47%	Uncharacterized protein	GSCOC_T00008820001	Coffea canephora (Robusta coffee)	GO:0005524~ATP binding;GO:0004672~protein kinase activity	NA	NA
mes-miR397	TTGAGTGCAGCGTTGATGATC	Contig44754	168	-25.66	2	18	452	473	17	82.35%	94.12%	TCHQD class glutathione transferase TCHOD1 (Tetrachloro-p-hydroquinone reductive dehalogenase-related family protein) (Uncharacterized protein)	POPTR_0005s20450g	Populus trichocarpa (Western balsam poplar) (Populus balsamifera subsp. trichocarpa)	GO:0016740~transferase activity	NA	NA
mes-miR397	TTGAGTGCAGCGTTGATGATC	Contig48346	168	-25.66	2	18	331	352	17	82.35%	94.12%	Glutathione S-transferase family protein	TCM_035215	Theobroma cacao (Cacao) (Cocoa)	GO:0016740~transferase activity	NA	NA
zma-miR396g-5p	CAGTTCAATAAAGCCGTGGGAATT	Contig28403	167	-25.63	2	21	72	96	20	80.00%	80.00%	Uncharacterized protein	GSCOC_T00031450001	Coffea canephora (Robusta coffee)	GO:0042578~phosphoric ester hydrolase activity	NA	NA
ath-miR169a-3p	CGGCAAGTTGTCTTTGGCTAC	Contig35935	160	-25.62	2	18	1150	1171	17	82.35%	82.35%	Uncharacterized protein	GSCOC_T00021198001	Coffea canephora (Robusta coffee)	NA	NA	NA
mes-miR159c	ATTGGATTGAAGGGAGCTCTGT	Contig6602	171	-25.62	2	21	1480	1502	20	80.00%	85.00%	Uncharacterized protein	AMTR_s00155p00052560	Amborella trichopoda	NA	NA	NA
pta-miR396	TTCCACAGCTTTCTTGAACTTT	Contig29471	178	-25.6	2	19	324	345	17	82.35%	100.00%	Putative uncharacterized protein	VIT_14s0060g00060	Vitis vinifera (Grape)	GO:0005524~ATP binding;GO:0003723~RNA binding;GO:0004386~helicase activity;GO:0008270~zinc ion binding	NA	GO:0009941~chloroplast envelope;GO:0009570~chloroplast stroma;GO:0016020~membrane;GO:0005634~nucleus
mes-miR159c	ATTGGATTGAAGGGAGCTCTGT	Contig11822	178	-25.59	2	19	363	384	17	88.24%	94.12%	Alpha/beta-Hydrolases superfamily protein isoform 2 (Fragment)	TCM_010465	Theobroma cacao (Cacao) (Cocoa)	GO:0016787~hydrolase activity	NA	NA
vvi-miR171g	GCTGAGCCGAACCAATATTACTC	Contig18501	179	-25.58	2	22	12	33	20	85.00%	90.00%	Uncharacterized protein	GSCOC_T00021337001	Coffea canephora (Robusta coffee)	GO:0004402~histone acetyltransferase activity;GO:0008270~zinc ion binding	GO:0043966~histone H3 acetylation;GO:0044030~regulation of DNA methylation	NA
bna-miR169k	TAGCCAAGGATGACTTGCCTG	Contig1759	166	-25.58	2	19	663	683	17	82.35%	82.35%	Diacylglycerol kinase (DAG kinase) (EC 2.7.1.107)	Solyc10g008640.2	Solanum lycopersicum (Tomato) (Lycopersicon esculentum)	GO:0005524~ATP binding;GO:0004143~diacylglycerol kinase activity	GO:0007205~protein kinase C-activating G-protein coupled receptor signaling pathway	NA
bdi-miR169h-3p	AGGCAGTCACCTTGGCTAACT	Contig50337	163	-25.58	2	17	2079	2102	18	83.33%	83.33%	Putative uncharacterized protein	VITISV_005477	Vitis vinifera (Grape)	NA	GO:0007165~signal transduction	NA
ppt-miR319d-3p	CTTGGACTGAAGGGAGCTCCCT	Contig3134	179	-25.57	2	20	713	734	18	83.33%	94.44%	Uncharacterized protein	MIMGU_mgv1a008361mg	Erythranthe guttata (Yellow monkey flower) (Mimulus guttatus)	GO:0003824~catalytic activity;GO:0050662~coenzyme binding	NA	NA
zma-miR396g-5p	CAGTTCAATAAAGCCGTGGGAATT	Contig31324	167	-25.57	2	22	622	644	20	80.00%	80.00%	Putative uncharacterized protein (Fragment)	MTR_092s0006	Medicago truncatula (Barrel medic) (Medicago tribuloides)	NA	NA	NA
nta-miR477a	TACTCTCCCTCAAGGGCTTCTGG	Contig307	168	-25.56	2	22	728	747	20	85.00%	85.00%	Putative uncharacterized protein	VIT_18s0001g12630	Vitis vinifera (Grape)	NA	NA	NA
nta-miR477a	TACTCTCCCTCAAGGGCTTCTGG	Contig8753	171	-25.56	2	20	1159	1181	18	83.33%	83.33%	Uncharacterized protein	CICLE_v10009392mg	Citrus clementina	NA	NA	NA
nta-miR477a	TACTCTCCCTCAAGGGCTTCTGG	Contig16624	171	-25.56	2	20	430	452	18	83.33%	83.33%	14-3-3 protein, putative	RCOM_0341430	Ricinus communis (Castor bean)	NA	NA	NA
nta-miR477a	TACTCTCCCTCAAGGGCTTCTGG	Contig33616	171	-25.56	2	20	441	463	18	83.33%	83.33%	Uncharacterized protein	GSCOC_T00032358001	Coffea canephora (Robusta coffee)	NA	NA	NA
pta-miR396	TTCCACAGCTTTCTTGAACTTT	Contig17282	178	-25.53	2	21	1480	1500	19	89.47%	89.47%	Dolichyl-diphosphooligosaccharide--protein glycosyltransferase subunit 1 (EC 2.4.99.18)	JCGZ_20057	Jatropha curcas (Barbados nut)	GO:0004579~dolichyl-diphosphooligosaccharide-protein glycotransferase activity	GO:0006486~protein glycosylation	GO:0005789~endoplasmic reticulum membrane;GO:0016021~integral component of membrane
pta-miR396	TTCCACAGCTTTCTTGAACTTT	Contig18684	169	-25.53	2	19	1155	1177	18	83.33%	88.89%	Putative uncharacterized protein	VIT_10s0003g02610	Vitis vinifera (Grape)	NA	NA	NA
pta-miR396	TTCCACAGCTTTCTTGAACTTT	Contig46152	169	-25.53	2	19	1049	1071	18	83.33%	88.89%	Putative uncharacterized protein	VIT_10s0003g02610	Vitis vinifera (Grape)	NA	NA	NA
gma-miR398c	TGTGTTCTCAGGTCGCCCCTG	Contig7570	163	-25.53	2	19	916	934	17	82.35%	88.24%	Putative uncharacterized protein	NA	Beta vulgaris (Sugar beet)	GO:0003676~nucleic acid binding	GO:0015074~DNA integration	GO:0005634~nucleus
gma-miR398c	TGTGTTCTCAGGTCGCCCCTG	Contig7690	163	-25.53	2	19	3701	3719	17	82.35%	88.24%	Ty3/gypsy retrotransposon protein	NA	Beta vulgaris subsp. vulgaris	GO:0003676~nucleic acid binding	GO:0015074~DNA integration	GO:0005634~nucleus
osa-miR156l-3p	GCTCACTTCTCTTTCTGTCACC	Contig49670	179	-25.49	2	21	83	105	20	85.00%	90.00%	Uncharacterized protein	MIMGU_mgv1a004960mg	Erythranthe guttata (Yellow monkey flower) (Mimulus guttatus)	NA	NA	NA
aly-miR319b-5p	GAGAGCTTTCTTCGGTCCACT	Contig5419	170	-25.49	2	20	726	747	19	84.21%	84.21%	Uncharacterized protein	PGSC0003DMG400000565	Solanum tuberosum (Potato)	GO:0020037~heme binding;GO:0005506~iron ion binding;GO:0004497~monooxygenase activity;GO:0016705~oxidoreductase activity, acting on paired donors, with incorporation or reduction of molecular oxygen	NA	NA
bna-miR167b	TGAAGCTGCCAGCATGATCTAAACT	Contig23086	165	-25.48	2	21	673	697	20	80.00%	85.00%	Mitogen-activated protein kinase (EC 2.7.11.24)	MPK4	Petroselinum crispum (Parsley) (Petroselinum hortense)	GO:0005524~ATP binding;GO:0004707~MAP kinase activity	NA	GO:0005622~intracellular
bna-miR167b	TGAAGCTGCCAGCATGATCTAAACT	Contig35160	165	-25.48	2	21	402	426	20	80.00%	85.00%	Mitogen-activated protein kinase (EC 2.7.11.24)	MPK4	Petroselinum crispum (Parsley) (Petroselinum hortense)	GO:0005524~ATP binding;GO:0004707~MAP kinase activity	NA	GO:0005622~intracellular
zma-miR396g-5p	CAGTTCAATAAAGCCGTGGGAATT	Contig18288	174	-25.48	2	23	314	335	21	85.71%	85.71%	Putative uncharacterized protein	VIT_01s0150g00020	Vitis vinifera (Grape)	GO:0005524~ATP binding;GO:0004672~protein kinase activity	GO:0045010~actin nucleation;GO:0007155~cell adhesion;GO:0071555~cell wall organization;GO:0009855~determination of bilateral symmetry;GO:0048449~floral organ formation;GO:0016570~histone modification;GO:0009965~leaf morphogenesis;GO:0006406~mRNA export from nucleus;GO:0010074~maintenance of meristem identity;GO:0010014~meristem initiation;GO:0048481~ovule development;GO:0009944~polarity specifica…	GO:0016021~integral component of membrane;GO:0005622~intracellular
ptc-miR399i	TGCCAAAGGAGAGTTGCCCTC	Contig15097	164	-25.48	2	18	199	220	17	82.35%	88.24%	Uncharacterized protein	GSCOC_T00012300001	Coffea canephora (Robusta coffee)	GO:0020037~heme binding;GO:0005506~iron ion binding;GO:0004497~monooxygenase activity;GO:0016705~oxidoreductase activity, acting on paired donors, with incorporation or reduction of molecular oxygen	NA	NA
bna-miR169k	TAGCCAAGGATGACTTGCCTG	Contig15456	167	-25.47	2	17	3622	3643	16	87.50%	93.75%	Uncharacterized protein	CISIN_1g003953mg	Citrus sinensis (Sweet orange) (Citrus aurantium var. sinensis)	NA	NA	NA
ath-miR169a-3p	CGGCAAGTTGTCTTTGGCTAC	Contig37607	163	-25.46	2	20	1160	1178	18	83.33%	88.89%	Putative uncharacterized protein	VIT_01s0011g01470	Vitis vinifera (Grape)	GO:0008270~zinc ion binding	GO:0006355~regulation of transcription, DNA-templated	NA
ath-miR169a-3p	CGGCAAGTTGTCTTTGGCTAC	Contig43865	163	-25.46	2	20	842	860	18	83.33%	88.89%	Putative uncharacterized protein	VIT_01s0011g01470	Vitis vinifera (Grape)	GO:0008270~zinc ion binding	GO:0006355~regulation of transcription, DNA-templated	NA
mtr-miR168a	TTGCTTGGTGCAGGTCGGGACC	Contig40487	161	-25.46	2	21	1896	1917	20	80.00%	80.00%	Putative uncharacterized protein	VIT_10s0042g01060	Vitis vinifera (Grape)	NA	NA	NA
gma-miR156n	TTGACAGAAGAGAGTGAGCAC	Contig53358	173	-25.45	2	18	436	456	16	87.50%	93.75%	Kinase superfamily protein	TCM_035197	Theobroma cacao (Cacao) (Cocoa)	GO:0005524~ATP binding;GO:0004674~protein serine/threonine kinase activity	NA	GO:0016021~integral component of membrane
zma-miR172d-5p	GTAGCACCATCAAGATTCACA	Contig7152	169	-25.45	2	20	2144	2163	18	83.33%	88.89%	Uncharacterized protein	CICLE_v10018939mg	Citrus clementina	NA	NA	NA
bgy-miR156	TTGACAGAAGATAGAGAGCACT	Contig12169	173	-25.44	2	20	69	89	18	88.89%	88.89%	Uncharacterized protein	B456_011G270000	Gossypium raimondii (New World cotton)	GO:0043531~ADP binding	NA	NA
ata-miR166b-5p	TCGGACCAGGCGTCATTCCCC	Contig52432	165	-25.44	2	18	21	41	16	81.25%	87.50%	Putative uncharacterized protein	VITISV_013316	Vitis vinifera (Grape)	GO:0016174~NAD(P)H oxidase activity;GO:0005509~calcium ion binding;GO:0004601~peroxidase activity	NA	GO:0016021~integral component of membrane
mtr-miR168a	TTGCTTGGTGCAGGTCGGGACC	Contig29171	171	-25.43	2	21	513	535	20	80.00%	85.00%	Uncharacterized protein	PGSC0003DMG400001302	Solanum tuberosum (Potato)	NA	NA	NA
mdm-miR391	CGCAGGAGAGATGACGCCCACCT	Contig20556	170	-25.42	2	21	302	323	19	84.21%	84.21%	Uncharacterized protein	MIMGU_mgv1a009769mg	Erythranthe guttata (Yellow monkey flower) (Mimulus guttatus)	GO:0005096~GTPase activator activity;GO:0046872~metal ion binding	NA	NA
ppt-miR166k	CCGGACCAGGCTTCATTCCCC	Contig22848	163	-25.42	2	17	247	269	17	82.35%	88.24%	Peroxidase (EC 1.11.1.7)	RCOM_0960960	Ricinus communis (Castor bean)	GO:0020037~heme binding;GO:0046872~metal ion binding;GO:0004601~peroxidase activity	GO:0006979~response to oxidative stress	NA
aly-miR319b-5p	GAGAGCTTTCTTCGGTCCACT	Contig28232	169	-25.42	2	19	387	408	18	83.33%	88.89%	Uncharacterized protein	PGSC0003DMG400028345	Solanum tuberosum (Potato)	NA	GO:0009646~response to absence of light	NA
nta-miR479a	TGAGCCAAACCAATATTACTCT	Contig57264	177	-25.42	2	19	68	90	18	88.89%	94.44%	Putative uncharacterized protein	VIT_15s0107g00400	Vitis vinifera (Grape)	NA	NA	NA
mtr-miR5239	CCCACGGAGAAAAGATAGAAAAT	Contig8243	160	-25.42	2	20	277	300	20	80.00%	80.00%	Uncharacterized protein	MIMGU_mgv1a016741mg	Erythranthe guttata (Yellow monkey flower) (Mimulus guttatus)	NA	NA	NA
mtr-miR5239	CCCACGGAGAAAAGATAGAAAAT	Contig16817	160	-25.42	2	20	293	316	20	80.00%	80.00%	Uncharacterized protein	GSCOC_T00022526001	Coffea canephora (Robusta coffee)	NA	NA	NA
aly-miR398a-5p	AGGAGCGTCATGAGAACACATC	Contig6328	162	-25.41	2	19	306	325	17	88.24%	88.24%	Putative uncharacterized protein	RCOM_0653560	Ricinus communis (Castor bean)	NA	NA	NA
gma-miR156n	TTGACAGAAGAGAGTGAGCAC	Contig53415	165	-25.4	2	20	1130	1149	18	83.33%	83.33%	Putative uncharacterized protein	VIT_08s0007g08120	Vitis vinifera (Grape)	NA	NA	GO:0016021~integral component of membrane
sly-miR395b	CTGAAGTGTTTGGGGGAACTC	Contig38829	164	-25.39	2	19	123	146	20	80.00%	85.00%	Putative uncharacterized protein	VITISV_042110	Vitis vinifera (Grape)	GO:0003676~nucleic acid binding	GO:0015074~DNA integration	NA
mdm-miR391	CGCAGGAGAGATGACGCCCACCT	Contig25948	161	-25.38	2	22	371	391	20	80.00%	80.00%	Uncharacterized protein	GSCOC_T00035562001	Coffea canephora (Robusta coffee)	NA	NA	NA
mdm-miR396a	TTCCACGGCTTTCTTGAACAGC	Contig14067	170	-25.38	2	21	447	467	19	84.21%	84.21%	Uncharacterized protein	PRUPE_ppa007321mg	Prunus persica (Peach) (Amygdalus persica)	GO:0003677~DNA binding	GO:0048438~floral whorl development;GO:0048439~flower morphogenesis;GO:0007389~pattern specification process	GO:0005829~cytosol
sly-miR395b	CTGAAGTGTTTGGGGGAACTC	Contig6578	173	-25.38	2	19	1025	1046	18	83.33%	94.44%	Ted2 protein	Ted2	Vigna unguiculata (Cowpea)	GO:0016491~oxidoreductase activity;GO:0008270~zinc ion binding	NA	NA
sly-miR166c-5p	GGGATGTTGGCTGGCTCGATGC	Contig20291	160	-25.37	2	18	187	209	17	82.35%	82.35%	Ethylene response factor 10	ERF10	Actinidia deliciosa (Kiwi)	GO:0003677~DNA binding;GO:0003700~sequence-specific DNA binding transcription factor activity	GO:0006351~transcription, DNA-templated	GO:0005634~nucleus
ath-miR396b-3p	GTTCAAGAAAGCTGTGGGAAG	Contig11955	178	-25.37	2	19	574	594	17	82.35%	100.00%	Uncharacterized protein	GSCOC_T00016608001	Coffea canephora (Robusta coffee)	NA	NA	NA
gma-miR156n	TTGACAGAAGAGAGTGAGCAC	Contig17580	173	-25.35	2	20	442	461	18	83.33%	94.44%	Uncharacterized protein	JCGZ_11376	Jatropha curcas (Barbados nut)	NA	NA	NA
mes-miR397	TTGAGTGCAGCGTTGATGATC	Contig19656	173	-25.35	2	20	1105	1124	18	83.33%	94.44%	Uncharacterized protein	Solyc04g079270.2	Solanum lycopersicum (Tomato) (Lycopersicon esculentum)	NA	NA	GO:0016021~integral component of membrane;GO:0019867~outer membrane
zma-miR164g-3p	CACGTGCTCCCCTTCTCCAAC	Contig25799	170	-25.35	2	19	108	128	17	82.35%	88.24%	Purple acid phosphatase (EC 3.1.3.2)	TCM_030941	Theobroma cacao (Cacao) (Cocoa)	GO:0003993~acid phosphatase activity;GO:0046872~metal ion binding	GO:0015824~proline transport	NA
sly-miR395b	CTGAAGTGTTTGGGGGAACTC	Contig15527	169	-25.35	2	20	1759	1778	18	83.33%	88.89%	Putative uncharacterized protein	VIT_04s0023g01900	Vitis vinifera (Grape)	GO:0005524~ATP binding	NA	NA
zma-miR169l-5p	AAGTAGCCAAGGATGATTTGCC	Contig3828	170	-25.35	2	21	1632	1656	22	81.82%	81.82%	U-box domain-containing protein 9	TCM_002724	Theobroma cacao (Cacao) (Cocoa)	GO:0016874~ligase activity;GO:0004842~ubiquitin-protein transferase activity	GO:0071215~cellular response to abscisic acid stimulus;GO:0046777~protein autophosphorylation	NA
mes-miR159c	ATTGGATTGAAGGGAGCTCTGT	Contig15802	172	-25.34	2	19	260	280	17	88.24%	94.12%	Uncharacterized protein	Solyc09g007200.2	Solanum lycopersicum (Tomato) (Lycopersicon esculentum)	NA	NA	NA
mes-miR159c	ATTGGATTGAAGGGAGCTCTGT	Contig35558	167	-25.34	2	21	2180	2202	20	80.00%	80.00%	ATP binding protein, putative	RCOM_1621000	Ricinus communis (Castor bean)	GO:0008168~methyltransferase activity	NA	NA
zma-miR169l-5p	AAGTAGCCAAGGATGATTTGCC	Contig27323	164	-25.34	2	18	223	246	18	83.33%	83.33%	Uncharacterized protein	MIMGU_mgv1a009811mg	Erythranthe guttata (Yellow monkey flower) (Mimulus guttatus)	NA	NA	NA
ath-miR169a-3p	CGGCAAGTTGTCTTTGGCTAC	Contig38482	164	-25.33	2	18	1024	1045	17	82.35%	88.24%	Methyltransferase-like protein (EC 2.1.1.-)	GSCOC_T00030735001	Coffea canephora (Robusta coffee)	GO:0008168~methyltransferase activity	NA	NA
stu-miR156d-3p	GCTCTCTATGCTTCTGTCATCA	Contig48184	171	-25.33	2	21	9	31	20	80.00%	85.00%	Putative uncharacterized protein	VIT_18s0001g03730	Vitis vinifera (Grape)	GO:0046872~metal ion binding	NA	NA
bna-miR169k	TAGCCAAGGATGACTTGCCTG	Contig12599	170	-25.33	2	19	1110	1130	17	82.35%	88.24%	Uncharacterized protein	PRUPE_ppa002807mg	Prunus persica (Peach) (Amygdalus persica)	GO:0005524~ATP binding;GO:0004672~protein kinase activity	GO:0010260~organ senescence	GO:0009507~chloroplast;GO:0016021~integral component of membrane
aly-miR165a-3p	TCGGACCAGGCTTCATCCCCC	Contig58395	163	-25.33	2	17	759	780	16	81.25%	93.75%	Enhancer of AG-4 1 family protein	POPTR_0010s18390g	Populus trichocarpa (Western balsam poplar) (Populus balsamifera subsp. trichocarpa)	GO:0046872~metal ion binding	NA	NA
nta-miR477a	TACTCTCCCTCAAGGGCTTCTGG	Contig19108	159	-25.31	2	22	154	172	20	80.00%	80.00%	Regulator of chromosome condensation (RCC1) family protein isoform 2	TCM_001623	Theobroma cacao (Cacao) (Cocoa)	NA	NA	NA
csi-miR166b	TCGGACCAGGCTTCATTCCCG	Contig16024	170	-25.31	2	19	632	652	17	82.35%	88.24%	Uncharacterized protein	PGSC0003DMG401022150	Solanum tuberosum (Potato)	NA	NA	NA
ppt-miR390b	AAGCTCAGGAGGGATAGCGCC	Contig51159	164	-25.29	2	19	428	447	17	82.35%	88.24%	Uncharacterized protein (Fragment)	EUGRSUZ_A01336	Eucalyptus grandis (Flooded gum)	GO:0005524~ATP binding;GO:0004672~protein kinase activity	NA	GO:0016021~integral component of membrane
osa-miR156l-3p	GCTCACTTCTCTTTCTGTCACC	Contig18697	170	-25.29	2	19	709	730	17	82.35%	88.24%	Uncharacterized protein	GSCOC_T00023619001	Coffea canephora (Robusta coffee)	NA	NA	NA
osa-miR156l-3p	GCTCACTTCTCTTTCTGTCACC	Contig956	168	-25.28	2	21	778	797	19	84.21%	89.47%	Uncharacterized protein	GSCOC_T00030781001	Coffea canephora (Robusta coffee)	NA	NA	GO:0016021~integral component of membrane
bna-miR167b	TGAAGCTGCCAGCATGATCTAAACT	Contig30737	179	-25.27	2	21	256	281	20	85.00%	90.00%	Cell division protein ftsH, putative isoform 1	TCM_028857	Theobroma cacao (Cacao) (Cocoa)	GO:0005524~ATP binding;GO:0004222~metalloendopeptidase activity	GO:0010304~PSII associated light-harvesting complex II catabolic process;GO:0051301~cell division;GO:0000023~maltose metabolic process;GO:0019252~starch biosynthetic process	GO:0009941~chloroplast envelope
mes-miR166i	TTGGACCAGGCTTCATTCCCC	Contig8413	165	-25.26	2	20	284	306	20	80.00%	85.00%	Uncharacterized protein	Solyc09g066120.2	Solanum lycopersicum (Tomato) (Lycopersicon esculentum)	GO:0003723~RNA binding	NA	NA
aly-miR165a-3p	TCGGACCAGGCTTCATCCCCC	Contig14769	159	-25.26	2	18	2638	2657	16	81.25%	87.50%	ATP-binding cassette transporter, putative (EC 3.6.3.28)	RCOM_0768320	Ricinus communis (Castor bean)	GO:0005524~ATP binding;GO:0015416~organic phosphonate transmembrane-transporting ATPase activity	NA	GO:0016021~integral component of membrane
aly-miR165a-3p	TCGGACCAGGCTTCATCCCCC	Contig31289	159	-25.26	2	18	249	268	16	81.25%	87.50%	BnaA09g07540D protein	BnaA09g07540D GSBRNA2T00005705001	Brassica napus (Rape)	GO:0003677~DNA binding;GO:0003700~sequence-specific DNA binding transcription factor activity	GO:0006351~transcription, DNA-templated	GO:0005634~nucleus
sly-miR395b	CTGAAGTGTTTGGGGGAACTC	Contig8865	169	-25.26	2	19	1331	1352	18	83.33%	88.89%	Uncharacterized protein	JCGZ_19936	Jatropha curcas (Barbados nut)	NA	NA	NA
stu-miR167c-3p	TTAGGTCATGCTCGGACAGCTTCACT	Contig22013	169	-25.24	2	22	436	463	23	82.61%	82.61%	Putative uncharacterized protein	VIT_07s0031g02690	Vitis vinifera (Grape)	GO:0016491~oxidoreductase activity	NA	NA
csi-miR166b	TCGGACCAGGCTTCATTCCCG	Contig20	164	-25.24	2	20	359	377	18	83.33%	83.33%	Uncharacterized protein	GSCOC_T00037875001	Coffea canephora (Robusta coffee)	GO:0003723~RNA binding	NA	NA
ptc-miR166q	TTTCGGACCAGGCTTCGTTCCTTTC	Contig33329	171	-25.23	2	22	158	181	20	80.00%	85.00%	Uncharacterized protein	GSCOC_T00042240001	Coffea canephora (Robusta coffee)	NA	NA	NA
bdi-miR166e-3p	CTCGGACCAGGCTTTATTCCCC	Contig1145	169	-25.22	2	20	567	587	18	83.33%	88.89%	Uncharacterized protein	PGSC0003DMG400000231	Solanum tuberosum (Potato)	GO:0004190~aspartic-type endopeptidase activity	NA	NA
bdi-miR166e-3p	CTCGGACCAGGCTTTATTCCCC	Contig27513	169	-25.22	2	20	854	874	18	83.33%	88.89%	Uncharacterized protein	PGSC0003DMG400000231	Solanum tuberosum (Potato)	GO:0004190~aspartic-type endopeptidase activity	NA	NA
cca-miR396a-3p	AGTTCAATAAAGCTGTGGGAAG	Contig8291	173	-25.2	2	21	886	905	19	84.21%	89.47%	Uncharacterized protein	JCGZ_00264	Jatropha curcas (Barbados nut)	NA	NA	GO:0016021~integral component of membrane
ppt-miR390b	AAGCTCAGGAGGGATAGCGCC	Contig11148	165	-25.19	2	20	1183	1205	20	80.00%	85.00%	Putative uncharacterized protein	VIT_15s0024g00790	Vitis vinifera (Grape)	GO:0008176~tRNA (guanine-N7-)-methyltransferase activity	NA	NA
osa-miR166i-5p	AATGAAGTTTGATCCAAGATCGAT	Contig21817	180	-25.19	2	22	1625	1649	21	85.71%	85.71%	Putative disease resistance gene NBS-LRR family protein	POPTR_0001s45070g	Populus trichocarpa (Western balsam poplar) (Populus balsamifera subsp. trichocarpa)	GO:0043531~ADP binding;GO:0005524~ATP binding	NA	NA
mdm-miR396a	TTCCACGGCTTTCTTGAACAGC	Contig18440	172	-25.18	2	18	507	530	18	88.89%	88.89%	Uncharacterized protein	CISIN_1g012837mg	Citrus sinensis (Sweet orange) (Citrus aurantium var. sinensis)	NA	GO:0008033~tRNA processing	NA
ath-miR169a-3p	CGGCAAGTTGTCTTTGGCTAC	Contig17664	168	-25.18	2	18	211	232	17	88.24%	88.24%	Uncharacterized protein	JCGZ_00454	Jatropha curcas (Barbados nut)	GO:0003700~sequence-specific DNA binding transcription factor activity	GO:0007049~cell cycle;GO:0008283~cell proliferation	NA
vvi-miR396a	TTCCACGGCTTTCTTGAACTATT	Contig18440	172	-25.18	2	18	506	530	18	88.89%	88.89%	Uncharacterized protein	CISIN_1g012837mg	Citrus sinensis (Sweet orange) (Citrus aurantium var. sinensis)	NA	GO:0008033~tRNA processing	NA
aly-miR319b-5p	GAGAGCTTTCTTCGGTCCACT	Contig54008	170	-25.18	2	20	132	154	20	80.00%	85.00%	Trehalose-6-phosphate synthase (EC 2.4.1.15)	NA	Petunia hybrida (Petunia)	GO:0003825~alpha,alpha-trehalose-phosphate synthase (UDP-forming) activity	GO:0005992~trehalose biosynthetic process	NA
bdi-miR169h-3p	AGGCAGTCACCTTGGCTAACT	Contig9410	165	-25.15	2	20	197	216	18	83.33%	83.33%	Uncharacterized protein	PGSC0003DMG400010612	Solanum tuberosum (Potato)	GO:0043531~ADP binding	NA	NA
ppt-miR166k	CCGGACCAGGCTTCATTCCCC	Contig43586	154	-25.14	2	17	490	512	17	82.35%	82.35%	Uncharacterized protein	Solyc09g065890.2	Solanum lycopersicum (Tomato) (Lycopersicon esculentum)	GO:0016787~hydrolase activity	GO:0006629~lipid metabolic process	NA
aly-miR398a-5p	AGGAGCGTCATGAGAACACATC	Contig18810	165	-25.13	2	19	1582	1604	18	83.33%	83.33%	Uncharacterized protein	PRUPE_ppa003666mg	Prunus persica (Peach) (Amygdalus persica)	NA	NA	NA
aly-miR165a-3p	TCGGACCAGGCTTCATCCCCC	Contig57	159	-25.13	2	17	764	786	17	82.35%	82.35%	Ty3/gypsy retrotransposon protein	NA	Beta vulgaris subsp. vulgaris	GO:0003676~nucleic acid binding	GO:0015074~DNA integration	GO:0005634~nucleus
gma-miR156n	TTGACAGAAGAGAGTGAGCAC	Contig3695	170	-25.12	2	20	1366	1389	21	80.95%	80.95%	Putative uncharacterized protein	VIT_12s0028g03480	Vitis vinifera (Grape)	GO:0004144~diacylglycerol O-acyltransferase activity	GO:0045017~glycerolipid biosynthetic process	NA
smo-miR171c	TTGAGCCGCGCCAATATCATGT	Contig46507	166	-25.12	2	19	309	330	17	82.35%	82.35%	LUX-A	NA	Triticum aestivum (Wheat)	GO:0003677~DNA binding	NA	NA
bna-miR171g	TGATTGAGCCGCGCCAATATC	Contig14699	165	-25.09	2	19	731	752	18	83.33%	83.33%	Uncharacterized protein	CICLE_v10029562mg	Citrus clementina	NA	NA	GO:0016021~integral component of membrane
bna-miR169k	TAGCCAAGGATGACTTGCCTG	Contig15187	165	-25.09	2	20	431	454	21	80.95%	80.95%	Zinc finger protein-related isoform 1	TCM_009598	Theobroma cacao (Cacao) (Cocoa)	GO:0008270~zinc ion binding	NA	NA
ptc-miR399i	TGCCAAAGGAGAGTTGCCCTC	Contig34377	168	-25.09	2	18	121	142	17	88.24%	88.24%	Plasma membrane ATPase (EC 3.6.3.6)	DcPA 3	Daucus carota (Wild carrot)	GO:0005524~ATP binding;GO:0008553~hydrogen-exporting ATPase activity, phosphorylative mechanism;GO:0046872~metal ion binding	GO:0006754~ATP biosynthetic process	GO:0016021~integral component of membrane
mes-miR397	TTGAGTGCAGCGTTGATGATC	Contig52587	163	-25.09	2	18	1000	1019	16	81.25%	93.75%	Putative uncharacterized protein	VIT_19s0014g00870	Vitis vinifera (Grape)	GO:0043531~ADP binding	NA	NA
ppt-miR166k	CCGGACCAGGCTTCATTCCCC	Contig9130	155	-25.09	2	17	653	674	16	81.25%	81.25%	Uncharacterized protein	BVRB_003600	Beta vulgaris subsp. vulgaris	GO:0005524~ATP binding;GO:0003677~DNA binding;GO:0003918~DNA topoisomerase type II (ATP-hydrolyzing) activity	GO:0006265~DNA topological change	GO:0005694~chromosome
vvi-miR171g	GCTGAGCCGAACCAATATTACTC	Contig15072	170	-25.08	2	20	809	832	19	84.21%	84.21%	Uncharacterized protein	PGSC0003DMG400012209	Solanum tuberosum (Potato)	GO:0016787~hydrolase activity	GO:0015996~chlorophyll catabolic process	NA
vvi-miR396a	TTCCACGGCTTTCTTGAACTATT	Contig33874	174	-25.07	2	22	1364	1384	20	85.00%	85.00%	Putative uncharacterized protein	VIT_05s0094g01070	Vitis vinifera (Grape)	GO:0005509~calcium ion binding	NA	GO:0016021~integral component of membrane;GO:0005739~mitochondrion
ath-miR169a-3p	CGGCAAGTTGTCTTTGGCTAC	Contig824	164	-25.06	2	19	513	532	17	82.35%	88.24%	Uncharacterized protein	L484_011821	Morus notabilis	NA	NA	NA
mdm-miR396a	TTCCACGGCTTTCTTGAACAGC	Contig52918	175	-25.05	2	21	158	181	21	80.95%	85.71%	Uncharacterized protein	PGSC0003DMG400010613	Solanum tuberosum (Potato)	GO:0051861~glycolipid binding;GO:0017089~glycolipid transporter activity	NA	GO:0005737~cytoplasm
ath-miR396b-3p	GTTCAAGAAAGCTGTGGGAAG	Contig15558	168	-25.05	2	20	1538	1558	19	84.21%	89.47%	Uncharacterized protein	CICLE_v10007982mg	Citrus clementina	NA	NA	GO:0016021~integral component of membrane
mes-miR166i	TTGGACCAGGCTTCATTCCCC	Contig32868	163	-25.04	2	17	405	426	16	81.25%	93.75%	Uncharacterized protein	GSCOC_T00021677001	Coffea canephora (Robusta coffee)	GO:0005524~ATP binding;GO:0004672~protein kinase activity	NA	GO:0016021~integral component of membrane
zma-miR172d-5p	GTAGCACCATCAAGATTCACA	Contig36651	164	-25.04	2	20	999	1021	21	80.95%	80.95%	Uncharacterized protein	PGSC0003DMG400012505	Solanum tuberosum (Potato)	NA	GO:0048208~COPII vesicle coating	GO:0000139~Golgi membrane
nta-miR477a	TACTCTCCCTCAAGGGCTTCTGG	Contig18488	161	-25.02	2	20	144	168	20	80.00%	80.00%	Putative uncharacterized protein	VIT_10s0116g01630	Vitis vinifera (Grape)	NA	NA	NA
ppt-miR319d-3p	CTTGGACTGAAGGGAGCTCCCT	Contig7641	169	-25.02	2	19	593	615	18	83.33%	88.89%	Uncharacterized protein	PGSC0003DMG400012073	Solanum tuberosum (Potato)	NA	NA	GO:0016021~integral component of membrane
ppt-miR319d-3p	CTTGGACTGAAGGGAGCTCCCT	Contig21156	169	-25.02	2	19	192	214	18	83.33%	88.89%	Uncharacterized protein	PGSC0003DMG400012073	Solanum tuberosum (Potato)	NA	GO:0046482~para-aminobenzoic acid metabolic process	GO:0016021~integral component of membrane;GO:0005886~plasma membrane
bgy-miR156	TTGACAGAAGATAGAGAGCACT	Contig8557	178	-25.02	2	19	175	196	17	88.24%	94.12%	Uncharacterized protein	POPTR_0011s12040g	Populus trichocarpa (Western balsam poplar) (Populus balsamifera subsp. trichocarpa)	NA	GO:0010155~regulation of proton transport	GO:0005783~endoplasmic reticulum;GO:0016021~integral component of membrane;GO:0005886~plasma membrane
ath-miR159b-3p	TTTGGATTGAAGGGAGCTCTTTTTCT	Contig3564	176	-25.02	2	22	169	195	21	80.95%	85.71%	Putative uncharacterized protein	VITISV_028502	Vitis vinifera (Grape)	GO:0004190~aspartic-type endopeptidase activity;GO:0003676~nucleic acid binding	GO:0015074~DNA integration	GO:0005634~nucleus
ata-miR166b-5p	TCGGACCAGGCGTCATTCCCC	Contig9861	164	-25.02	2	18	377	398	17	82.35%	88.24%	Uncharacterized protein	CICLE_v10028136mg	Citrus clementina	NA	NA	NA
stu-miR156d-3p	GCTCTCTATGCTTCTGTCATCA	Contig13402	170	-25.01	2	21	1865	1889	22	81.82%	81.82%	Kinesin-like protein	VIT_05s0020g01200	Vitis vinifera (Grape)	GO:0005524~ATP binding;GO:0003777~microtubule motor activity	GO:0007018~microtubule-based movement	GO:0005871~kinesin complex;GO:0005874~microtubule
ptc-miR166q	TTTCGGACCAGGCTTCGTTCCTTTC	Contig22848	176	-25	2	21	207	231	19	84.21%	84.21%	Peroxidase (EC 1.11.1.7)	RCOM_0960960	Ricinus communis (Castor bean)	GO:0020037~heme binding;GO:0046872~metal ion binding;GO:0004601~peroxidase activity	GO:0006979~response to oxidative stress	NA
aly-miR165a-3p	TCGGACCAGGCTTCATCCCCC	Contig14911	165	-25	2	18	269	289	16	81.25%	87.50%	Uncharacterized protein	CICLE_v10016695mg	Citrus clementina	NA	NA	NA

## Sheet: GO_PB
Supplementary Information
Identification and expression profiling of miRNAs in two color variants of carrot (Daucus carota L.) using deep sequencing
Bhavana Bhan, Archana Koul, Deepak Sharma, Malik Muzafar Manzoor, Sanjana Kaul, Suphla Gupta and Manoj K. Dhar*
Correspondence should be addressed to M.K.D. (Email: manojkdhar@rediffmail.com)
Gene ontology (GO) of miRNA target genes in 'Purple Black'
miRNA	miRNA_Sequence	Target ID	Score	Energy	miRNA Start	miRNA End	Target Start	Target End	Alignment Length	% Identity strong bonding	% Identity overall bonding	Protein Names	Gene Name	Organism Name	GO_MF	GO_BP	GO_CC
ath-miR845b	ACCAGAGCTCTGATACCATATTGAT	Contig39937	182	-25.74	2	23	4220	4244	21	80.95%	85.71%	Putative uncharacterized protein	VIT_08s0007g05060	Vitis vinifera (Grape)	GO:0005524~ATP binding;GO:0042626~ATPase activity, coupled to transmembrane movement of substances;GO:0010329~auxin efflux transmembrane transporter activity;GO:0010328~auxin influx transmembrane transporter activity	GO:0045010~actin nucleation;GO:0043481~anthocyanin accumulation in tissues in response to UV light;GO:0009926~auxin polar transport;GO:0048440~carpel development;GO:0007155~cell adhesion;GO:0071555~cell wall organization;GO:0009793~embryo development ending in seed dormancy;GO:0009640~photomorphogenesis;GO:0009958~positive gravitropism;GO:0008361~regulation of cell size;GO:0009733~response to aux…	GO:0016021~integral component of membrane;GO:0009506~plasmodesma
osa-miR5147	ATCCACAAGAGTTGTGCATCGTCGCCGATCT	Contig50976	182	-26.56	2	25	882	914	25	80.00%	84.00%	Uncharacterized protein	PGSC0003DMG400025174	Solanum tuberosum (Potato)	GO:0031957~very long-chain fatty acid-CoA ligase activity	GO:0010143~cutin biosynthetic process;GO:0050832~defense response to fungus;GO:0002213~defense response to insect;GO:0006633~fatty acid biosynthetic process;GO:0010311~lateral root formation;GO:0001676~long-chain fatty acid metabolic process;GO:0010025~wax biosynthetic process	GO:0009506~plasmodesma
cre-miR1149.2	TGCTTCTCCATGTCAGACAAGCTT	Contig6142	166	-26.19	2	20	587	612	20	80.00%	80.00%	Uncharacterized protein	PRUPE_ppa002256mg	Prunus persica (Peach) (Amygdalus persica)	GO:0003824~catalytic activity	NA	NA
gma-miR156n	TTGACAGAAGAGAGTGAGCAC	Contig8070	174	-25.29	2	20	1080	1101	19	84.21%	89.47%	Long chain acyl-CoA synthetase 9 isoform 1	TCM_035112	Theobroma cacao (Cacao) (Cocoa)	GO:0003824~catalytic activity	NA	NA
vvi-miR3623-3p	CAGATTGCTGCTTGGACGAATTTTTT	Contig25847	180	-27	2	24	405	430	23	82.61%	86.96%	Putative uncharacterized protein	VITISV_008201	Vitis vinifera (Grape)	GO:0004871~signal transducer activity	GO:0000160~phosphorelay signal transduction system	GO:0005622~intracellular	Pathway
lus-miR159b	TTTGGATTGAAGGGAGCTCTCTTTTTC	Contig24756	171	-26.15	2	23	2124	2148	21	80.95%	80.95%	Amine oxidase (EC 1.4.3.-)	VIT_17s0000g09100	Vitis vinifera (Grape)	GO:0005507~copper ion binding;GO:0008131~primary amine oxidase activity;GO:0048038~quinone binding	GO:0009308~amine metabolic process	GO:0005777~peroxisome	ABCB1; ATP-binding cassette, subfamily B (MDR/TAP), member 1 [EC:3.6.3.44]_02010 ABC transporters [PATH:vvi02010]#
osa-miR827	TTAGATGATCATCAGCAAACA	Contig10355	179	-25.39	2	20	335	355	18	88.89%	88.89%	Uncharacterized protein	GSCOC_T00017793001	Coffea canephora (Robusta coffee)	GO:0016671~oxidoreductase activity, acting on a sulfur group of donors, disulfide as acceptor	GO:0045454~cell redox homeostasis;GO:0019419~sulfate reduction	GO:0005623~cell	ACSL; long-chain acyl-CoA synthetase [EC:6.2.1.3]_00061 Fatty acid biosynthesis [PATH:vvi00061]#ACSL; long-chain acyl-CoA synthetase [EC:6.2.1.3]_00071 Fatty acid degradation [PATH:vvi00071]#ACSL; long-chain acyl-CoA synthetase [EC:6.2.1.3]_01212 Fatty acid metabolism [PATH:vvi01212]#ACSL; long-chain acyl-CoA synthetase [EC:6.2.1.3]_04146 Peroxisome [PATH:vvi04146]#
ppt-miR390b	AAGCTCAGGAGGGATAGCGCCAAACTG	Contig514	184	-37.75	2	22	690	717	21	80.95%	95.24%	Uncharacterized protein	MIMGU_mgv1a004609mg	Erythranthe guttata (Yellow monkey flower) (Mimulus guttatus)	GO:0016787~hydrolase activity	NA	GO:0016021~integral component of membrane	ACSL; long-chain acyl-CoA synthetase [EC:6.2.1.3]_00061 Fatty acid biosynthesis [PATH:vvi00061]#ACSL; long-chain acyl-CoA synthetase [EC:6.2.1.3]_00071 Fatty acid degradation [PATH:vvi00071]#ACSL; long-chain acyl-CoA synthetase [EC:6.2.1.3]_01212 Fatty acid metabolism [PATH:vvi01212]#ACSL; long-chain acyl-CoA synthetase [EC:6.2.1.3]_04146 Peroxisome [PATH:vvi04146]#
sly-miR166c-5p	GGGATGTTGGCTGGCTCGATGC	Contig13099	158	-26.09	2	19	654	673	17	82.35%	88.24%	Putative uncharacterized protein	VIT_07s0005g02000	Vitis vinifera (Grape)	GO:0005525~GTP binding	GO:0007264~small GTPase mediated signal transduction	GO:0005622~intracellular	ACSL; long-chain acyl-CoA synthetase [EC:6.2.1.3]_00061 Fatty acid biosynthesis [PATH:vvi00061]#ACSL; long-chain acyl-CoA synthetase [EC:6.2.1.3]_00071 Fatty acid degradation [PATH:vvi00071]#ACSL; long-chain acyl-CoA synthetase [EC:6.2.1.3]_01212 Fatty acid metabolism [PATH:vvi01212]#ACSL; long-chain acyl-CoA synthetase [EC:6.2.1.3]_04146 Peroxisome [PATH:vvi04146]#
sly-miR166c-5p	GGGATGTTGGCTGGCTCGATGC	Contig13204	158	-26.09	2	19	760	779	17	82.35%	88.24%	ADP-ribosylation factor-like protein A1D (Uncharacterized protein)	MTR_7g109960	Medicago truncatula (Barrel medic) (Medicago tribuloides)	GO:0005525~GTP binding	GO:0007264~small GTPase mediated signal transduction	GO:0005622~intracellular	AHP; histidine-containing phosphotransfer peotein_04075 Plant hormone signal transduction [PATH:vvi04075]#
cre-miR1149.2	TGCTTCTCCATGTCAGACAAGCTT	Contig27875	165	-25.31	2	23	1027	1049	22	81.82%	81.82%	Arf gtpase-activating protein, putative	RCOM_1279410	Ricinus communis (Castor bean)	GO:0005096~GTPase activator activity;GO:0046872~metal ion binding	NA	NA	AOC3; primary-amine oxidase [EC:1.4.3.21]_00260 Glycine, serine and threonine metabolism [PATH:vvi00260]#AOC3; primary-amine oxidase [EC:1.4.3.21]_00350 Tyrosine metabolism [PATH:vvi00350]#AOC3; primary-amine oxidase [EC:1.4.3.21]_00360 Phenylalanine metabolism [PATH:vvi00360]#AOC3; primary-amine oxidase [EC:1.4.3.21]_00410 beta-Alanine metabolism [PATH:vvi00410]#AOC3; primary-amine oxidase [EC:1…
ptc-miR399i	TGCCAAAGGAGAGTTGCCCTC	Contig51681	174	-31.31	2	19	1474	1494	17	88.24%	88.24%	Arginine biosynthesis bifunctional protein ArgJ, chloroplastic	VIT_08s0040g03320	Vitis vinifera (Grape)	GO:0004042~acetyl-CoA:L-glutamate N-acetyltransferase activity;GO:0004358~glutamate N-acetyltransferase activity	GO:0006526~arginine biosynthetic process;GO:0009220~pyrimidine ribonucleotide biosynthetic process	GO:0009570~chloroplast stroma	APR; adenylyl-sulfate reductase (glutathione) [EC:1.8.4.9]_00920 Sulfur metabolism [PATH:vvi00920]#
atr-miR396a	TTCCAAGGCTTTCTTGAACAG	Contig55154	174	-25.48	2	20	672	694	20	85.00%	85.00%	Type-a response regulator	TCM_024355	Theobroma cacao (Cacao) (Cocoa)	NA	GO:0000160~phosphorelay signal transduction system	GO:0005622~intracellular	APY1_2; apyrase [EC:3.6.1.5]_00230 Purine metabolism [PATH:vvi00230]#APY1_2; apyrase [EC:3.6.1.5]_00240 Pyrimidine metabolism [PATH:vvi00240]#
smo-miR396	TTCCACGGCTTTCTTGAACCGG	Contig3846	167	-30.45	2	21	499	521	20	80.00%	80.00%	Autophagy protein 5	GSCOC_T00036832001	Coffea canephora (Robusta coffee)	NA	GO:0006914~autophagy;GO:0006810~transport	GO:0005737~cytoplasm	ARF1; ADP-ribosylation factor 1_04144 Endocytosis [PATH:vvi04144]#
vvi-miR479	GCTGAGCCGAACCAATATTACTCT	Contig35033	182	-31.33	2	23	518	541	21	80.95%	85.71%	V-type proton ATPase subunit a	GSCOC_T00010952001	Coffea canephora (Robusta coffee)	GO:0015078~hydrogen ion transmembrane transporter activity	GO:0015991~ATP hydrolysis coupled proton transport	GO:0016021~integral component of membrane;GO:0000220~vacuolar proton-transporting V-type ATPase, V0 domain	ARF1; ADP-ribosylation factor 1_04144 Endocytosis [PATH:vvi04144]#
mtr-miR166d	TCGGGCCAGGCTTCATTCCCC	Contig16364	163	-25.18	2	20	1236	1254	18	83.33%	88.89%	Vacuolar ATP synthase subunit H family protein isoform 2	TCM_025546	Theobroma cacao (Cacao) (Cocoa)	GO:0020037~heme binding;GO:0046961~proton-transporting ATPase activity, rotational mechanism	GO:0015991~ATP hydrolysis coupled proton transport	GO:0000221~vacuolar proton-transporting V-type ATPase, V1 domain	ARFGAP2_3; ADP-ribosylation factor GTPase-activating protein 2/3_04144 Endocytosis [PATH:vvi04144]#
smo-miR396	TTCCACGGCTTTCTTGAACCGG	Contig18472	171	-32.87	2	21	98	120	20	80.00%	85.00%	Putative uncharacterized protein	VIT_03s0091g00240	Vitis vinifera (Grape)	GO:0047513~1,2-alpha-L-fucosidase activity	NA	NA	argJ; glutamate N-acetyltransferase / amino-acid N-acetyltransferase [EC:2.3.1.35 2.3.1.1]_00220 Arginine biosynthesis [PATH:vvi00220]#argJ; glutamate N-acetyltransferase / amino-acid N-acetyltransferase [EC:2.3.1.35 2.3.1.1]_01210 2-Oxocarboxylic acid metabolism [PATH:vvi01210]#argJ; glutamate N-acetyltransferase / amino-acid N-acetyltransferase [EC:2.3.1.35 2.3.1.1]_01230 Biosynthesis of amino …
stu-miR156d-3p	GCTCTCTATACTTCTGTCATCA	Contig13957	173	-31.58	2	21	78	99	20	85.00%	90.00%	Betaine aldehyde dehydrogenase	NA	Ligusticum sinense	GO:0016620~oxidoreductase activity, acting on the aldehyde or oxo group of donors, NAD or NADP as acceptor	NA	NA	ARR-A; two-component response regulator ARR-A family_04075 Plant hormone signal transduction [PATH:vvi04075]#
aly-miR157d-3p	GCTCTCTATGCTTCTGTCATC	Contig13957	172	-29.68	2	20	79	99	19	89.47%	89.47%	Betaine aldehyde dehydrogenase	NA	Ligusticum sinense	GO:0016620~oxidoreductase activity, acting on the aldehyde or oxo group of donors, NAD or NADP as acceptor	NA	NA	ATG5; autophagy-related protein 5_04140 Regulation of autophagy [PATH:vvi04140]#
ppt-miR477e	ACTCTCCCTCAAAGGCTTCCGAGAA	Contig46610	170	-32.79	2	21	224	251	22	81.82%	81.82%	Uncharacterized protein	GSCOC_T00024852001	Coffea canephora (Robusta coffee)	NA	NA	NA	ATPeV0A; V-type H+-transporting ATPase subunit a_00190 Oxidative phosphorylation [PATH:vvi00190]#ATPeV0A; V-type H+-transporting ATPase subunit a_04145 Phagosome [PATH:vvi04145]#
ppt-miR477e	ACTCTCCCTCAAAGGCTTCCGAGAA	Contig22322	170	-31.7	2	21	279	306	22	81.82%	81.82%	Uncharacterized protein	GSCOC_T00024852001	Coffea canephora (Robusta coffee)	NA	NA	NA	ATPeV1H; V-type H+-transporting ATPase subunit H_00190 Oxidative phosphorylation [PATH:vvi00190]#ATPeV1H; V-type H+-transporting ATPase subunit H_04145 Phagosome [PATH:vvi04145]#
bna-miR169k	TAGCCAAGGATGACTTGCCTGC	Contig17784	164	-27.41	2	19	370	390	17	82.35%	88.24%	Uncharacterized protein	GSCOC_T00033883001	Coffea canephora (Robusta coffee)	NA	NA	NA	AXY8; alpha-L-fucosidase 2 [EC:3.2.1.51]_00511 Other glycan degradation [PATH:vvi00511]#
ptc-miR169aa	TAGCCAAGAATGACTTGCCTGC	Contig17784	164	-26.34	2	19	370	390	17	82.35%	88.24%	Uncharacterized protein	GSCOC_T00033883001	Coffea canephora (Robusta coffee)	NA	NA	NA	betB; betaine-aldehyde dehydrogenase [EC:1.2.1.8]_00260 Glycine, serine and threonine metabolism [PATH:vvi00260]#
tae-miR5049-3p	GACTAAGATGGATCGGAGGGAGA	Contig15787	178	-32.05	2	21	276	297	19	84.21%	94.74%	Uncharacterized protein	CISIN_1g009287mg	Citrus sinensis (Sweet orange) (Citrus aurantium var. sinensis)	GO:0005509~calcium ion binding	GO:0006457~protein folding	GO:0005783~endoplasmic reticulum;GO:0016021~integral component of membrane	betB; betaine-aldehyde dehydrogenase [EC:1.2.1.8]_00260 Glycine, serine and threonine metabolism [PATH:vvi00260]#
gra-miR7494c	GATGGAGGAAAACAGATCCCT	Contig12617	171	-25.34	2	17	1010	1031	16	93.75%	93.75%	Cell division cycle 5 isoform 1	TCM_026195	Theobroma cacao (Cacao) (Cocoa)	GO:0003677~DNA binding;GO:0003700~sequence-specific DNA binding transcription factor activity	GO:0006396~RNA processing;GO:0051301~cell division;GO:0009870~defense response signaling pathway, resistance gene-dependent;GO:0010204~defense response signaling pathway, resistance gene-independent;GO:0042742~defense response to bacterium;GO:0050832~defense response to fungus;GO:0000278~mitotic cell cycle	GO:0009507~chloroplast	BZR1_2; brassinosteroid resistant 1/2_04075 Plant hormone signal transduction [PATH:vvi04075]#
mtr-miR169f	TAAGCCAAGGATGACTTGCCT	Contig16973	182	-28.28	2	19	971	991	17	94.12%	94.12%	Cytidine deaminase (EC 3.5.4.5)	PGSC0003DMG400007756	Solanum tuberosum (Potato)	GO:0004126~cytidine deaminase activity;GO:0008270~zinc ion binding	NA	NA	BZR1_2; brassinosteroid resistant 1/2_04075 Plant hormone signal transduction [PATH:vvi04075]#
zma-miR169l-5p	TAGCCAAGGATGATTTGCC	Contig16973	173	-25.03	2	18	972	990	16	87.50%	93.75%	Cytidine deaminase (EC 3.5.4.5)	PGSC0003DMG400007756	Solanum tuberosum (Potato)	GO:0004126~cytidine deaminase activity;GO:0008270~zinc ion binding	NA	NA	cah; carbonic anhydrase [EC:4.2.1.1]_00910 Nitrogen metabolism [PATH:vvi00910]#
sly-miR166c-5p	GGGATGTTGGCTGGCTCGATGC	Contig4674	169	-25.94	2	20	771	791	18	83.33%	88.89%	Putative uncharacterized protein	VIT_11s0016g05820	Vitis vinifera (Grape)	NA	GO:0006007~glucose catabolic process	NA	cah; carbonic anhydrase [EC:4.2.1.1]_00910 Nitrogen metabolism [PATH:vvi00910]#
bdi-miR7731-5p	AGATGAGTCTATTCCTGAGCAAACA	Contig4706	181	-25.37	2	22	2712	2736	20	85.00%	85.00%	Putative uncharacterized protein	VIT_08s0007g07570	Vitis vinifera (Grape)	NA	GO:0006355~regulation of transcription, DNA-templated	GO:0005634~nucleus	CANX; calnexin_04141 Protein processing in endoplasmic reticulum [PATH:vvi04141]#CANX; calnexin_04145 Phagosome [PATH:vvi04145]#
mtr-miR156i-3p	TGCTCACTTCTCTTTCTGTCACC	Contig8777	177	-25.27	2	22	150	172	20	80.00%	85.00%	Uncharacterized protein	NA	Musa acuminata subsp. malaccensis (Wild banana) (Musa malaccensis)	GO:0003676~nucleic acid binding	NA	GO:0005634~nucleus	CDC5L; pre-mRNA-splicing factor CDC5/CEF1_03040 Spliceosome [PATH:vvi03040]#
ppt-miR1028b-5p	TCCACCTGGCATTGTAGATCTG	Contig48825	171	-27.37	2	20	1207	1228	18	83.33%	83.33%	Uncharacterized protein	PRUPE_ppa001094mg	Prunus persica (Peach) (Amygdalus persica)	GO:0005524~ATP binding;GO:0004594~pantothenate kinase activity	GO:0015937~coenzyme A biosynthetic process;GO:0006487~protein N-linked glycosylation	GO:0005829~cytosol	cdd; cytidine deaminase [EC:3.5.4.5]_00240 Pyrimidine metabolism [PATH:vvi00240]#
ppt-miR390b	AAGCTCAGGAGGGATAGCGCCAAACTG	Contig44673	177	-26.4	2	24	901	926	22	81.82%	81.82%	Putative uncharacterized protein	VIT_12s0035g00190	Vitis vinifera (Grape)	NA	NA	NA	cdd; cytidine deaminase [EC:3.5.4.5]_00240 Pyrimidine metabolism [PATH:vvi00240]#
gma-miR171k-3p	TTGAGCCGCGCCAATATCACTT	Contig19511	164	-25.5	2	18	800	822	17	82.35%	88.24%	SAT	SAT	Apium graveolens (Celery)	GO:0009001~serine O-acetyltransferase activity	GO:0006535~cysteine biosynthetic process from serine	GO:0005737~cytoplasm	CNOT10; CCR4-NOT transcription complex subunit 10_03018 RNA degradation [PATH:vvi03018]#
vvi-miR479	GCTGAGCCGAACCAATATTACTCT	Contig19511	170	-25.11	2	20	799	823	19	84.21%	84.21%	SAT	SAT	Apium graveolens (Celery)	GO:0009001~serine O-acetyltransferase activity	GO:0006535~cysteine biosynthetic process from serine	GO:0005737~cytoplasm	CNOT3; CCR4-NOT transcription complex subunit 3_03018 RNA degradation [PATH:vvi03018]#
crt-miR166b	TCGGACCAGGCTTCATTCCCTTTA	Contig17013	175	-32.31	2	20	775	798	18	83.33%	88.89%	Cysteine synthase (EC 2.5.1.47)	GtOASTL1	Gentiana triflora (Clustered gentian)	GO:0004124~cysteine synthase activity;GO:0016740~transferase activity	GO:0006535~cysteine biosynthetic process from serine	NA	CNOT7_8; CCR4-NOT transcription complex subunit 7/8_03018 RNA degradation [PATH:vvi03018]#
csi-miR166b	TCGGACCAGGCTTCATTCCCG	Contig17013	175	-32.31	2	20	778	798	18	83.33%	88.89%	Cysteine synthase (EC 2.5.1.47)	GtOASTL1	Gentiana triflora (Clustered gentian)	GO:0004124~cysteine synthase activity;GO:0016740~transferase activity	GO:0006535~cysteine biosynthetic process from serine	NA	coaW; type II pantothenate kinase [EC:2.7.1.33]_00770 Pantothenate and CoA biosynthesis [PATH:vvi00770]#
ptc-miR166q	TCGGACCAGGCTTCATTCCTTTTC	Contig17013	175	-32.22	2	20	775	798	18	83.33%	88.89%	Cysteine synthase (EC 2.5.1.47)	GtOASTL1	Gentiana triflora (Clustered gentian)	GO:0004124~cysteine synthase activity;GO:0016740~transferase activity	GO:0006535~cysteine biosynthetic process from serine	NA	CPSF3; cleavage and polyadenylation specificity factor subunit 3 [EC:3.1.27.-]_03015 mRNA surveillance pathway [PATH:vvi03015]#
ppt-miR166k	CCGGACCAGGCTTCATTCCCC	Contig17013	175	-31.76	2	20	778	798	18	83.33%	88.89%	Cysteine synthase (EC 2.5.1.47)	GtOASTL1	Gentiana triflora (Clustered gentian)	GO:0004124~cysteine synthase activity;GO:0016740~transferase activity	GO:0006535~cysteine biosynthetic process from serine	NA	cysE; serine O-acetyltransferase [EC:2.3.1.30]_00270 Cysteine and methionine metabolism [PATH:vvi00270]#cysE; serine O-acetyltransferase [EC:2.3.1.30]_00920 Sulfur metabolism [PATH:vvi00920]#cysE; serine O-acetyltransferase [EC:2.3.1.30]_01200 Carbon metabolism [PATH:vvi01200]#cysE; serine O-acetyltransferase [EC:2.3.1.30]_01230 Biosynthesis of amino acids [PATH:vvi01230]#
aly-miR165a-3p	TCGGACCAGGCTTCATCCCCC	Contig17013	173	-31.57	2	19	777	798	18	88.89%	88.89%	Cysteine synthase (EC 2.5.1.47)	GtOASTL1	Gentiana triflora (Clustered gentian)	GO:0004124~cysteine synthase activity;GO:0016740~transferase activity	GO:0006535~cysteine biosynthetic process from serine	NA	cysE; serine O-acetyltransferase [EC:2.3.1.30]_00270 Cysteine and methionine metabolism [PATH:vvi00270]#cysE; serine O-acetyltransferase [EC:2.3.1.30]_00920 Sulfur metabolism [PATH:vvi00920]#cysE; serine O-acetyltransferase [EC:2.3.1.30]_01200 Carbon metabolism [PATH:vvi01200]#cysE; serine O-acetyltransferase [EC:2.3.1.30]_01230 Biosynthesis of amino acids [PATH:vvi01230]#
ppt-miR1028b-5p	TCCACCTGGCATTGTAGATCTG	Contig23351	168	-26.52	2	18	3527	3549	17	88.24%	88.24%	Uncharacterized protein	PGSC0003DMG400004585	Solanum tuberosum (Potato)	GO:0005524~ATP binding;GO:0004386~helicase activity;GO:0003676~nucleic acid binding	NA	NA	cysK; cysteine synthase A [EC:2.5.1.47]_00270 Cysteine and methionine metabolism [PATH:vvi00270]#cysK; cysteine synthase A [EC:2.5.1.47]_00920 Sulfur metabolism [PATH:vvi00920]#cysK; cysteine synthase A [EC:2.5.1.47]_01200 Carbon metabolism [PATH:vvi01200]#cysK; cysteine synthase A [EC:2.5.1.47]_01230 Biosynthesis of amino acids [PATH:vvi01230]#
ptc-miR399i	TGCCAAAGGAGAGTTGCCCTC	Contig33570	171	-26.49	2	18	736	755	16	93.75%	93.75%	Uncharacterized protein	PRUPE_ppa000495mg	Prunus persica (Peach) (Amygdalus persica)	GO:0005524~ATP binding;GO:0004386~helicase activity;GO:0003676~nucleic acid binding	GO:0006635~fatty acid beta-oxidation;GO:0016558~protein import into peroxisome matrix	GO:0005773~vacuole	cysK; cysteine synthase A [EC:2.5.1.47]_00270 Cysteine and methionine metabolism [PATH:vvi00270]#cysK; cysteine synthase A [EC:2.5.1.47]_00920 Sulfur metabolism [PATH:vvi00920]#cysK; cysteine synthase A [EC:2.5.1.47]_01200 Carbon metabolism [PATH:vvi01200]#cysK; cysteine synthase A [EC:2.5.1.47]_01230 Biosynthesis of amino acids [PATH:vvi01230]#
bna-miR169k	TAGCCAAGGATGACTTGCCTGC	Contig24636	166	-26.97	2	19	817	838	17	82.35%	82.35%	Diacylglycerol kinase (DAG kinase) (EC 2.7.1.107)	Solyc10g008640.2	Solanum lycopersicum (Tomato) (Lycopersicon esculentum)	GO:0005524~ATP binding;GO:0004143~diacylglycerol kinase activity	GO:0007205~protein kinase C-activating G-protein coupled receptor signaling pathway	NA	cysK; cysteine synthase A [EC:2.5.1.47]_00270 Cysteine and methionine metabolism [PATH:vvi00270]#cysK; cysteine synthase A [EC:2.5.1.47]_00920 Sulfur metabolism [PATH:vvi00920]#cysK; cysteine synthase A [EC:2.5.1.47]_01200 Carbon metabolism [PATH:vvi01200]#cysK; cysteine synthase A [EC:2.5.1.47]_01230 Biosynthesis of amino acids [PATH:vvi01230]#
ptc-miR399i	TGCCAAAGGAGAGTTGCCCTC	Contig33451	172	-26.7	2	19	619	638	17	88.24%	94.12%	DEA(D/H)-box RNA helicase family protein isoform 1	TCM_012528	Theobroma cacao (Cacao) (Cocoa)	GO:0005524~ATP binding;GO:0008026~ATP-dependent helicase activity;GO:0003676~nucleic acid binding	NA	NA	cysK; cysteine synthase A [EC:2.5.1.47]_00270 Cysteine and methionine metabolism [PATH:vvi00270]#cysK; cysteine synthase A [EC:2.5.1.47]_00920 Sulfur metabolism [PATH:vvi00920]#cysK; cysteine synthase A [EC:2.5.1.47]_01200 Carbon metabolism [PATH:vvi01200]#cysK; cysteine synthase A [EC:2.5.1.47]_01230 Biosynthesis of amino acids [PATH:vvi01230]#
ptc-miR6439b	ACGGGTCAAGAGAAGCAGAAGCCATCACT	Contig10738	188	-31.58	2	26	2677	2706	25	80.00%	84.00%	Uncharacterized protein	NA	Glycine max (Soybean) (Glycine hispida)	GO:0016746~transferase activity, transferring acyl groups	NA	NA	cysK; cysteine synthase A [EC:2.5.1.47]_00270 Cysteine and methionine metabolism [PATH:vvi00270]#cysK; cysteine synthase A [EC:2.5.1.47]_00920 Sulfur metabolism [PATH:vvi00920]#cysK; cysteine synthase A [EC:2.5.1.47]_01200 Carbon metabolism [PATH:vvi01200]#cysK; cysteine synthase A [EC:2.5.1.47]_01230 Biosynthesis of amino acids [PATH:vvi01230]#
bna-miR167b	TGAAGCTGCCAGCATGATCTAAGACGGCGCCA	Contig14651	180	-30.91	2	24	1505	1538	25	80.00%	84.00%	Putative 1-deoxy-D-xylulose 5-phosphate synthase	DXS2	Hevea brasiliensis (Para rubber tree) (Siphonia brasiliensis)	GO:0008661~1-deoxy-D-xylulose-5-phosphate synthase activity	GO:0016114~terpenoid biosynthetic process	NA	DDX46; ATP-dependent RNA helicase DDX46/PRP5 [EC:3.6.4.13]_03040 Spliceosome [PATH:vvi03040]#
stu-miR156d-3p	GCTCTCTATACTTCTGTCATCA	Contig54590	178	-27.8	2	21	5339	5359	19	84.21%	94.74%	Putative uncharacterized protein	VIT_08s0007g05260	Vitis vinifera (Grape)	GO:0015930~glutamate synthase activity	GO:0006537~glutamate biosynthetic process	NA	DDX5; ATP-dependent RNA helicase DDX5/DBP2 [EC:3.6.4.13]_03040 Spliceosome [PATH:vvi03040]#
gma-miR171k-3p	TTGAGCCGCGCCAATATCACTT	Contig8047	158	-25.99	2	19	1554	1573	17	82.35%	88.24%	Acetolactate synthase 1, chloroplastic (EC 2.2.1.6) (ALS I) (Acetohydroxy-acid synthase I) (Acetolactate synthase I)	ALS SURA	Nicotiana tabacum (Common tobacco)	GO:0003984~acetolactate synthase activity;GO:0050660~flavin adenine dinucleotide binding;GO:0000287~magnesium ion binding;GO:0030976~thiamine pyrophosphate binding	GO:0009097~isoleucine biosynthetic process;GO:0009635~response to herbicide;GO:0009099~valine biosynthetic process	GO:0009507~chloroplast	dgkA; diacylglycerol kinase (ATP) [EC:2.7.1.107]_00561 Glycerolipid metabolism [PATH:vvi00561]#dgkA; diacylglycerol kinase (ATP) [EC:2.7.1.107]_00564 Glycerophospholipid metabolism [PATH:vvi00564]#dgkA; diacylglycerol kinase (ATP) [EC:2.7.1.107]_04070 Phosphatidylinositol signaling system [PATH:vvi04070]#
sly-miR166c-5p	GGGATGTTGGCTGGCTCGATGC	Contig14852	176	-25.92	2	21	300	321	19	84.21%	84.21%	Starch synthase, chloroplastic/amyloplastic (EC 2.4.1.-)	POPTR_0015s01470g	Populus trichocarpa (Western balsam poplar) (Populus balsamifera subsp. trichocarpa)	GO:0004373~glycogen (starch) synthase activity	GO:0010021~amylopectin biosynthetic process;GO:0019375~galactolipid biosynthetic process;GO:0000023~maltose metabolic process;GO:0043085~positive regulation of catalytic activity;GO:0001666~response to hypoxia;GO:0019252~starch biosynthetic process	GO:0009501~amyloplast;GO:0009570~chloroplast stroma	DHX36; ATP-dependent RNA helicase DHX36 [EC:3.6.4.13]_03018 RNA degradation [PATH:vvi03018]#
ath-miR396b-3p	GTTCAAGAAAGCTGTGGGAAG	Contig36387	177	-26.37	2	18	1155	1175	16	87.50%	100.00%	Arginase, putative (EC 3.5.3.1)	RCOM_1611220	Ricinus communis (Castor bean)	GO:0004053~arginase activity;GO:0046872~metal ion binding	NA	NA	DLAT; pyruvate dehydrogenase E2 component (dihydrolipoamide acetyltransferase) [EC:2.3.1.12]_00010 Glycolysis / Gluconeogenesis [PATH:vvi00010]#DLAT; pyruvate dehydrogenase E2 component (dihydrolipoamide acetyltransferase) [EC:2.3.1.12]_00020 Citrate cycle (TCA cycle) [PATH:vvi00020]#DLAT; pyruvate dehydrogenase E2 component (dihydrolipoamide acetyltransferase) [EC:2.3.1.12]_00620 Pyruvate metabo…
ath-miR393a-5p	TCCAAAGGGATCGCATTGATCC	Contig21709	167	-29.09	2	21	210	232	20	80.00%	80.00%	Phenylalanine ammonia-lyase 1 (EC 4.3.1.24)	PAL1	Daucus carota (Wild carrot)	GO:0045548~phenylalanine ammonia-lyase activity	GO:0006559~L-phenylalanine catabolic process;GO:0009800~cinnamic acid biosynthetic process	GO:0005737~cytoplasm	dxs; 1-deoxy-D-xylulose-5-phosphate synthase [EC:2.2.1.7]_00730 Thiamine metabolism [PATH:vvi00730]#dxs; 1-deoxy-D-xylulose-5-phosphate synthase [EC:2.2.1.7]_00900 Terpenoid backbone biosynthesis [PATH:vvi00900]#
ghr-miR393	TCCAAAGGGATCGCATTGATCT	Contig21709	167	-27.1	2	21	210	232	20	80.00%	80.00%	Phenylalanine ammonia-lyase 1 (EC 4.3.1.24)	PAL1	Daucus carota (Wild carrot)	GO:0045548~phenylalanine ammonia-lyase activity	GO:0006559~L-phenylalanine catabolic process;GO:0009800~cinnamic acid biosynthetic process	GO:0005737~cytoplasm	E1.4.7.1; glutamate synthase (ferredoxin) [EC:1.4.7.1]_00630 Glyoxylate and dicarboxylate metabolism [PATH:vvi00630]#E1.4.7.1; glutamate synthase (ferredoxin) [EC:1.4.7.1]_00910 Nitrogen metabolism [PATH:vvi00910]#
mtr-miR156i-3p	TGCTCACTTCTCTTTCTGTCACC	Contig30301	176	-26.88	2	22	66	89	21	80.95%	85.71%	Uncharacterized protein	CISIN_1g048389mg	Citrus sinensis (Sweet orange) (Citrus aurantium var. sinensis)	GO:0016874~ligase activity	NA	NA	E2.2.1.6L; acetolactate synthase I/II/III large subunit [EC:2.2.1.6]_00290 Valine, leucine and isoleucine biosynthesis [PATH:vvi00290]#E2.2.1.6L; acetolactate synthase I/II/III large subunit [EC:2.2.1.6]_00650 Butanoate metabolism [PATH:vvi00650]#E2.2.1.6L; acetolactate synthase I/II/III large subunit [EC:2.2.1.6]_00660 C5-Branched dibasic acid metabolism [PATH:vvi00660]#E2.2.1.6L; acetolactate s…
ath-miR168b-5p	TCGCTTGGTGCAGGTCGGGAAC	Contig57998	164	-29.72	2	19	149	169	17	82.35%	88.24%	Eukaryotic translation initiation factor 1A	F383_01424	Gossypium arboreum (Tree cotton) (Gossypium nanking)	GO:0003743~translation initiation factor activity	NA	NA	E2.4.1.21; starch synthase [EC:2.4.1.21]_00500 Starch and sucrose metabolism [PATH:vvi00500]#
ppt-miR1028b-5p	TCCACCTGGCATTGTAGATCTG	Contig31616	175	-28.57	2	20	87	108	18	83.33%	88.89%	Eukaryotic translation initiation factor 4g, putative	RCOM_0658590	Ricinus communis (Castor bean)	GO:0003743~translation initiation factor activity	NA	NA	E3.5.3.1; arginase [EC:3.5.3.1]_00220 Arginine biosynthesis [PATH:vvi00220]#E3.5.3.1; arginase [EC:3.5.3.1]_00330 Arginine and proline metabolism [PATH:vvi00330]#E3.5.3.1; arginase [EC:3.5.3.1]_01230 Biosynthesis of amino acids [PATH:vvi01230]#
cre-miR1149.2	TGCTTCTCCATGTCAGACAAGCTT	Contig5079	175	-27.58	2	23	722	746	23	82.61%	82.61%	Eukaryotic peptide chain release factor subunit 1-3-like protein	F383_13041	Gossypium arboreum (Tree cotton) (Gossypium nanking)	GO:0016149~translation release factor activity, codon specific	NA	GO:0005737~cytoplasm	E4.3.1.24; phenylalanine ammonia-lyase [EC:4.3.1.24]_00360 Phenylalanine metabolism [PATH:vvi00360]#E4.3.1.24; phenylalanine ammonia-lyase [EC:4.3.1.24]_00940 Phenylpropanoid biosynthesis [PATH:vvi00940]#
zma-miR171c-3p	TGATTGAGCCGTGCCAATATC	Contig12712	172	-25.48	2	18	1848	1869	17	88.24%	94.12%	Uncharacterized protein	B456_013G216300	Gossypium raimondii (New World cotton)	NA	GO:0006629~lipid metabolic process	GO:0016021~integral component of membrane	E4.3.1.24; phenylalanine ammonia-lyase [EC:4.3.1.24]_00360 Phenylalanine metabolism [PATH:vvi00360]#E4.3.1.24; phenylalanine ammonia-lyase [EC:4.3.1.24]_00940 Phenylpropanoid biosynthesis [PATH:vvi00940]#
mtr-miR166d	TCGGGCCAGGCTTCATTCCCC	Contig3898	173	-35.74	2	19	354	376	19	84.21%	89.47%	Fructose-1,6-bisphosphatase	FBP2	Camellia sinensis (Tea)	GO:0042132~fructose 1,6-bisphosphate 1-phosphatase activity	GO:0005975~carbohydrate metabolic process	NA	E6.4.1.4B; 3-methylcrotonyl-CoA carboxylase beta subunit [EC:6.4.1.4]_00280 Valine, leucine and isoleucine degradation [PATH:vvi00280]#
ppt-miR390b	AAGCTCAGGAGGGATAGCGCCAAACTG	Contig3898	188	-34.86	2	26	1222	1249	25	80.00%	84.00%	Fructose-1,6-bisphosphatase	FBP2	Camellia sinensis (Tea)	GO:0042132~fructose 1,6-bisphosphate 1-phosphatase activity	GO:0005975~carbohydrate metabolic process	NA	EIF1A; translation initiation factor 1A_03013 RNA transport [PATH:vvi03013]#
bdi-miR169h-3p	GGCAGTCACCTTGGCTAACTC	Contig3102	159	-25.14	2	19	815	833	17	82.35%	82.35%	Glutamyl-tRNA(Gln) amidotransferase subunit A, chloroplastic/mitochondrial (Glu-AdT subunit A) (EC 6.3.5.7)	GATA MIMGU_mgv1a004227mg	Erythranthe guttata (Yellow monkey flower) (Mimulus guttatus)	GO:0005524~ATP binding;GO:0050567~glutaminyl-tRNA synthase (glutamine-hydrolyzing) activity	GO:0070681~glutaminyl-tRNAGln biosynthesis via transamidation;GO:0032543~mitochondrial translation	GO:0009570~chloroplast stroma;GO:0030956~glutamyl-tRNA(Gln) amidotransferase complex;GO:0005739~mitochondrion	EIF4G; translation initiation factor 4G_03013 RNA transport [PATH:vvi03013]#
bdi-miR169h-3p	GGCAGTCACCTTGGCTAACTC	Contig17087	159	-25.14	2	19	628	646	17	82.35%	82.35%	Glutamyl-tRNA(Gln) amidotransferase subunit A, chloroplastic/mitochondrial (Glu-AdT subunit A) (EC 6.3.5.7)	GATA MIMGU_mgv1a004227mg	Erythranthe guttata (Yellow monkey flower) (Mimulus guttatus)	GO:0005524~ATP binding;GO:0050567~glutaminyl-tRNA synthase (glutamine-hydrolyzing) activity	GO:0070681~glutaminyl-tRNAGln biosynthesis via transamidation;GO:0032543~mitochondrial translation	GO:0009570~chloroplast stroma;GO:0030956~glutamyl-tRNA(Gln) amidotransferase complex;GO:0005739~mitochondrion	ETF1; peptide chain release factor subunit 1_03015 mRNA surveillance pathway [PATH:vvi03015]#
ghr-miR393	TCCAAAGGGATCGCATTGATCT	Contig3849	168	-27.79	2	19	1587	1607	17	88.24%	88.24%	Hexosyltransferase (EC 2.4.1.-)	TCM_018706	Theobroma cacao (Cacao) (Cocoa)	GO:0047262~polygalacturonate 4-alpha-galacturonosyltransferase activity	GO:0071555~cell wall organization;GO:0045489~pectin biosynthetic process	GO:0000139~Golgi membrane;GO:0016021~integral component of membrane	FAD6; omega-6 fatty acid desaturase (delta-12 desaturase) [EC:1.14.19.-]_01040 Biosynthesis of unsaturated fatty acids [PATH:vvi01040]#FAD6; omega-6 fatty acid desaturase (delta-12 desaturase) [EC:1.14.19.-]_01212 Fatty acid metabolism [PATH:vvi01212]#
ath-miR393a-5p	TCCAAAGGGATCGCATTGATCC	Contig3849	168	-26.75	2	19	1587	1607	17	88.24%	88.24%	Hexosyltransferase (EC 2.4.1.-)	TCM_018706	Theobroma cacao (Cacao) (Cocoa)	GO:0047262~polygalacturonate 4-alpha-galacturonosyltransferase activity	GO:0071555~cell wall organization;GO:0045489~pectin biosynthetic process	GO:0000139~Golgi membrane;GO:0016021~integral component of membrane	FBP; fructose-1,6-bisphosphatase I [EC:3.1.3.11]_00010 Glycolysis / Gluconeogenesis [PATH:vvi00010]#FBP; fructose-1,6-bisphosphatase I [EC:3.1.3.11]_00030 Pentose phosphate pathway [PATH:vvi00030]#FBP; fructose-1,6-bisphosphatase I [EC:3.1.3.11]_00051 Fructose and mannose metabolism [PATH:vvi00051]#FBP; fructose-1,6-bisphosphatase I [EC:3.1.3.11]_00710 Carbon fixation in photosynthetic organisms …
gra-miR7494c	GATGGAGGAAAACAGATCCCT	Contig15628	169	-25.44	2	18	1396	1416	16	87.50%	87.50%	Putative uncharacterized protein	VIT_18s0001g00060	Vitis vinifera (Grape)	GO:0003844~1,4-alpha-glucan branching enzyme activity;GO:0043169~cation binding;GO:0004553~hydrolase activity, hydrolyzing O-glycosyl compounds	GO:0005978~glycogen biosynthetic process	NA	FBP; fructose-1,6-bisphosphatase I [EC:3.1.3.11]_00010 Glycolysis / Gluconeogenesis [PATH:vvi00010]#FBP; fructose-1,6-bisphosphatase I [EC:3.1.3.11]_00030 Pentose phosphate pathway [PATH:vvi00030]#FBP; fructose-1,6-bisphosphatase I [EC:3.1.3.11]_00051 Fructose and mannose metabolism [PATH:vvi00051]#FBP; fructose-1,6-bisphosphatase I [EC:3.1.3.11]_00710 Carbon fixation in photosynthetic organisms …
ata-miR171b-5p	ATGTTGGAATGGCTCAATCAAGA	Contig13911	175	-25.72	2	22	1039	1060	20	85.00%	85.00%	Lactoylglutathione lyase (EC 4.4.1.5) (Glyoxalase I)	NA	Gossypium hirsutum (Upland cotton) (Gossypium mexicanum)	GO:0004462~lactoylglutathione lyase activity;GO:0046872~metal ion binding	NA	NA	gatA; aspartyl-tRNA(Asn)/glutamyl-tRNA(Gln) amidotransferase subunit A [EC:6.3.5.6 6.3.5.7]_00970 Aminoacyl-tRNA biosynthesis [PATH:vvi00970]#
cre-miR1149.2	TGCTTCTCCATGTCAGACAAGCTT	Contig8229	172	-31.57	2	23	873	895	21	80.95%	80.95%	Uncharacterized protein	GSCOC_T00022189001	Coffea canephora (Robusta coffee)	GO:0004370~glycerol kinase activity	GO:0005975~carbohydrate metabolic process;GO:0006072~glycerol-3-phosphate metabolic process	NA	gatA; aspartyl-tRNA(Asn)/glutamyl-tRNA(Gln) amidotransferase subunit A [EC:6.3.5.6 6.3.5.7]_00970 Aminoacyl-tRNA biosynthesis [PATH:vvi00970]#
pta-miR159a	TTGGACTGAAGGGAGCTCCAT	Contig44739	174	-29.36	2	19	493	513	17	82.35%	94.12%	GDP-D-mannose-3',5'-epimerase (EC 5.1.3.18) (Uncharacterized protein)	GME PRUPE_ppa007264mg	Prunus persica (Peach) (Amygdalus persica)	GO:0047918~GDP-mannose 3,5-epimerase activity;GO:0050662~coenzyme binding	NA	NA	GAUT; alpha-1,4-galacturonosyltransferase [EC:2.4.1.43]_00500 Starch and sucrose metabolism [PATH:vvi00500]#GAUT; alpha-1,4-galacturonosyltransferase [EC:2.4.1.43]_00520 Amino sugar and nucleotide sugar metabolism [PATH:vvi00520]#
tae-miR5049-3p	GACTAAGATGGATCGGAGGGAGA	Contig6357	170	-26.56	2	22	1605	1625	20	80.00%	85.00%	GDP-D-mannose pyrophosphorylase (EC 2.7.7.22)	GMP	Camellia sinensis (Tea)	GO:0008928~mannose-1-phosphate guanylyltransferase (GDP) activity	GO:0009058~biosynthetic process	NA	GAUT; alpha-1,4-galacturonosyltransferase [EC:2.4.1.43]_00500 Starch and sucrose metabolism [PATH:vvi00500]#GAUT; alpha-1,4-galacturonosyltransferase [EC:2.4.1.43]_00520 Amino sugar and nucleotide sugar metabolism [PATH:vvi00520]#
mdm-miR167i	TGAAGCTGCCAGCATGATCTTAGT	Contig54574	165	-26.56	2	20	614	640	21	80.95%	80.95%	Uncharacterized protein	GSCOC_T00027903001	Coffea canephora (Robusta coffee)	GO:0016746~transferase activity, transferring acyl groups	NA	GO:0016021~integral component of membrane	glgB; 1,4-alpha-glucan branching enzyme [EC:2.4.1.18]_00500 Starch and sucrose metabolism [PATH:vvi00500]#
ath-miR167d	TGAAGCTGCCAGCATGATCTGG	Contig54574	165	-25.6	2	20	616	640	21	80.95%	80.95%	Uncharacterized protein	GSCOC_T00027903001	Coffea canephora (Robusta coffee)	GO:0016746~transferase activity, transferring acyl groups	NA	GO:0016021~integral component of membrane	GLO1; lactoylglutathione lyase [EC:4.4.1.5]_00620 Pyruvate metabolism [PATH:vvi00620]#
gma-miR156n	TTGACAGAAGAGAGTGAGCAC	Contig14252	170	-26.08	2	19	611	631	17	82.35%	88.24%	Glycerol-3-phosphate dehydrogenase [NAD(+)] (EC 1.1.1.8)	Solyc04g016330.2	Solanum lycopersicum (Tomato) (Lycopersicon esculentum)	GO:0051287~NAD binding;GO:0004367~glycerol-3-phosphate dehydrogenase [NAD+] activity	GO:0005975~carbohydrate metabolic process;GO:0046168~glycerol-3-phosphate catabolic process	GO:0009331~glycerol-3-phosphate dehydrogenase complex	glpK; glycerol kinase [EC:2.7.1.30]_00561 Glycerolipid metabolism [PATH:vvi00561]#glpK; glycerol kinase [EC:2.7.1.30]_04626 Plant-pathogen interaction [PATH:vvi04626]#
ath-miR396b-3p	GTTCAAGAAAGCTGTGGGAAG	Contig464	158	-25.39	2	20	1753	1770	18	83.33%	83.33%	Cofactor-independent phosphoglyceromutase (EC 5.4.2.1)	PGM-i	Apium graveolens (Celery)	GO:0030145~manganese ion binding;GO:0004619~phosphoglycerate mutase activity	GO:0006007~glucose catabolic process	GO:0005737~cytoplasm	GME; GDP-D-mannose 3', 5'-epimerase [EC:5.1.3.18 5.1.3.-]_00053 Ascorbate and aldarate metabolism [PATH:vvi00053]#GME; GDP-D-mannose 3', 5'-epimerase [EC:5.1.3.18 5.1.3.-]_00520 Amino sugar and nucleotide sugar metabolism [PATH:vvi00520]#
lus-miR159b	TTTGGATTGAAGGGAGCTCTCTTTTTC	Contig2752	191	-27.47	2	26	138	166	26	80.77%	88.46%	Uncharacterized protein	PRUPE_ppa010869mg	Prunus persica (Peach) (Amygdalus persica)	NA	NA	NA	GMPP; mannose-1-phosphate guanylyltransferase [EC:2.7.7.13]_00051 Fructose and mannose metabolism [PATH:vvi00051]#GMPP; mannose-1-phosphate guanylyltransferase [EC:2.7.7.13]_00520 Amino sugar and nucleotide sugar metabolism [PATH:vvi00520]#
ath-miR396b-3p	GTTCAAGAAAGCTGTGGGAAG	Contig8833	183	-25.75	2	20	1543	1563	18	88.89%	94.44%	Hexokinase (EC 2.7.1.1)	HXK1	Nicotiana benthamiana	GO:0005524~ATP binding;GO:0005536~glucose binding;GO:0004396~hexokinase activity	GO:0001678~cellular glucose homeostasis;GO:0006096~glycolytic process	GO:0005623~cell	GPAT; glycerol-3-phosphate acyltransferase [EC:2.3.1.15]_00561 Glycerolipid metabolism [PATH:vvi00561]#GPAT; glycerol-3-phosphate acyltransferase [EC:2.3.1.15]_00564 Glycerophospholipid metabolism [PATH:vvi00564]#
gma-miR156n	TTGACAGAAGAGAGTGAGCAC	Contig9424	167	-28.58	2	20	325	343	18	88.89%	88.89%	Uncharacterized protein	PGSC0003DMG400028111	Solanum tuberosum (Potato)	GO:0003676~nucleic acid binding;GO:0000166~nucleotide binding	NA	NA	GPAT; glycerol-3-phosphate acyltransferase [EC:2.3.1.15]_00561 Glycerolipid metabolism [PATH:vvi00561]#GPAT; glycerol-3-phosphate acyltransferase [EC:2.3.1.15]_00564 Glycerophospholipid metabolism [PATH:vvi00564]#
cre-miR1149.2	TGCTTCTCCATGTCAGACAAGCTT	Contig25510	186	-30.61	2	23	1718	1741	21	85.71%	85.71%	Uncharacterized protein	PGSC0003DMG401006147	Solanum tuberosum (Potato)	GO:0005524~ATP binding	GO:0006457~protein folding;GO:0006950~response to stress	GO:0005618~cell wall;GO:0009570~chloroplast stroma;GO:0005739~mitochondrion	GPD1; glycerol-3-phosphate dehydrogenase (NAD+) [EC:1.1.1.8]_00564 Glycerophospholipid metabolism [PATH:vvi00564]#
mtr-miR172c-5p	GTAGCATCATCAAGATTCACA	Contig8338	165	-27.91	2	20	480	499	18	83.33%	83.33%	Heat shock protein 90	NtHsp90er-2	Nicotiana tabacum (Common tobacco)	GO:0005524~ATP binding	GO:0006457~protein folding;GO:0006950~response to stress	NA	gpmI; 2,3-bisphosphoglycerate-independent phosphoglycerate mutase [EC:5.4.2.12]_00010 Glycolysis / Gluconeogenesis [PATH:vvi00010]#gpmI; 2,3-bisphosphoglycerate-independent phosphoglycerate mutase [EC:5.4.2.12]_00260 Glycine, serine and threonine metabolism [PATH:vvi00260]#gpmI; 2,3-bisphosphoglycerate-independent phosphoglycerate mutase [EC:5.4.2.12]_01200 Carbon metabolism [PATH:vvi01200]#gpmI;…
atr-miR396a	TTCCAAGGCTTTCTTGAACAG	Contig32615	168	-26.48	2	18	1841	1862	17	88.24%	88.24%	Heat shock protein 83	glysoja_029069	Glycine soja (Wild soybean)	GO:0005524~ATP binding	GO:0006457~protein folding;GO:0006950~response to stress	NA	GST; glutathione S-transferase [EC:2.5.1.18]_00480 Glutathione metabolism [PATH:vvi00480]#
mtr-miR169f	TAAGCCAAGGATGACTTGCCT	Contig32865	173	-27.25	2	19	133	154	18	83.33%	94.44%	Auxin-responsive protein	JCGZ_02272	Jatropha curcas (Barbados nut)	NA	GO:0009734~auxin-activated signaling pathway;GO:0006355~regulation of transcription, DNA-templated;GO:0006351~transcription, DNA-templated	GO:0005634~nucleus	HK; hexokinase [EC:2.7.1.1]_00010 Glycolysis / Gluconeogenesis [PATH:vvi00010]#HK; hexokinase [EC:2.7.1.1]_00051 Fructose and mannose metabolism [PATH:vvi00051]#HK; hexokinase [EC:2.7.1.1]_00052 Galactose metabolism [PATH:vvi00052]#HK; hexokinase [EC:2.7.1.1]_00500 Starch and sucrose metabolism [PATH:vvi00500]#HK; hexokinase [EC:2.7.1.1]_00520 Amino sugar and nucleotide sugar metabolism [PATH:vvi…
ath-miR169a-5p	CAGCCAAGGATGACTTGCCGACT	Contig15835	183	-32.18	2	21	1076	1099	20	90.00%	90.00%	Jasmonate ZIM-domain protein 2	JAZ2	Vitis quinquangularis	NA	NA	NA	HNRNPA1_3; heterogeneous nuclear ribonucleoprotein A1/A3_03040 Spliceosome [PATH:vvi03040]#
bna-miR169k	TAGCCAAGGATGACTTGCCTGC	Contig15835	182	-30.99	2	19	1078	1099	17	94.12%	94.12%	Jasmonate ZIM-domain protein 2	JAZ2	Vitis quinquangularis	NA	NA	NA	HSP90B; heat shock protein 90kDa beta_04141 Protein processing in endoplasmic reticulum [PATH:vvi04141]#HSP90B; heat shock protein 90kDa beta_04626 Plant-pathogen interaction [PATH:vvi04626]#
zma-miR169l-5p	TAGCCAAGGATGATTTGCC	Contig15835	173	-25.67	2	18	1081	1099	16	87.50%	93.75%	Jasmonate ZIM-domain protein 2	JAZ2	Vitis quinquangularis	NA	NA	NA	HSP90B; heat shock protein 90kDa beta_04141 Protein processing in endoplasmic reticulum [PATH:vvi04141]#HSP90B; heat shock protein 90kDa beta_04626 Plant-pathogen interaction [PATH:vvi04626]#
mtr-miR169f	TAAGCCAAGGATGACTTGCCT	Contig7498	170	-26.09	2	19	1723	1743	17	82.35%	88.24%	3-ketoacyl-CoA synthase (EC 2.3.1.-)	B456_013G221500	Gossypium raimondii (New World cotton)	GO:0016747~transferase activity, transferring acyl groups other than amino-acyl groups	GO:0006633~fatty acid biosynthetic process	GO:0016021~integral component of membrane	htpG; molecular chaperone HtpG_04141 Protein processing in endoplasmic reticulum [PATH:vvi04141]#htpG; molecular chaperone HtpG_04626 Plant-pathogen interaction [PATH:vvi04626]#
ath-miR167d	TGAAGCTGCCAGCATGATCTGG	Contig55927	159	-27.11	2	21	2721	2744	22	81.82%	81.82%	Uncharacterized protein	B456_010G216500	Gossypium raimondii (New World cotton)	GO:0004565~beta-galactosidase activity;GO:0030246~carbohydrate binding	GO:0005975~carbohydrate metabolic process	GO:0009341~beta-galactosidase complex	IAA; auxin-responsive protein IAA_04075 Plant hormone signal transduction [PATH:vvi04075]#
pgi-miR2118	TTTCCTATTCCACCCATCCCATTTC	Contig9769	171	-26.51	2	21	1120	1145	20	80.00%	85.00%	Putative uncharacterized protein	VITISV_021649	Vitis vinifera (Grape)	GO:0008236~serine-type peptidase activity	NA	GO:0016021~integral component of membrane	JAZ; jasmonate ZIM domain-containing protein_04075 Plant hormone signal transduction [PATH:vvi04075]#
ppt-miR477e	ACTCTCCCTCAAAGGCTTCCGAGAA	Contig13637	171	-33.24	2	22	2530	2553	20	80.00%	85.00%	Putative uncharacterized protein	VIT_15s0048g02410	Vitis vinifera (Grape)	GO:0003700~sequence-specific DNA binding transcription factor activity;GO:0044212~transcription regulatory region DNA binding	GO:0007623~circadian rhythm;GO:0048574~long-day photoperiodism, flowering;GO:0042754~negative regulation of circadian rhythm;GO:0043433~negative regulation of sequence-specific DNA binding transcription factor activity;GO:0009409~response to cold;GO:0009639~response to red or far red light	NA	JAZ; jasmonate ZIM domain-containing protein_04075 Plant hormone signal transduction [PATH:vvi04075]#
sly-miR166c-5p	GGGATGTTGGCTGGCTCGATGC	Contig13965	158	-26.09	2	19	54	73	17	82.35%	88.24%	Uncharacterized protein	CISIN_1g016065mg	Citrus sinensis (Sweet orange) (Citrus aurantium var. sinensis)	GO:0016746~transferase activity, transferring acyl groups	NA	GO:0016021~integral component of membrane	JAZ; jasmonate ZIM domain-containing protein_04075 Plant hormone signal transduction [PATH:vvi04075]#
ath-miR167d	TGAAGCTGCCAGCATGATCTGG	Contig9088	169	-25.53	2	19	1701	1723	18	83.33%	88.89%	DNA helicase (EC 3.6.4.12)	RCOM_1347200	Ricinus communis (Castor bean)	GO:0005524~ATP binding;GO:0003677~DNA binding;GO:0003678~DNA helicase activity	GO:0006270~DNA replication initiation	GO:0042555~MCM complex;GO:0005634~nucleus	KCS; 3-ketoacyl-CoA synthase [EC:2.3.1.199]_00062 Fatty acid elongation [PATH:vvi00062]#
mdm-miR167i	TGAAGCTGCCAGCATGATCTTAGT	Contig9088	169	-25.09	2	19	1699	1723	18	83.33%	88.89%	DNA helicase (EC 3.6.4.12)	RCOM_1347200	Ricinus communis (Castor bean)	GO:0005524~ATP binding;GO:0003677~DNA binding;GO:0003678~DNA helicase activity	GO:0006270~DNA replication initiation	GO:0042555~MCM complex;GO:0005634~nucleus	lacZ; beta-galactosidase [EC:3.2.1.23]_00052 Galactose metabolism [PATH:vvi00052]#lacZ; beta-galactosidase [EC:3.2.1.23]_00511 Other glycan degradation [PATH:vvi00511]#lacZ; beta-galactosidase [EC:3.2.1.23]_00600 Sphingolipid metabolism [PATH:vvi00600]#
bgy-miR156	TTGACAGAAGATAGAGAGCACTC	Contig41700	182	-28.09	2	21	389	410	19	89.47%	94.74%	Uncharacterized protein	GSCOC_T00032632001	Coffea canephora (Robusta coffee)	NA	NA	NA	lepB; signal peptidase I [EC:3.4.21.89]_03060 Protein export [PATH:vvi03060]#
mtr-miR168a	TTGCTTGGTGCAGGTCGGGACC	Contig12235	164	-27.33	2	21	216	236	20	80.00%	85.00%	Uncharacterized protein	PRUPE_ppa002197mg	Prunus persica (Peach) (Amygdalus persica)	GO:0005524~ATP binding;GO:0030983~mismatched DNA binding	GO:0006306~DNA methylation;GO:0006261~DNA-dependent DNA replication;GO:0016568~chromatin modification;GO:0048825~cotyledon development;GO:0000724~double-strand break repair via homologous recombination;GO:0009560~embryo sac egg cell differentiation;GO:0031047~gene silencing by RNA;GO:0042138~meiotic DNA double-strand break formation;GO:0006298~mismatch repair;GO:0000278~mitotic cell cycle;GO:0006…	GO:0000790~nuclear chromatin	LHY; MYB-related transcription factor LHY_04712 Circadian rhythm - plant [PATH:vvi04712]#
mes-miR159c	ATTGGATTGAAGGGAGCTCTG	Contig17833	174	-26.76	2	20	227	248	19	84.21%	89.47%	Putative uncharacterized protein	VIT_04s0044g00170	Vitis vinifera (Grape)	GO:0005524~ATP binding	GO:0006298~mismatch repair;GO:0007131~reciprocal meiotic recombination	GO:0032300~mismatch repair complex	LPCAT1_2; lysophosphatidylcholine acyltransferase / lyso-PAF acetyltransferase [EC:2.3.1.23 2.3.1.67]_00564 Glycerophospholipid metabolism [PATH:vvi00564]#LPCAT1_2; lysophosphatidylcholine acyltransferase / lyso-PAF acetyltransferase [EC:2.3.1.23 2.3.1.67]_00565 Ether lipid metabolism [PATH:vvi00565]#
osa-miR396h	TTCCACGGCTTTCTTGAACGGC	Contig46982	175	-28.21	2	21	1962	1985	21	80.95%	85.71%	Putative uncharacterized protein	VITISV_003519	Vitis vinifera (Grape)	GO:0003676~nucleic acid binding;GO:0000166~nucleotide binding	NA	NA	MCM7; DNA replication licensing factor MCM7 [EC:3.6.4.12]_03030 DNA replication [PATH:vvi03030]#
vvi-miR396a	TTCCACGGCTTTCTTGAACTACT	Contig46982	175	-27.81	2	22	1960	1985	23	82.61%	82.61%	Putative uncharacterized protein	VITISV_003519	Vitis vinifera (Grape)	GO:0003676~nucleic acid binding;GO:0000166~nucleotide binding	NA	NA	MCM7; DNA replication licensing factor MCM7 [EC:3.6.4.12]_03030 DNA replication [PATH:vvi03030]#
smo-miR396	TTCCACGGCTTTCTTGAACCGG	Contig46982	174	-26.66	2	20	1962	1985	20	85.00%	85.00%	Putative uncharacterized protein	VITISV_003519	Vitis vinifera (Grape)	GO:0003676~nucleic acid binding;GO:0000166~nucleotide binding	NA	NA	MGLL; acylglycerol lipase [EC:3.1.1.23]_00561 Glycerolipid metabolism [PATH:vvi00561]#
gma-miR396e	TTCCACGGCTTTCTTGAACTGTTCT	Contig46982	174	-26.4	2	20	1959	1985	20	85.00%	85.00%	Putative uncharacterized protein	VITISV_003519	Vitis vinifera (Grape)	GO:0003676~nucleic acid binding;GO:0000166~nucleotide binding	NA	NA	MLH1; DNA mismatch repair protein MLH1_03430 Mismatch repair [PATH:vvi03430]#
gma-miR396f	TTCCACGGCTTTCTTGAACTTCTTT	Contig46982	176	-26.4	2	22	1959	1985	22	81.82%	81.82%	Putative uncharacterized protein	VITISV_003519	Vitis vinifera (Grape)	GO:0003676~nucleic acid binding;GO:0000166~nucleotide binding	NA	NA	MLH3; DNA mismatch repair protein MLH3_03430 Mismatch repair [PATH:vvi03430]#
osa-miR396h	TTCCACGGCTTTCTTGAACGGC	Contig58920	174	-29.88	2	19	264	285	17	82.35%	94.12%	DNA glycosylase superfamily protein isoform 3	TCM_011985	Theobroma cacao (Cacao) (Cocoa)	GO:0003677~DNA binding;GO:0003824~catalytic activity	GO:0006284~base-excision repair	NA	MSI; RNA-binding protein Musashi_03015 mRNA surveillance pathway [PATH:vvi03015]#
smo-miR396	TTCCACGGCTTTCTTGAACCGG	Contig58920	174	-28.07	2	19	264	285	17	82.35%	94.12%	DNA glycosylase superfamily protein isoform 3	TCM_011985	Theobroma cacao (Cacao) (Cocoa)	GO:0003677~DNA binding;GO:0003824~catalytic activity	GO:0006284~base-excision repair	NA	MSI; RNA-binding protein Musashi_03015 mRNA surveillance pathway [PATH:vvi03015]#
tae-miR5049-3p	GACTAAGATGGATCGGAGGGAGA	Contig2022	170	-26.56	2	22	1859	1879	20	80.00%	85.00%	Uncharacterized protein	GSCOC_T00020177001	Coffea canephora (Robusta coffee)	GO:0016787~hydrolase activity;GO:0003729~mRNA binding	GO:0006378~mRNA polyadenylation	GO:0005849~mRNA cleavage factor complex	MSI; RNA-binding protein Musashi_03015 mRNA surveillance pathway [PATH:vvi03015]#
csi-miR166b	TCGGACCAGGCTTCATTCCCG	Contig16984	167	-25.1	2	17	3241	3262	16	87.50%	93.75%	Putative uncharacterized protein	VIT_01s0011g05730	Vitis vinifera (Grape)	GO:0017056~structural constituent of nuclear pore	GO:0006913~nucleocytoplasmic transport	GO:0005643~nuclear pore	MSI; RNA-binding protein Musashi_03015 mRNA surveillance pathway [PATH:vvi03015]#
ath-miR854d	CGCTCCTCCTCCCTATCCTCCTCA	Contig16707	169	-34.31	2	21	926	949	20	85.00%	85.00%	Putative uncharacterized protein	RCOM_1080750	Ricinus communis (Castor bean)	NA	NA	GO:0005643~nuclear pore	MSI; RNA-binding protein Musashi_03015 mRNA surveillance pathway [PATH:vvi03015]#
pta-miR159a	TTGGACTGAAGGGAGCTCCAT	Contig15701	170	-29.19	2	20	308	329	19	84.21%	84.21%	Putative uncharacterized protein	VIT_08s0007g08940	Vitis vinifera (Grape)	NA	GO:0006810~transport	GO:0005643~nuclear pore	NTH; endonuclease III [EC:4.2.99.18]_03410 Base excision repair [PATH:vvi03410]#
ath-miR167d	TGAAGCTGCCAGCATGATCTGG	Contig38240	167	-28.88	2	20	248	267	18	88.89%	88.89%	Uncharacterized protein	Solyc09g097830.2	Solanum lycopersicum (Tomato) (Lycopersicon esculentum)	NA	NA	NA	NTH; endonuclease III [EC:4.2.99.18]_03410 Base excision repair [PATH:vvi03410]#
mdm-miR167i	TGAAGCTGCCAGCATGATCTTAGT	Contig38240	169	-27.61	2	22	246	267	20	85.00%	85.00%	Uncharacterized protein	Solyc09g097830.2	Solanum lycopersicum (Tomato) (Lycopersicon esculentum)	NA	NA	NA	NUDT21; cleavage and polyadenylation specificity factor subunit 5_03015 mRNA surveillance pathway [PATH:vvi03015]#
tae-miR1120b-3p	AGGGACATGTATTGTGGGACAGAG	Contig15015	172	-25.98	2	23	689	711	21	80.95%	80.95%	Uncharacterized protein	CICLE_v10028147mg	Citrus clementina	GO:0051537~2 iron, 2 sulfur cluster binding;GO:0010277~chlorophyllide a oxygenase [overall] activity;GO:0046872~metal ion binding	NA	NA	NUP155; nuclear pore complex protein Nup155_03013 RNA transport [PATH:vvi03013]#
vvi-miR3623-3p	CAGATTGCTGCTTGGACGAATTTTTT	Contig6606	170	-25.4	2	21	897	925	22	81.82%	81.82%	Uncharacterized protein	MIMGU_mgv1a005497mg	Erythranthe guttata (Yellow monkey flower) (Mimulus guttatus)	GO:0003824~catalytic activity;GO:0030170~pyridoxal phosphate binding	GO:0009058~biosynthetic process	NA	NUP54; nuclear pore complex protein Nup54_03013 RNA transport [PATH:vvi03013]#
ath-miR854d	CGCTCCTCCTCCCTATCCTCCTCA	Contig41580	166	-26.77	2	20	1031	1056	20	80.00%	80.00%	Uncharacterized protein	Solyc02g091340.2	Solanum lycopersicum (Tomato) (Lycopersicon esculentum)	GO:0008478~pyridoxal kinase activity	GO:0009443~pyridoxal 5'-phosphate salvage	NA	NUP93; nuclear pore complex protein Nup93_03013 RNA transport [PATH:vvi03013]#
sly-miR166c-5p	GGGATGTTGGCTGGCTCGATGC	Contig9794	174	-27.21	2	21	2387	2407	19	84.21%	89.47%	Putative uncharacterized protein	VIT_00s0125g00170	Vitis vinifera (Grape)	GO:0005524~ATP binding;GO:0042623~ATPase activity, coupled	GO:0006635~fatty acid beta-oxidation;GO:0016558~protein import into peroxisome matrix	GO:0005778~peroxisomal membrane	OGT; protein O-GlcNAc transferase [EC:2.4.1.255]_00514 Other types of O-glycan biosynthesis [PATH:vvi00514]#OGT; protein O-GlcNAc transferase [EC:2.4.1.255]_04931 Insulin resistance [PATH:vvi04931]#
gma-miR166i-5p	GGAATGCCGTCTGGTTCGAGGC	Contig16369	162	-25.7	2	18	1296	1317	17	88.24%	88.24%	Peroxisome biogenesis protein 2	L484_026236	Morus notabilis	GO:0008270~zinc ion binding	NA	NA	OGT; protein O-GlcNAc transferase [EC:2.4.1.255]_00514 Other types of O-glycan biosynthesis [PATH:vvi00514]#OGT; protein O-GlcNAc transferase [EC:2.4.1.255]_04931 Insulin resistance [PATH:vvi04931]#
mdm-miR397b	TTGAGTGCAGCGTTGATGAACC	Contig3924	175	-26.95	2	21	1052	1074	20	85.00%	85.00%	Putative uncharacterized protein	VIT_17s0000g02760	Vitis vinifera (Grape)	NA	GO:0007031~peroxisome organization	GO:0005779~integral component of peroxisomal membrane	PAO; pheophorbide a oxygenase [EC:1.14.12.20]_00860 Porphyrin and chlorophyll metabolism [PATH:vvi00860]#
stu-miR397-5p	ATTGAGTGCAGCGTTGATGATC	Contig3924	175	-25	2	21	1053	1075	20	85.00%	85.00%	Putative uncharacterized protein	VIT_17s0000g02760	Vitis vinifera (Grape)	NA	GO:0007031~peroxisome organization	GO:0005779~integral component of peroxisomal membrane	PAT; bifunctional aspartate aminotransferase and glutamate/aspartate-prephenate aminotransferase [EC:2.6.1.1 2.6.1.78 2.6.1.79]_00350 Tyrosine metabolism [PATH:vvi00350]#PAT; bifunctional aspartate aminotransferase and glutamate/aspartate-prephenate aminotransferase [EC:2.6.1.1 2.6.1.78 2.6.1.79]_00360 Phenylalanine metabolism [PATH:vvi00360]#PAT; bifunctional aspartate aminotransferase and gluta…
atr-miR396a	TTCCAAGGCTTTCTTGAACAG	Contig4185	173	-26.22	2	20	967	986	18	88.89%	88.89%	Phosphoglycerate kinase (EC 2.7.2.3)	NA	Nicotiana benthamiana	GO:0005524~ATP binding;GO:0004618~phosphoglycerate kinase activity	GO:0006096~glycolytic process	GO:0009507~chloroplast	pdxK; pyridoxine kinase [EC:2.7.1.35]_00750 Vitamin B6 metabolism [PATH:vvi00750]#
atr-miR396a	TTCCAAGGCTTTCTTGAACAG	Contig59067	173	-26.22	2	20	1223	1242	18	88.89%	88.89%	Phosphoglycerate kinase, chloroplastic (EC 2.7.2.3)	NA	Nicotiana tabacum (Common tobacco)	GO:0005524~ATP binding;GO:0004618~phosphoglycerate kinase activity	GO:0006096~glycolytic process;GO:0019253~reductive pentose-phosphate cycle	GO:0009507~chloroplast	PEX1; peroxin-1_04146 Peroxisome [PATH:vvi04146]#
ppt-miR477e	ACTCTCCCTCAAAGGCTTCCGAGAA	Contig59067	176	-26.11	2	22	1695	1721	22	81.82%	81.82%	Phosphoglycerate kinase, chloroplastic (EC 2.7.2.3)	NA	Nicotiana tabacum (Common tobacco)	GO:0005524~ATP binding;GO:0004618~phosphoglycerate kinase activity	GO:0006096~glycolytic process;GO:0019253~reductive pentose-phosphate cycle	GO:0009507~chloroplast	PEX2; peroxin-2_04146 Peroxisome [PATH:vvi04146]#
cre-miR1149.2	TGCTTCTCCATGTCAGACAAGCTT	Contig10437	171	-27.49	2	22	1676	1701	22	81.82%	81.82%	Uncharacterized protein	JCGZ_24386	Jatropha curcas (Barbados nut)	GO:0004430~1-phosphatidylinositol 4-kinase activity	GO:0006661~phosphatidylinositol biosynthetic process;GO:0048015~phosphatidylinositol-mediated signaling	GO:0005622~intracellular	PEX3; peroxin-3_04146 Peroxisome [PATH:vvi04146]#
cre-miR1149.2	TGCTTCTCCATGTCAGACAAGCTT	Contig19628	171	-27.43	2	22	2130	2155	22	81.82%	81.82%	Uncharacterized protein	Solyc11g005910.1	Solanum lycopersicum (Tomato) (Lycopersicon esculentum)	GO:0004430~1-phosphatidylinositol 4-kinase activity	GO:0006661~phosphatidylinositol biosynthetic process;GO:0048015~phosphatidylinositol-mediated signaling	GO:0005622~intracellular	PEX3; peroxin-3_04146 Peroxisome [PATH:vvi04146]#
ptc-miR399i	TGCCAAAGGAGAGTTGCCCTC	Contig27851	164	-27.15	2	19	846	869	20	80.00%	85.00%	Putative uncharacterized protein	VIT_07s0104g00690	Vitis vinifera (Grape)	NA	GO:0042732~D-xylose metabolic process;GO:0016255~attachment of GPI anchor to protein	GO:0042765~GPI-anchor transamidase complex	PGK; phosphoglycerate kinase [EC:2.7.2.3]_00010 Glycolysis / Gluconeogenesis [PATH:vvi00010]#PGK; phosphoglycerate kinase [EC:2.7.2.3]_00710 Carbon fixation in photosynthetic organisms [PATH:vvi00710]#PGK; phosphoglycerate kinase [EC:2.7.2.3]_01200 Carbon metabolism [PATH:vvi01200]#PGK; phosphoglycerate kinase [EC:2.7.2.3]_01230 Biosynthesis of amino acids [PATH:vvi01230]#
ptc-miR399i	TGCCAAAGGAGAGTTGCCCTC	Contig39040	164	-27.15	2	19	280	303	20	80.00%	85.00%	Putative uncharacterized protein	VIT_07s0104g00690	Vitis vinifera (Grape)	NA	GO:0042732~D-xylose metabolic process;GO:0016255~attachment of GPI anchor to protein	GO:0042765~GPI-anchor transamidase complex	PGK; phosphoglycerate kinase [EC:2.7.2.3]_00010 Glycolysis / Gluconeogenesis [PATH:vvi00010]#PGK; phosphoglycerate kinase [EC:2.7.2.3]_00710 Carbon fixation in photosynthetic organisms [PATH:vvi00710]#PGK; phosphoglycerate kinase [EC:2.7.2.3]_01200 Carbon metabolism [PATH:vvi01200]#PGK; phosphoglycerate kinase [EC:2.7.2.3]_01230 Biosynthesis of amino acids [PATH:vvi01230]#
vvi-miR394c	TTTGGCATTCTGTCCACCTCCTTT	Contig43541	176	-27.91	2	22	1295	1320	22	81.82%	81.82%	Uncharacterized protein	PHAVU_003G211900g	Phaseolus vulgaris (Kidney bean) (French bean)	NA	GO:0006506~GPI anchor biosynthetic process	GO:0016021~integral component of membrane	PGK; phosphoglycerate kinase [EC:2.7.2.3]_00010 Glycolysis / Gluconeogenesis [PATH:vvi00010]#PGK; phosphoglycerate kinase [EC:2.7.2.3]_00710 Carbon fixation in photosynthetic organisms [PATH:vvi00710]#PGK; phosphoglycerate kinase [EC:2.7.2.3]_01200 Carbon metabolism [PATH:vvi01200]#PGK; phosphoglycerate kinase [EC:2.7.2.3]_01230 Biosynthesis of amino acids [PATH:vvi01230]#
sly-miR166c-5p	GGGATGTTGGCTGGCTCGATGC	Contig14682	170	-29.7	2	21	5310	5333	21	80.95%	85.71%	Uncharacterized protein	GSCOC_T00021701001	Coffea canephora (Robusta coffee)	GO:0005524~ATP binding;GO:0046872~metal ion binding;GO:0016307~phosphatidylinositol phosphate kinase activity	NA	NA	PI4KB; phosphatidylinositol 4-kinase B [EC:2.7.1.67]_00562 Inositol phosphate metabolism [PATH:vvi00562]#PI4KB; phosphatidylinositol 4-kinase B [EC:2.7.1.67]_04070 Phosphatidylinositol signaling system [PATH:vvi04070]#
gra-miR8709a	CTAAACCTATACATGAACTTGCCT	Contig19269	179	-25.03	2	21	2924	2948	20	80.00%	95.00%	Uncharacterized protein	Solyc11g013180.1	Solanum lycopersicum (Tomato) (Lycopersicon esculentum)	GO:0016308~1-phosphatidylinositol-4-phosphate 5-kinase activity;GO:0005524~ATP binding	NA	NA	PI4KB; phosphatidylinositol 4-kinase B [EC:2.7.1.67]_00562 Inositol phosphate metabolism [PATH:vvi00562]#PI4KB; phosphatidylinositol 4-kinase B [EC:2.7.1.67]_04070 Phosphatidylinositol signaling system [PATH:vvi04070]#
mtr-miR172c-5p	GTAGCATCATCAAGATTCACA	Contig14614	174	-25.7	2	20	1648	1669	19	84.21%	89.47%	Pyruvate kinase (EC 2.7.1.40)	EUGRSUZ_J00327	Eucalyptus grandis (Flooded gum)	GO:0016301~kinase activity;GO:0000287~magnesium ion binding;GO:0030955~potassium ion binding;GO:0004743~pyruvate kinase activity	NA	NA	PIGT; phosphatidylinositol glycan, class T_00563 Glycosylphosphatidylinositol(GPI)-anchor biosynthesis [PATH:vvi00563]#
osa-miR396h	TTCCACGGCTTTCTTGAACGGC	Contig21228	159	-26.52	2	17	152	175	17	82.35%	82.35%	Phosphoinositide phospholipase C (EC 3.1.4.11)	VIT_13s0067g00900 VITISV_006935	Vitis vinifera (Grape)	GO:0004435~phosphatidylinositol phospholipase C activity;GO:0004871~signal transducer activity	GO:0035556~intracellular signal transduction;GO:0016042~lipid catabolic process	GO:0005622~intracellular	PIGT; phosphatidylinositol glycan, class T_00563 Glycosylphosphatidylinositol(GPI)-anchor biosynthesis [PATH:vvi00563]#
smo-miR396	TTCCACGGCTTTCTTGAACCGG	Contig21228	159	-25.57	2	17	152	175	17	82.35%	82.35%	Phosphoinositide phospholipase C (EC 3.1.4.11)	VIT_13s0067g00900 VITISV_006935	Vitis vinifera (Grape)	GO:0004435~phosphatidylinositol phospholipase C activity;GO:0004871~signal transducer activity	GO:0035556~intracellular signal transduction;GO:0016042~lipid catabolic process	GO:0005622~intracellular	PIGU; phosphatidylinositol glycan, class U_00563 Glycosylphosphatidylinositol(GPI)-anchor biosynthesis [PATH:vvi00563]#
bdi-miR7731-5p	AGATGAGTCTATTCCTGAGCAAACA	Contig18424	186	-26.4	2	23	66	90	21	80.95%	90.48%	DNA polymerase (EC 2.7.7.7)	RCOM_1409950	Ricinus communis (Castor bean)	GO:0008408~3'-5' exonuclease activity;GO:0003677~DNA binding;GO:0003887~DNA-directed DNA polymerase activity;GO:0001882~nucleoside binding;GO:0000166~nucleotide binding	GO:0006260~DNA replication	NA	PIKFYVE; 1-phosphatidylinositol-3-phosphate 5-kinase [EC:2.7.1.150]_00562 Inositol phosphate metabolism [PATH:vvi00562]#PIKFYVE; 1-phosphatidylinositol-3-phosphate 5-kinase [EC:2.7.1.150]_04070 Phosphatidylinositol signaling system [PATH:vvi04070]#PIKFYVE; 1-phosphatidylinositol-3-phosphate 5-kinase [EC:2.7.1.150]_04145 Phagosome [PATH:vvi04145]#
bdi-miR159a-5p	TTTGGATCGAAGGGAGCTCTG	Contig48004	169	-25.8	2	20	537	556	18	83.33%	88.89%	Uncharacterized protein	PHAVU_011G094600g	Phaseolus vulgaris (Kidney bean) (French bean)	NA	NA	GO:0005634~nucleus	PIP5K; 1-phosphatidylinositol-4-phosphate 5-kinase [EC:2.7.1.68]_00562 Inositol phosphate metabolism [PATH:vvi00562]#PIP5K; 1-phosphatidylinositol-4-phosphate 5-kinase [EC:2.7.1.68]_04070 Phosphatidylinositol signaling system [PATH:vvi04070]#PIP5K; 1-phosphatidylinositol-4-phosphate 5-kinase [EC:2.7.1.68]_04144 Endocytosis [PATH:vvi04144]#
cre-miR1149.2	TGCTTCTCCATGTCAGACAAGCTT	Contig16069	160	-27.2	2	22	2555	2575	20	80.00%	80.00%	Phosphoribosylformylglycinamidine synthase, putative (EC 6.3.5.3)	RCOM_1480330	Ricinus communis (Castor bean)	GO:0004642~phosphoribosylformylglycinamidine synthase activity	GO:0006189~'de novo' IMP biosynthetic process	NA	PK; pyruvate kinase [EC:2.7.1.40]_00010 Glycolysis / Gluconeogenesis [PATH:vvi00010]#PK; pyruvate kinase [EC:2.7.1.40]_00230 Purine metabolism [PATH:vvi00230]#PK; pyruvate kinase [EC:2.7.1.40]_00620 Pyruvate metabolism [PATH:vvi00620]#PK; pyruvate kinase [EC:2.7.1.40]_01200 Carbon metabolism [PATH:vvi01200]#PK; pyruvate kinase [EC:2.7.1.40]_01230 Biosynthesis of amino acids [PATH:vvi01230]#
atr-miR396a	TTCCAAGGCTTTCTTGAACAG	Contig17106	174	-25.25	2	19	1167	1187	17	82.35%	94.12%	Phosphoribosylformylglycinamidine cyclo-ligase (EC 6.3.3.1)	VITISV_002057	Vitis vinifera (Grape)	GO:0004641~phosphoribosylformylglycinamidine cyclo-ligase activity	GO:0006189~'de novo' IMP biosynthetic process	GO:0005737~cytoplasm	PLCD; phosphatidylinositol phospholipase C, delta [EC:3.1.4.11]_00562 Inositol phosphate metabolism [PATH:vvi00562]#PLCD; phosphatidylinositol phospholipase C, delta [EC:3.1.4.11]_04070 Phosphatidylinositol signaling system [PATH:vvi04070]#PLCD; phosphatidylinositol phospholipase C, delta [EC:3.1.4.11]_04933 AGE-RAGE signaling pathway in diabetic complications [PATH:vvi04933]#
gma-miR1511	CCAACCTGGCTCTGATACCATGTCC	Contig6659	175	-29	2	21	333	358	20	85.00%	85.00%	Uncharacterized protein	GSCOC_T00016458001	Coffea canephora (Robusta coffee)	GO:0005525~GTP binding;GO:0003924~GTPase activity	GO:0006886~intracellular protein transport;GO:0006913~nucleocytoplasmic transport;GO:0007264~small GTPase mediated signal transduction	GO:0005622~intracellular;GO:0016020~membrane	PLCD; phosphatidylinositol phospholipase C, delta [EC:3.1.4.11]_00562 Inositol phosphate metabolism [PATH:vvi00562]#PLCD; phosphatidylinositol phospholipase C, delta [EC:3.1.4.11]_04070 Phosphatidylinositol signaling system [PATH:vvi04070]#PLCD; phosphatidylinositol phospholipase C, delta [EC:3.1.4.11]_04933 AGE-RAGE signaling pathway in diabetic complications [PATH:vvi04933]#
stu-miR6149-5p	CCCGTGGCTGGAAACACACCTGAATCGG	Contig21685	192	-34.8	2	26	147	175	25	80.00%	88.00%	Uncharacterized protein	CISIN_1g029215mg	Citrus sinensis (Sweet orange) (Citrus aurantium var. sinensis)	GO:0005525~GTP binding	GO:0007264~small GTPase mediated signal transduction	GO:0005622~intracellular;GO:0016020~membrane	POLA1; DNA polymerase alpha subunit A [EC:2.7.7.7]_00230 Purine metabolism [PATH:vvi00230]#POLA1; DNA polymerase alpha subunit A [EC:2.7.7.7]_00240 Pyrimidine metabolism [PATH:vvi00240]#POLA1; DNA polymerase alpha subunit A [EC:2.7.7.7]_03030 DNA replication [PATH:vvi03030]#
ath-miR854d	CGCTCCTCCTCCCTATCCTCCTCA	Contig49440	171	-29.2	2	20	1135	1158	18	83.33%	83.33%	Putative uncharacterized protein	NA	Populus trichocarpa (Western balsam poplar) (Populus balsamifera subsp. trichocarpa)	NA	GO:0006397~mRNA processing	NA	POLE3; DNA polymerase epsilon subunit 3 [EC:2.7.7.7]_00230 Purine metabolism [PATH:vvi00230]#POLE3; DNA polymerase epsilon subunit 3 [EC:2.7.7.7]_00240 Pyrimidine metabolism [PATH:vvi00240]#POLE3; DNA polymerase epsilon subunit 3 [EC:2.7.7.7]_03030 DNA replication [PATH:vvi03030]#POLE3; DNA polymerase epsilon subunit 3 [EC:2.7.7.7]_03410 Base excision repair [PATH:vvi03410]#POLE3; DNA polymerase …
mdm-miR167i	TGAAGCTGCCAGCATGATCTTAGT	Contig7364	181	-28.09	2	22	851	874	20	80.00%	90.00%	Uncharacterized protein	SOVF_025430	Spinacia oleracea (Spinach)	NA	NA	NA	purL; phosphoribosylformylglycinamidine synthase [EC:6.3.5.3]_00230 Purine metabolism [PATH:vvi00230]#
ath-miR167d	TGAAGCTGCCAGCATGATCTGG	Contig7364	180	-27.98	2	21	853	874	19	84.21%	89.47%	Uncharacterized protein	SOVF_025430	Spinacia oleracea (Spinach)	NA	NA	NA	purM; phosphoribosylformylglycinamidine cyclo-ligase [EC:6.3.3.1]_00230 Purine metabolism [PATH:vvi00230]#
stu-miR156d-3p	GCTCTCTATACTTCTGTCATCA	Contig7923	163	-25.59	2	21	444	462	19	84.21%	84.21%	Uncharacterized protein	GSCOC_T00030779001	Coffea canephora (Robusta coffee)	GO:0008270~zinc ion binding	NA	NA	RAB11A; Ras-related protein Rab-11A_04144 Endocytosis [PATH:vvi04144]#
ath-miR854d	CGCTCCTCCTCCCTATCCTCCTCA	Contig16101	165	-26.95	2	23	974	993	21	80.95%	80.95%	Uncharacterized protein	Solyc06g082760.2	Solanum lycopersicum (Tomato) (Lycopersicon esculentum)	GO:0003735~structural constituent of ribosome	GO:0006412~translation	GO:0005840~ribosome	RAC1; Ras-related C3 botulinum toxin substrate 1_04145 Phagosome [PATH:vvi04145]#RAC1; Ras-related C3 botulinum toxin substrate 1_04933 AGE-RAGE signaling pathway in diabetic complications [PATH:vvi04933]#
zma-miR164g-3p	CACGTGCTCCCCTTCTCCAACC	Contig10553	170	-25.35	2	19	160	181	17	82.35%	88.24%	Uncharacterized protein	PGSC0003DMG400024915	Solanum tuberosum (Potato)	GO:0003735~structural constituent of ribosome	GO:0006412~translation	GO:0005840~ribosome	RBM25; RNA-binding protein 25_03040 Spliceosome [PATH:vvi03040]#
cre-miR1149.2	TGCTTCTCCATGTCAGACAAGCTT	Contig18891	172	-26.53	2	23	506	528	21	80.95%	80.95%	Uncharacterized protein	PRUPE_ppa012349mg	Prunus persica (Peach) (Amygdalus persica)	GO:0003735~structural constituent of ribosome	GO:0006412~translation	NA	RFC2_4; replication factor C subunit 2/4_03030 DNA replication [PATH:vvi03030]#RFC2_4; replication factor C subunit 2/4_03420 Nucleotide excision repair [PATH:vvi03420]#RFC2_4; replication factor C subunit 2/4_03430 Mismatch repair [PATH:vvi03430]#
ppt-miR477e	ACTCTCCCTCAAAGGCTTCCGAGAA	Contig35746	181	-34.39	2	22	684	708	20	80.00%	90.00%	Ribosomal protein S14	rps14	Amborella trichopoda	GO:0003735~structural constituent of ribosome	GO:0006412~translation	GO:0005739~mitochondrion;GO:0005840~ribosome	RFC2_4; replication factor C subunit 2/4_03030 DNA replication [PATH:vvi03030]#RFC2_4; replication factor C subunit 2/4_03420 Nucleotide excision repair [PATH:vvi03420]#RFC2_4; replication factor C subunit 2/4_03430 Mismatch repair [PATH:vvi03430]#
ath-miR854d	CGCTCCTCCTCCCTATCCTCCTCA	Contig22370	182	-37.97	2	22	512	533	20	90.00%	90.00%	Uncharacterized protein	CISIN_1g033931mg	Citrus sinensis (Sweet orange) (Citrus aurantium var. sinensis)	NA	NA	NA	RNF5; E3 ubiquitin-protein ligase RNF5 [EC:2.3.2.27]_04141 Protein processing in endoplasmic reticulum [PATH:vvi04141]#
ath-miR854d	CGCTCCTCCTCCCTATCCTCCTCA	Contig24842	184	-40.86	2	22	597	622	22	81.82%	90.91%	Uncharacterized protein	Solyc10g080160.1	Solanum lycopersicum (Tomato) (Lycopersicon esculentum)	GO:0003735~structural constituent of ribosome	GO:0006412~translation	GO:0005840~ribosome	RP-L17; large subunit ribosomal protein L17_03010 Ribosome [PATH:vvi03010]#
vvi-miR396a	TTCCACGGCTTTCTTGAACTACT	Contig49325	164	-26.29	2	22	523	542	20	80.00%	85.00%	Uncharacterized protein	Solyc01g097460.2	Solanum lycopersicum (Tomato) (Lycopersicon esculentum)	GO:0004751~ribose-5-phosphate isomerase activity	GO:0009052~pentose-phosphate shunt, non-oxidative branch	NA	RP-L3e; large subunit ribosomal protein L3e_03010 Ribosome [PATH:vvi03010]#
sly-miR166c-5p	GGGATGTTGGCTGGCTCGATGC	Contig6509	159	-30.15	2	19	1481	1500	17	82.35%	82.35%	Uncharacterized protein	MIMGU_mgv1a001072mg	Erythranthe guttata (Yellow monkey flower) (Mimulus guttatus)	GO:0008408~3'-5' exonuclease activity;GO:0003676~nucleic acid binding;GO:0000166~nucleotide binding	GO:0006396~RNA processing	GO:0000176~nuclear exosome (RNase complex)	RP-L7; large subunit ribosomal protein L7/L12_03010 Ribosome [PATH:vvi03010]#
ath-miR854d	CGCTCCTCCTCCCTATCCTCCTCA	Contig6750	186	-38.68	2	23	644	667	21	80.95%	90.48%	Uncharacterized protein	MIMGU_mgv1a015456mg	Erythranthe guttata (Yellow monkey flower) (Mimulus guttatus)	NA	NA	NA	RP-S14; small subunit ribosomal protein S14_03010 Ribosome [PATH:vvi03010]#
sly-miR319c-5p	GAGCTTCCTTCAGCCCACTCA	Contig24230	170	-26.06	2	20	1042	1063	19	84.21%	84.21%	Uncharacterized protein	Csa_3G866530	Cucumis sativus (Cucumber)	NA	GO:0009733~response to auxin	NA	RP-S25e; small subunit ribosomal protein S25e_03010 Ribosome [PATH:vvi03010]#
stu-miR167c-3p	GGTCATGCTCGGACAGCCTCACT	Contig13056	154	-27.28	2	21	224	244	20	80.00%	80.00%	Putative uncharacterized protein	VIT_05s0062g00130	Vitis vinifera (Grape)	GO:0008270~zinc ion binding	GO:0006888~ER to Golgi vesicle-mediated transport;GO:0006886~intracellular protein transport	GO:0030127~COPII vesicle coat	RP-S9; small subunit ribosomal protein S9_03010 Ribosome [PATH:vvi03010]#
sly-miR166c-5p	GGGATGTTGGCTGGCTCGATGC	Contig8151	167	-25.53	2	21	87	109	20	80.00%	80.00%	Uncharacterized protein	PGSC0003DMG400011402	Solanum tuberosum (Potato)	GO:0003676~nucleic acid binding;GO:0000166~nucleotide binding	NA	NA	rpiA; ribose 5-phosphate isomerase A [EC:5.3.1.6]_00030 Pentose phosphate pathway [PATH:vvi00030]#rpiA; ribose 5-phosphate isomerase A [EC:5.3.1.6]_00710 Carbon fixation in photosynthetic organisms [PATH:vvi00710]#rpiA; ribose 5-phosphate isomerase A [EC:5.3.1.6]_01200 Carbon metabolism [PATH:vvi01200]#rpiA; ribose 5-phosphate isomerase A [EC:5.3.1.6]_01230 Biosynthesis of amino acids [PATH:vvi01…
ath-miR167d	TGAAGCTGCCAGCATGATCTGG	Contig2715	175	-25.59	2	21	544	566	20	85.00%	85.00%	Uncharacterized protein	Solyc04g074940.2	Solanum lycopersicum (Tomato) (Lycopersicon esculentum)	NA	NA	GO:0016021~integral component of membrane	RRP6; exosome complex exonuclease RRP6 [EC:3.1.13.-]_03018 RNA degradation [PATH:vvi03018]#
ath-miR845b	ACCAGAGCTCTGATACCATATTGAT	Contig28430	171	-25.15	2	22	452	475	20	80.00%	85.00%	E3 ubiquitin-protein ligase (EC 6.3.2.-)	RCOM_0446280	Ricinus communis (Castor bean)	GO:0016874~ligase activity;GO:0004842~ubiquitin-protein transferase activity;GO:0008270~zinc ion binding	GO:0007275~multicellular organismal development;GO:0006511~ubiquitin-dependent protein catabolic process	GO:0005634~nucleus	SAP18; histone deacetylase complex subunit SAP18_03013 RNA transport [PATH:vvi03013]#SAP18; histone deacetylase complex subunit SAP18_03015 mRNA surveillance pathway [PATH:vvi03015]#
gma-miR1511	CCAACCTGGCTCTGATACCATGTCC	Contig1845	176	-27.9	2	24	456	480	23	82.61%	82.61%	Putative uncharacterized protein	VIT_19s0014g03510	Vitis vinifera (Grape)	GO:0005096~GTPase activator activity;GO:0046872~metal ion binding	GO:0006499~N-terminal protein myristoylation;GO:0010227~floral organ abscission	GO:0005829~cytosol;GO:0005768~endosome;GO:0005802~trans-Golgi network	SAUR; SAUR family protein_04075 Plant hormone signal transduction [PATH:vvi04075]#
aly-miR157d-3p	GCTCTCTATGCTTCTGTCATC	Contig1845	174	-27.83	2	19	102	122	17	82.35%	94.12%	Putative uncharacterized protein	VIT_19s0014g03510	Vitis vinifera (Grape)	GO:0005096~GTPase activator activity;GO:0046872~metal ion binding	GO:0006499~N-terminal protein myristoylation;GO:0010227~floral organ abscission	GO:0005829~cytosol;GO:0005768~endosome;GO:0005802~trans-Golgi network	SEC23; protein transport protein SEC23_04141 Protein processing in endoplasmic reticulum [PATH:vvi04141]#
stu-miR156d-3p	GCTCTCTATACTTCTGTCATCA	Contig1845	174	-26.33	2	19	101	122	17	82.35%	94.12%	Putative uncharacterized protein	VIT_19s0014g03510	Vitis vinifera (Grape)	GO:0005096~GTPase activator activity;GO:0046872~metal ion binding	GO:0006499~N-terminal protein myristoylation;GO:0010227~floral organ abscission	GO:0005829~cytosol;GO:0005768~endosome;GO:0005802~trans-Golgi network	SFRS1_9; splicing factor, arginine/serine-rich 1/9_03040 Spliceosome [PATH:vvi03040]#
bna-miR169k	TAGCCAAGGATGACTTGCCTGC	Contig2448	167	-25.38	2	19	7021	7042	18	88.89%	88.89%	U5 small nuclear ribonucleoprotein helicase	F383_09366	Gossypium arboreum (Tree cotton) (Gossypium nanking)	GO:0005524~ATP binding;GO:0004386~helicase activity;GO:0003676~nucleic acid binding;GO:0008565~protein transporter activity	GO:0031204~posttranslational protein targeting to membrane, translocation	GO:0030529~ribonucleoprotein complex;GO:0019013~viral nucleocapsid	SFT1; protein transport protein SFT1_04130 SNARE interactions in vesicular transport [PATH:vvi04130]#
ath-miR845b	ACCAGAGCTCTGATACCATATTGAT	Contig281	172	-25.8	2	24	797	824	25	80.00%	80.00%	Squalene epoxidase 1	SE1	Panax vietnamensis var. fuscidiscus	GO:0050660~flavin adenine dinucleotide binding;GO:0004506~squalene monooxygenase activity	NA	GO:0016021~integral component of membrane	SIAH1; E3 ubiquitin-protein ligase SIAH1 [EC:2.3.2.27]_04120 Ubiquitin mediated proteolysis [PATH:vvi04120]#
mtr-miR166d	TCGGGCCAGGCTTCATTCCCC	Contig35964	159	-28	2	19	1654	1672	17	82.35%	82.35%	Putative uncharacterized protein	VIT_18s0001g09310	Vitis vinifera (Grape)	NA	GO:0006352~DNA-templated transcription, initiation	GO:0005669~transcription factor TFIID complex	SMAP; stromal membrane-associated protein_04144 Endocytosis [PATH:vvi04144]#
bgy-miR156	TTGACAGAAGATAGAGAGCACTC	Contig927	170	-30.72	2	20	80	105	21	80.95%	80.95%	Putative uncharacterized protein	VIT_04s0008g05780	Vitis vinifera (Grape)	NA	GO:0000394~RNA splicing, via endonucleolytic cleavage and ligation;GO:0042138~meiotic DNA double-strand break formation;GO:0045132~meiotic chromosome segregation;GO:0007131~reciprocal meiotic recombination;GO:0033044~regulation of chromosome organization;GO:0006355~regulation of transcription, DNA-templated;GO:0007062~sister chromatid cohesion;GO:0006366~transcription from RNA polymerase II promo…	GO:0005634~nucleus	SMAP; stromal membrane-associated protein_04144 Endocytosis [PATH:vvi04144]#
ptc-miR169aa	TAGCCAAGAATGACTTGCCTGC	Contig53275	168	-25.78	2	21	462	482	20	85.00%	85.00%	Putative uncharacterized protein	VIT_14s0030g02220	Vitis vinifera (Grape)	GO:0008565~protein transporter activity	GO:0009306~protein secretion	GO:0033281~TAT protein transport complex;GO:0009941~chloroplast envelope;GO:0016021~integral component of membrane	SMAP; stromal membrane-associated protein_04144 Endocytosis [PATH:vvi04144]#
bna-miR169k	TAGCCAAGGATGACTTGCCTGC	Contig53275	164	-25.44	2	21	462	482	20	80.00%	85.00%	Putative uncharacterized protein	VIT_14s0030g02220	Vitis vinifera (Grape)	GO:0008565~protein transporter activity	GO:0009306~protein secretion	GO:0033281~TAT protein transport complex;GO:0009941~chloroplast envelope;GO:0016021~integral component of membrane	SNRNP200; pre-mRNA-splicing helicase BRR2 [EC:3.6.4.13]_03040 Spliceosome [PATH:vvi03040]#
ath-miR854d	CGCTCCTCCTCCCTATCCTCCTCA	Contig10152	173	-28.43	2	22	3728	3751	20	80.00%	80.00%	Putative uncharacterized protein	VIT_19s0085g01090	Vitis vinifera (Grape)	NA	GO:0006606~protein import into nucleus	GO:0005622~intracellular	SQLE; squalene monooxygenase [EC:1.14.14.17]_00100 Steroid biosynthesis [PATH:vvi00100]#SQLE; squalene monooxygenase [EC:1.14.14.17]_00909 Sesquiterpenoid and triterpenoid biosynthesis [PATH:vvi00909]#
csi-miR166b	TCGGACCAGGCTTCATTCCCG	Contig10152	169	-27.06	2	20	5575	5594	18	83.33%	88.89%	Putative uncharacterized protein	VIT_19s0085g01090	Vitis vinifera (Grape)	NA	GO:0006606~protein import into nucleus	GO:0005622~intracellular	TAF4; transcription initiation factor TFIID subunit 4_03022 Basal transcription factors [PATH:vvi03022]#
ptc-miR166q	TCGGACCAGGCTTCATTCCTTTTC	Contig10152	169	-26.64	2	20	5572	5594	18	83.33%	88.89%	Putative uncharacterized protein	VIT_19s0085g01090	Vitis vinifera (Grape)	NA	GO:0006606~protein import into nucleus	GO:0005622~intracellular	TAF5; transcription initiation factor TFIID subunit 5_03022 Basal transcription factors [PATH:vvi03022]#
cre-miR1149.2	TGCTTCTCCATGTCAGACAAGCTT	Contig14940	175	-26.8	2	20	1641	1664	18	83.33%	88.89%	Trehalose-6-phosphate synthase	NA	Camellia sinensis (Tea)	GO:0003824~catalytic activity	GO:0005992~trehalose biosynthetic process	NA	tatA; sec-independent protein translocase protein TatA_03060 Protein export [PATH:vvi03060]#
cre-miR1149.2	TGCTTCTCCATGTCAGACAAGCTT	Contig35715	175	-26.8	2	20	1572	1595	18	83.33%	88.89%	Trehalose-6-phosphate synthase	NA	Camellia sinensis (Tea)	GO:0003824~catalytic activity	GO:0005992~trehalose biosynthetic process	NA	tatA; sec-independent protein translocase protein TatA_03060 Protein export [PATH:vvi03060]#
cre-miR1149.2	TGCTTCTCCATGTCAGACAAGCTT	Contig13667	186	-25.71	2	23	2603	2626	21	85.71%	85.71%	Thioredoxin reductase (EC 1.8.1.9)	JCGZ_21105	Jatropha curcas (Barbados nut)	GO:0004791~thioredoxin-disulfide reductase activity	GO:0045454~cell redox homeostasis;GO:0019430~removal of superoxide radicals	GO:0005737~cytoplasm	TPR; nucleoprotein TPR_03013 RNA transport [PATH:vvi03013]#
ptc-miR399i	TGCCAAAGGAGAGTTGCCCTC	Contig19695	187	-36.76	2	20	1080	1100	18	94.44%	94.44%	Putative uncharacterized protein	VIT_00s0265g00070	Vitis vinifera (Grape)	NA	NA	NA	TPR; nucleoprotein TPR_03013 RNA transport [PATH:vvi03013]#
ptc-miR399i	TGCCAAAGGAGAGTTGCCCTC	Contig19695	179	-29.65	2	20	818	838	18	88.89%	88.89%	Putative uncharacterized protein	VIT_00s0265g00070	Vitis vinifera (Grape)	NA	NA	NA	TPR; nucleoprotein TPR_03013 RNA transport [PATH:vvi03013]#
zma-miR164g-3p	CACGTGCTCCCCTTCTCCAACC	Contig43113	161	-25.11	2	20	4492	4515	20	80.00%	80.00%	Putative uncharacterized protein	VIT_05s0077g00470	Vitis vinifera (Grape)	GO:0016874~ligase activity;GO:0004842~ubiquitin-protein transferase activity	NA	NA	TPS; trehalose 6-phosphate synthase/phosphatase [EC:2.4.1.15 3.1.3.12]_00500 Starch and sucrose metabolism [PATH:vvi00500]#
bdi-miR159a-5p	TTTGGATCGAAGGGAGCTCTG	Contig58198	175	-27.12	2	20	373	393	18	83.33%	88.89%	Uncharacterized protein	Solyc01g081520.2	Solanum lycopersicum (Tomato) (Lycopersicon esculentum)	GO:0003735~structural constituent of ribosome;GO:0070569~uridylyltransferase activity	GO:0006412~translation	GO:0005840~ribosome	TPS; trehalose 6-phosphate synthase/phosphatase [EC:2.4.1.15 3.1.3.12]_00500 Starch and sucrose metabolism [PATH:vvi00500]#
mes-miR166i	CTTGGACCAGGCTTCATTCCCC	Contig30266	167	-27.05	2	19	2265	2284	17	88.24%	88.24%	Putative uncharacterized protein	VIT_02s0012g00480	Vitis vinifera (Grape)	GO:0005524~ATP binding;GO:0003677~DNA binding;GO:0004386~helicase activity;GO:0008270~zinc ion binding	GO:0016246~RNA interference;GO:0048825~cotyledon development;GO:0042742~defense response to bacterium;GO:0009867~jasmonic acid mediated signaling pathway;GO:0048571~long-day photoperiodism;GO:0000184~nuclear-transcribed mRNA catabolic process, nonsense-mediated decay;GO:0009744~response to sucrose;GO:0009611~response to wounding;GO:0009863~salicylic acid mediated signaling pathway;GO:0010182~suga…	GO:0005829~cytosol;GO:0005886~plasma membrane;GO:0009506~plasmodesma	trxB; thioredoxin reductase (NADPH) [EC:1.8.1.9]_00240 Pyrimidine metabolism [PATH:vvi00240]#trxB; thioredoxin reductase (NADPH) [EC:1.8.1.9]_00450 Selenocompound metabolism [PATH:vvi00450]#
ath-miR854d	CGCTCCTCCTCCCTATCCTCCTCA	Contig8443	170	-27.53	2	20	3555	3581	21	80.95%	80.95%	Putative uncharacterized protein	VIT_13s0019g03540	Vitis vinifera (Grape)	GO:0003723~RNA binding	GO:0006396~RNA processing;GO:0019344~cysteine biosynthetic process;GO:0042742~defense response to bacterium;GO:0009630~gravitropism;GO:0009867~jasmonic acid mediated signaling pathway;GO:0048571~long-day photoperiodism;GO:0000278~mitotic cell cycle;GO:0000956~nuclear-transcribed mRNA catabolic process;GO:0009611~response to wounding;GO:0009863~salicylic acid mediated signaling pathway	NA	UBE2O; ubiquitin-conjugating enzyme E2 O [EC:2.3.2.24]_04120 Ubiquitin mediated proteolysis [PATH:vvi04120]#
cre-miR1149.2	TGCTTCTCCATGTCAGACAAGCTT	Contig35600	172	-26.87	2	22	994	1018	21	80.95%	80.95%	Putative uncharacterized protein	VIT_08s0040g02710	Vitis vinifera (Grape)	NA	NA	GO:0016021~integral component of membrane	UBE2O; ubiquitin-conjugating enzyme E2 O [EC:2.3.2.24]_04120 Ubiquitin mediated proteolysis [PATH:vvi04120]#
ath-miR8175	CGGGTGACCCGGGTTCGATCCCCGGCAGCGGCGCCA	Contig47533	265	-92.35	2	34	85	120	32	100.00%	100.00%	Uncharacterized protein	MTR_1g047570 MTR_134s0017	Medicago truncatula (Barrel medic) (Medicago tribuloides)	NA	NA	NA	UBE3C; ubiquitin-protein ligase E3 C [EC:2.3.2.26]_04120 Ubiquitin mediated proteolysis [PATH:vvi04120]#
hbr-miR6173	TAGTCCTAGCCGTAAACGATGGATACTAGGCGCTGT	Contig45099	270	-77.57	2	35	1503	1538	33	100.00%	100.00%	BnaC09g29270D protein	BnaC09g29270D GSBRNA2T00009381001	Brassica napus (Rape)	NA	NA	NA	UGP2; UTP--glucose-1-phosphate uridylyltransferase [EC:2.7.7.9]_00040 Pentose and glucuronate interconversions [PATH:vvi00040]#UGP2; UTP--glucose-1-phosphate uridylyltransferase [EC:2.7.7.9]_00052 Galactose metabolism [PATH:vvi00052]#UGP2; UTP--glucose-1-phosphate uridylyltransferase [EC:2.7.7.9]_00500 Starch and sucrose metabolism [PATH:vvi00500]#UGP2; UTP--glucose-1-phosphate uridylyltransferas…
gma-miR6300	ATTGTCGTTGTAGTATAGTGGTAAGTATTCCCGCCT	Contig47533	270	-71.09	2	35	127	162	33	100.00%	100.00%	Uncharacterized protein	MTR_1g047570 MTR_134s0017	Medicago truncatula (Barrel medic) (Medicago tribuloides)	NA	NA	NA	UPF1; regulator of nonsense transcripts 1 [EC:3.6.4.-]_03013 RNA transport [PATH:vvi03013]#UPF1; regulator of nonsense transcripts 1 [EC:3.6.4.-]_03015 mRNA surveillance pathway [PATH:vvi03015]#
ppt-miR160e	TGCCTGGCTCCCTGTATGCCAGGCTGGATTGAATCC	Contig20424	221	-57.89	2	32	1947	1981	30	86.67%	90.00%	Auxin response factor	TCM_022163	Theobroma cacao (Cacao) (Cocoa)	GO:0003677~DNA binding	GO:0009734~auxin-activated signaling pathway;GO:0006355~regulation of transcription, DNA-templated;GO:0006351~transcription, DNA-templated	GO:0005634~nucleus	UPF2; regulator of nonsense transcripts 2_03013 RNA transport [PATH:vvi03013]#UPF2; regulator of nonsense transcripts 2_03015 mRNA surveillance pathway [PATH:vvi03015]#
peu-miR2912a	GACTTCTAGAACTCAAGATATGGCCC	Contig32116	220	-51.27	2	25	175	200	23	100.00%	100.00%	ATP-dependent 6-phosphofructokinase (ATP-PFK) (Phosphofructokinase) (EC 2.7.1.11) (Phosphohexokinase)	PFK F383_06259	Gossypium arboreum (Tree cotton) (Gossypium nanking)	GO:0003872~6-phosphofructokinase activity;GO:0005524~ATP binding;GO:0046872~metal ion binding	GO:0006002~fructose 6-phosphate metabolic process	GO:0005737~cytoplasm	UXS1; UDP-glucuronate decarboxylase [EC:4.1.1.35]_00500 Starch and sucrose metabolism [PATH:vvi00500]#UXS1; UDP-glucuronate decarboxylase [EC:4.1.1.35]_00520 Amino sugar and nucleotide sugar metabolism [PATH:vvi00520]#
ath-miR854d	CGCTCCTCCTCCCTATCCTCCTCA	Contig8806	189	-50.21	2	23	1315	1339	22	81.82%	95.45%	Uncharacterized protein (Fragment)	M569_13971	Genlisea aurea	GO:0008375~acetylglucosaminyltransferase activity	NA	GO:0016020~membrane
peu-miR2912a	GACTTCTAGAACTCAAGATATGGCCC	Contig18527	212	-48.05	2	25	344	369	23	91.30%	100.00%	Uncharacterized protein (Fragment)	AMTR_s00168p00013840	Amborella trichopoda	GO:0016787~hydrolase activity	GO:0046856~phosphatidylinositol dephosphorylation	NA
pta-miR166a	TCGGACCAGGCTTCATTCCCCAGCGGGGAAAGAAGA	Contig15597	197	-47.62	2	27	802	839	27	81.48%	85.19%	Homeobox-leucine zipper family protein / lipid-binding START domain-containing protein isoform 3	TCM_026907	Theobroma cacao (Cacao) (Cocoa)	GO:0003677~DNA binding;GO:0008289~lipid binding	NA	GO:0005634~nucleus
pta-miR166a	TCGGACCAGGCTTCATTCCCCAGCGGGGAAAGAAGA	Contig34378	197	-47.62	2	27	798	835	27	81.48%	85.19%	Uncharacterized protein	JCGZ_09223	Jatropha curcas (Barbados nut)	GO:0003677~DNA binding;GO:0008289~lipid binding	NA	GO:0005634~nucleus
mtr-miR5205b	ACAGATAAATAGGGACGGAGGGAGT	Contig19439	207	-47.58	2	24	1329	1353	22	95.45%	95.45%	Putative WRKY transcription factor 30	NA	Vitis aestivalis (Grape)	GO:0043565~sequence-specific DNA binding;GO:0003700~sequence-specific DNA binding transcription factor activity	NA	NA
bra-miR164e-5p	TGGAGAAGCAGGGCACGTGCATTACTACTTCA	Contig11861	206	-45.13	2	30	135	166	29	86.21%	86.21%	Uncharacterized protein	MIMGU_mgv1a005092mg	Erythranthe guttata (Yellow monkey flower) (Mimulus guttatus)	NA	NA	NA
aly-miR165a-3p	TCGGACCAGGCTTCATCCCCC	Contig8419	195	-43.39	2	20	620	640	18	100.00%	100.00%	Putative uncharacterized protein	VIT_06s0004g02800	Vitis vinifera (Grape)	GO:0003677~DNA binding;GO:0008289~lipid binding	NA	GO:0005634~nucleus
aly-miR165a-3p	TCGGACCAGGCTTCATCCCCC	Contig15597	195	-43.39	2	20	819	839	18	100.00%	100.00%	Homeobox-leucine zipper family protein / lipid-binding START domain-containing protein isoform 3	TCM_026907	Theobroma cacao (Cacao) (Cocoa)	GO:0003677~DNA binding;GO:0008289~lipid binding	NA	GO:0005634~nucleus
aly-miR165a-3p	TCGGACCAGGCTTCATCCCCC	Contig32696	195	-43.39	2	20	2923	2943	18	100.00%	100.00%	Uncharacterized protein	GSCOC_T00024228001	Coffea canephora (Robusta coffee)	GO:0003677~DNA binding;GO:0008289~lipid binding	NA	GO:0005634~nucleus
aly-miR165a-3p	TCGGACCAGGCTTCATCCCCC	Contig34378	195	-43.39	2	20	815	835	18	100.00%	100.00%	Uncharacterized protein	JCGZ_09223	Jatropha curcas (Barbados nut)	GO:0003677~DNA binding;GO:0008289~lipid binding	NA	GO:0005634~nucleus
atr-miR8598	GTCAGGGGCAACACGATCGGTGGTGCATGGCC	Contig34569	198	-43.1	2	31	1889	1919	30	80.00%	83.33%	Uncharacterized protein	JCGZ_14042	Jatropha curcas (Barbados nut)	GO:0005524~ATP binding;GO:0004674~protein serine/threonine kinase activity	NA	GO:0016021~integral component of membrane
ppt-miR166k	CCGGACCAGGCTTCATTCCCC	Contig8419	191	-43.03	2	20	620	640	18	94.44%	100.00%	Putative uncharacterized protein	VIT_06s0004g02800	Vitis vinifera (Grape)	GO:0003677~DNA binding;GO:0008289~lipid binding	NA	GO:0005634~nucleus
ppt-miR166k	CCGGACCAGGCTTCATTCCCC	Contig15597	191	-43.03	2	20	819	839	18	94.44%	100.00%	Homeobox-leucine zipper family protein / lipid-binding START domain-containing protein isoform 3	TCM_026907	Theobroma cacao (Cacao) (Cocoa)	GO:0003677~DNA binding;GO:0008289~lipid binding	NA	GO:0005634~nucleus
ppt-miR166k	CCGGACCAGGCTTCATTCCCC	Contig32696	191	-43.03	2	20	2923	2943	18	94.44%	100.00%	Uncharacterized protein	GSCOC_T00024228001	Coffea canephora (Robusta coffee)	GO:0003677~DNA binding;GO:0008289~lipid binding	NA	GO:0005634~nucleus
ppt-miR166k	CCGGACCAGGCTTCATTCCCC	Contig34378	191	-43.03	2	20	815	835	18	94.44%	100.00%	Uncharacterized protein	JCGZ_09223	Jatropha curcas (Barbados nut)	GO:0003677~DNA binding;GO:0008289~lipid binding	NA	GO:0005634~nucleus
cpa-miR8155	AGGTCCCAGGATCGTAACCTGGCTCTGATACCA	Contig57	188	-42.29	2	32	45	73	30	80.00%	80.00%	Ty3/gypsy retrotransposon protein	NA	Beta vulgaris subsp. vulgaris	GO:0003676~nucleic acid binding	GO:0015074~DNA integration	GO:0005634~nucleus
cpa-miR8155	AGGTCCCAGGATCGTAACCTGGCTCTGATACCA	Contig23668	188	-42.29	2	32	39	67	30	80.00%	80.00%	Ty3/gypsy retrotransposon protein	NA	Beta vulgaris subsp. vulgaris	GO:0003676~nucleic acid binding	GO:0015074~DNA integration	GO:0005634~nucleus
lus-miR159b	TTTGGATTGAAGGGAGCTCTCTTTTTC	Contig15917	204	-41.82	2	26	523	550	25	88.00%	92.00%	Uncharacterized protein	PRUPE_ppa004309mg	Prunus persica (Peach) (Amygdalus persica)	GO:0003676~nucleic acid binding;GO:0000166~nucleotide binding	GO:0000398~mRNA splicing, via spliceosome;GO:0045893~positive regulation of transcription, DNA-templated;GO:0043687~post-translational protein modification;GO:0035196~production of miRNAs involved in gene silencing by miRNA;GO:0030422~production of siRNA involved in RNA interference	NA
ath-miR854d	CGCTCCTCCTCCCTATCCTCCTCA	Contig16763	190	-41.75	2	23	1272	1295	21	80.95%	95.24%	Uncharacterized protein	EUGRSUZ_G03402	Eucalyptus grandis (Flooded gum)	NA	NA	NA
crt-miR166b	TCGGACCAGGCTTCATTCCCTTTA	Contig15597	191	-41.73	2	20	816	839	18	94.44%	100.00%	Homeobox-leucine zipper family protein / lipid-binding START domain-containing protein isoform 3	TCM_026907	Theobroma cacao (Cacao) (Cocoa)	GO:0003677~DNA binding;GO:0008289~lipid binding	NA	GO:0005634~nucleus
crt-miR166b	TCGGACCAGGCTTCATTCCCTTTA	Contig34378	191	-41.73	2	20	812	835	18	94.44%	100.00%	Uncharacterized protein	JCGZ_09223	Jatropha curcas (Barbados nut)	GO:0003677~DNA binding;GO:0008289~lipid binding	NA	GO:0005634~nucleus
ptc-miR166q	TCGGACCAGGCTTCATTCCTTTTC	Contig15597	191	-41.33	2	20	816	839	18	94.44%	100.00%	Homeobox-leucine zipper family protein / lipid-binding START domain-containing protein isoform 3	TCM_026907	Theobroma cacao (Cacao) (Cocoa)	GO:0003677~DNA binding;GO:0008289~lipid binding	NA	GO:0005634~nucleus
ptc-miR166q	TCGGACCAGGCTTCATTCCTTTTC	Contig34378	191	-41.33	2	20	812	835	18	94.44%	100.00%	Uncharacterized protein	JCGZ_09223	Jatropha curcas (Barbados nut)	GO:0003677~DNA binding;GO:0008289~lipid binding	NA	GO:0005634~nucleus
csi-miR166b	TCGGACCAGGCTTCATTCCCG	Contig15597	191	-41.23	2	20	819	839	18	94.44%	100.00%	Homeobox-leucine zipper family protein / lipid-binding START domain-containing protein isoform 3	TCM_026907	Theobroma cacao (Cacao) (Cocoa)	GO:0003677~DNA binding;GO:0008289~lipid binding	NA	GO:0005634~nucleus
csi-miR166b	TCGGACCAGGCTTCATTCCCG	Contig34378	191	-41.23	2	20	815	835	18	94.44%	100.00%	Uncharacterized protein	JCGZ_09223	Jatropha curcas (Barbados nut)	GO:0003677~DNA binding;GO:0008289~lipid binding	NA	GO:0005634~nucleus
csi-miR166b	TCGGACCAGGCTTCATTCCCG	Contig8419	191	-41.18	2	20	620	640	18	94.44%	100.00%	Putative uncharacterized protein	VIT_06s0004g02800	Vitis vinifera (Grape)	GO:0003677~DNA binding;GO:0008289~lipid binding	NA	GO:0005634~nucleus
csi-miR166b	TCGGACCAGGCTTCATTCCCG	Contig32696	191	-41.18	2	20	2923	2943	18	94.44%	100.00%	Uncharacterized protein	GSCOC_T00024228001	Coffea canephora (Robusta coffee)	GO:0003677~DNA binding;GO:0008289~lipid binding	NA	GO:0005634~nucleus
ath-miR854d	CGCTCCTCCTCCCTATCCTCCTCA	Contig11079	173	-41.13	2	21	563	586	20	85.00%	90.00%	Putative uncharacterized protein	VIT_12s0059g01340	Vitis vinifera (Grape)	NA	NA	NA
ath-miR159b-3p	TTTGGATTGAAGGGAGCTCTTTTTTTTTT	Contig15917	207	-41.1	2	28	522	550	26	80.77%	92.31%	Uncharacterized protein	PRUPE_ppa004309mg	Prunus persica (Peach) (Amygdalus persica)	GO:0003676~nucleic acid binding;GO:0000166~nucleotide binding	GO:0000398~mRNA splicing, via spliceosome;GO:0045893~positive regulation of transcription, DNA-templated;GO:0043687~post-translational protein modification;GO:0035196~production of miRNAs involved in gene silencing by miRNA;GO:0030422~production of siRNA involved in RNA interference	NA
ath-miR854d	CGCTCCTCCTCCCTATCCTCCTCA	Contig53301	182	-41.07	2	23	1200	1223	21	80.95%	85.71%	Putative uncharacterized protein	MA17P03.8	Coffea arabica (Arabian coffee)	NA	NA	NA
ath-miR854d	CGCTCCTCCTCCCTATCCTCCTCA	Contig8970	180	-40.85	2	23	231	257	24	83.33%	83.33%	Uncharacterized protein	GSCOC_T00032553001	Coffea canephora (Robusta coffee)	GO:0003677~DNA binding;GO:0003700~sequence-specific DNA binding transcription factor activity	NA	GO:0005634~nucleus
crt-miR166b	TCGGACCAGGCTTCATTCCCTTTA	Contig8419	191	-40.56	2	20	617	640	18	94.44%	100.00%	Putative uncharacterized protein	VIT_06s0004g02800	Vitis vinifera (Grape)	GO:0003677~DNA binding;GO:0008289~lipid binding	NA	GO:0005634~nucleus
crt-miR166b	TCGGACCAGGCTTCATTCCCTTTA	Contig32696	191	-40.56	2	20	2920	2943	18	94.44%	100.00%	Uncharacterized protein	GSCOC_T00024228001	Coffea canephora (Robusta coffee)	GO:0003677~DNA binding;GO:0008289~lipid binding	NA	GO:0005634~nucleus
ptc-miR166q	TCGGACCAGGCTTCATTCCTTTTC	Contig8419	191	-40.47	2	20	617	640	18	94.44%	100.00%	Putative uncharacterized protein	VIT_06s0004g02800	Vitis vinifera (Grape)	GO:0003677~DNA binding;GO:0008289~lipid binding	NA	GO:0005634~nucleus
ptc-miR166q	TCGGACCAGGCTTCATTCCTTTTC	Contig32696	191	-40.47	2	20	2920	2943	18	94.44%	100.00%	Uncharacterized protein	GSCOC_T00024228001	Coffea canephora (Robusta coffee)	GO:0003677~DNA binding;GO:0008289~lipid binding	NA	GO:0005634~nucleus
gma-miR166k	TCGACGATCTCGGACCAGGCTTCATTCCCC	Contig5351	194	-40.38	2	29	237	269	30	80.00%	80.00%	Amidase-like protein	A19	Nicotiana tabacum (Common tobacco)	GO:0016884~carbon-nitrogen ligase activity, with glutamine as amido-N-donor	NA	NA
gma-miR166k	TCGACGATCTCGGACCAGGCTTCATTCCCC	Contig33901	194	-40.38	2	29	256	288	30	80.00%	80.00%	Uncharacterized protein	MIMGU_mgv1a004137mg	Erythranthe guttata (Yellow monkey flower) (Mimulus guttatus)	GO:0016884~carbon-nitrogen ligase activity, with glutamine as amido-N-donor	NA	NA
ath-miR854d	CGCTCCTCCTCCCTATCCTCCTCA	Contig31018	180	-40.1	2	21	565	588	19	84.21%	89.47%	Uncharacterized protein	CISIN_1g009914mg	Citrus sinensis (Sweet orange) (Citrus aurantium var. sinensis)	NA	GO:0055085~transmembrane transport	GO:0016021~integral component of membrane
vvi-miR394c	TTTGGCATTCTGTCCACCTCCTTT	Contig8681	202	-39.81	2	23	1306	1329	21	95.24%	95.24%	Uncharacterized protein	CICLE_v10031436mg	Citrus clementina	NA	NA	NA
vvi-miR394c	TTTGGCATTCTGTCCACCTCCTTT	Contig52100	202	-39.81	2	23	1300	1323	21	95.24%	95.24%	Uncharacterized protein	CICLE_v10031436mg	Citrus clementina	NA	NA	NA
atr-miR8598	GTCAGGGGCAACACGATCGGTGGTGCATGGCC	Contig17809	193	-39.74	2	31	138	168	30	80.00%	83.33%	Uncharacterized protein	PRUPE_ppa008766mg	Prunus persica (Peach) (Amygdalus persica)	NA	NA	GO:0016021~integral component of membrane
zma-miR171c-3p	TGATTGAGCCGTGCCAATATC	Contig2421	191	-39.5	2	20	423	443	18	94.44%	100.00%	Uncharacterized protein	PGSC0003DMG400006383	Solanum tuberosum (Potato)	NA	NA	NA
zma-miR171c-3p	TGATTGAGCCGTGCCAATATC	Contig13066	191	-39.5	2	20	19	39	18	94.44%	100.00%	GRAS family transcription factor	TCM_015991	Theobroma cacao (Cacao) (Cocoa)	NA	GO:0006355~regulation of transcription, DNA-templated;GO:0006351~transcription, DNA-templated	NA
zma-miR171c-3p	TGATTGAGCCGTGCCAATATC	Contig16803	191	-39.5	2	20	857	877	18	94.44%	100.00%	Uncharacterized protein	GSCOC_T00030446001	Coffea canephora (Robusta coffee)	NA	GO:0006355~regulation of transcription, DNA-templated;GO:0006351~transcription, DNA-templated	NA
zma-miR171c-3p	TGATTGAGCCGTGCCAATATC	Contig23814	191	-39.5	2	20	13	33	18	94.44%	100.00%	GRAS family transcription factor	TCM_015991	Theobroma cacao (Cacao) (Cocoa)	NA	GO:0006355~regulation of transcription, DNA-templated;GO:0006351~transcription, DNA-templated	NA
ath-miR319b	TTGGACTGAAGGGAGCTCCCTTCAACA	Contig33417	192	-39.37	2	23	758	783	21	90.48%	95.24%	Transcription factor, putative	RCOM_0554080	Ricinus communis (Castor bean)	NA	NA	NA
ppt-miR166k	CCGGACCAGGCTTCATTCCCC	Contig17832	190	-39.19	2	19	1	18	17	100.00%	100.00%	Peptidyl-prolyl cis-trans isomerase (EC 5.2.1.8)	NA	Daucus carota (Wild carrot)	GO:0003755~peptidyl-prolyl cis-trans isomerase activity	GO:0006457~protein folding	NA
ath-miR854d	CGCTCCTCCTCCCTATCCTCCTCA	Contig14860	171	-39.16	2	21	1061	1085	20	80.00%	85.00%	Uncharacterized protein	GSCOC_T00037620001	Coffea canephora (Robusta coffee)	GO:0005524~ATP binding;GO:0004672~protein kinase activity	NA	GO:0016021~integral component of membrane
gma-miR171k-3p	TTGAGCCGCGCCAATATCACTT	Contig2421	192	-39	2	21	419	440	19	94.74%	94.74%	Uncharacterized protein	PGSC0003DMG400006383	Solanum tuberosum (Potato)	NA	NA	NA
gma-miR171k-3p	TTGAGCCGCGCCAATATCACTT	Contig13066	192	-39	2	21	15	36	19	94.74%	94.74%	GRAS family transcription factor	TCM_015991	Theobroma cacao (Cacao) (Cocoa)	NA	GO:0006355~regulation of transcription, DNA-templated;GO:0006351~transcription, DNA-templated	NA
gma-miR171k-3p	TTGAGCCGCGCCAATATCACTT	Contig16803	192	-39	2	21	853	874	19	94.74%	94.74%	Uncharacterized protein	GSCOC_T00030446001	Coffea canephora (Robusta coffee)	NA	GO:0006355~regulation of transcription, DNA-templated;GO:0006351~transcription, DNA-templated	NA
gma-miR171k-3p	TTGAGCCGCGCCAATATCACTT	Contig23814	192	-39	2	21	9	30	19	94.74%	94.74%	GRAS family transcription factor	TCM_015991	Theobroma cacao (Cacao) (Cocoa)	NA	GO:0006355~regulation of transcription, DNA-templated;GO:0006351~transcription, DNA-templated	NA
ath-miR168b-5p	TCGCTTGGTGCAGGTCGGGAAC	Contig16857	187	-38.96	2	20	558	579	18	94.44%	94.44%	Protein argonaute	NA	Daucus carota (Wild carrot)	GO:0003676~nucleic acid binding	NA	NA
ath-miR854d	CGCTCCTCCTCCCTATCCTCCTCA	Contig417	175	-38.91	2	23	152	176	23	82.61%	82.61%	Transcriptional corepressor LEUNIG	L484_002529	Morus notabilis	NA	NA	NA
mes-miR159c	ATTGGATTGAAGGGAGCTCTG	Contig15917	195	-38.79	2	20	530	550	18	100.00%	100.00%	Uncharacterized protein	PRUPE_ppa004309mg	Prunus persica (Peach) (Amygdalus persica)	GO:0003676~nucleic acid binding;GO:0000166~nucleotide binding	GO:0000398~mRNA splicing, via spliceosome;GO:0045893~positive regulation of transcription, DNA-templated;GO:0043687~post-translational protein modification;GO:0035196~production of miRNAs involved in gene silencing by miRNA;GO:0030422~production of siRNA involved in RNA interference	NA
stu-miR397-5p	ATTGAGTGCAGCGTTGATGATC	Contig8298	200	-38.5	2	21	850	871	19	100.00%	100.00%	Laccase (EC 1.10.3.2) (Benzenediol:oxygen oxidoreductase) (Diphenol oxidase) (Urishiol oxidase)	GSCOC_T00028271001	Coffea canephora (Robusta coffee)	GO:0005507~copper ion binding;GO:0052716~hydroquinone:oxygen oxidoreductase activity	GO:0046274~lignin catabolic process	GO:0048046~apoplast
ghr-miR393	TCCAAAGGGATCGCATTGATCT	Contig21176	190	-38.41	2	19	2412	2433	17	100.00%	100.00%	Uncharacterized protein	MIMGU_mgv1a003473mg	Erythranthe guttata (Yellow monkey flower) (Mimulus guttatus)	NA	NA	NA
ghr-miR393	TCCAAAGGGATCGCATTGATCT	Contig42459	190	-38.41	2	19	192	213	17	100.00%	100.00%	Uncharacterized protein	PGSC0003DMG400011353	Solanum tuberosum (Potato)	NA	NA	NA
bdi-miR166e-3p	CTCGGACCAGGCTTCAATCCCC	Contig23356	171	-38.35	2	21	239	261	20	80.00%	85.00%	Glycosyltransferase (EC 2.4.1.-)	GSCOC_T00032798001	Coffea canephora (Robusta coffee)	GO:0016758~transferase activity, transferring hexosyl groups	NA	NA
ppt-miR166k	CCGGACCAGGCTTCATTCCCC	Contig37666	178	-38.16	2	20	2656	2677	19	84.21%	94.74%	Uncharacterized protein	GSCOC_T00030265001	Coffea canephora (Robusta coffee)	NA	GO:0006355~regulation of transcription, DNA-templated	GO:0005634~nucleus
crt-miR166b	TCGGACCAGGCTTCATTCCCTTTA	Contig23356	180	-37.97	2	22	236	260	21	80.95%	90.48%	Glycosyltransferase (EC 2.4.1.-)	GSCOC_T00032798001	Coffea canephora (Robusta coffee)	GO:0016758~transferase activity, transferring hexosyl groups	NA	NA
stu-miR6149-5p	CCCGTGGCTGGAAACACACCTGAATCGG	Contig5032	172	-37.81	2	23	593	619	21	80.95%	80.95%	Uncharacterized protein	GSCOC_T00021217001	Coffea canephora (Robusta coffee)	GO:0005525~GTP binding	NA	GO:0005730~nucleolus
stu-miR6149-5p	CCCGTGGCTGGAAACACACCTGAATCGG	Contig7463	172	-37.81	2	23	1601	1627	21	80.95%	80.95%	Uncharacterized protein	NA	Glycine max (Soybean) (Glycine hispida)	GO:0004185~serine-type carboxypeptidase activity	NA	NA
ptc-miR166q	TCGGACCAGGCTTCATTCCTTTTC	Contig37666	183	-37.67	2	21	2653	2677	20	85.00%	95.00%	Uncharacterized protein	GSCOC_T00030265001	Coffea canephora (Robusta coffee)	NA	GO:0006355~regulation of transcription, DNA-templated	GO:0005634~nucleus
ath-miR854d	CGCTCCTCCTCCCTATCCTCCTCA	Contig27737	182	-37.64	2	23	120	143	21	80.95%	85.71%	Helicase, putative (EC 2.7.11.1)	RCOM_0680240	Ricinus communis (Castor bean)	GO:0005524~ATP binding;GO:0003677~DNA binding;GO:0004386~helicase activity;GO:0016740~transferase activity	GO:0043044~ATP-dependent chromatin remodeling	GO:0005634~nucleus
mtr-miR5205b	ACAGATAAATAGGGACGGAGGGAGT	Contig25220	185	-37.57	2	24	129	152	22	81.82%	90.91%	Putative uncharacterized protein	VIT_12s0134g00590	Vitis vinifera (Grape)	GO:0016747~transferase activity, transferring acyl groups other than amino-acyl groups	NA	NA
ptc-miR6439b	ACGGGTCAAGAGAAGCAGAAGCCATCACT	Contig15859	190	-37.53	2	28	312	337	26	84.62%	84.62%	Uncharacterized protein	MIMGU_mgv1a001082mg	Erythranthe guttata (Yellow monkey flower) (Mimulus guttatus)	GO:0005524~ATP binding;GO:0016887~ATPase activity;GO:0004519~endonuclease activity;GO:0030983~mismatched DNA binding	GO:0006298~mismatch repair;GO:0045910~negative regulation of DNA recombination	NA
ata-miR166b-5p	TCGGACCAGGCGTCATTCCCC	Contig10885	172	-37.43	2	20	166	184	18	88.89%	88.89%	Uncharacterized protein	MIMGU_mgv1a004271mg	Erythranthe guttata (Yellow monkey flower) (Mimulus guttatus)	GO:0003723~RNA binding;GO:0004525~ribonuclease III activity	GO:0006396~RNA processing	NA
ata-miR166b-5p	TCGGACCAGGCGTCATTCCCC	Contig30397	172	-37.43	2	20	745	763	18	88.89%	88.89%	Uncharacterized protein	GSCOC_T00040009001	Coffea canephora (Robusta coffee)	GO:0003723~RNA binding;GO:0004525~ribonuclease III activity	GO:0006396~RNA processing	NA
osa-miR5147	ATCCACAAGAGTTGTGCATCGTCGCCGATCT	Contig8176	194	-37.09	2	27	624	654	25	80.00%	84.00%	Uncharacterized protein	GSCOC_T00042495001	Coffea canephora (Robusta coffee)	GO:0047134~protein-disulfide reductase activity	NA	NA
bgy-miR156	TTGACAGAAGATAGAGAGCACTC	Contig29737	196	-36.98	2	21	414	436	19	94.74%	100.00%	Squamosa promoter-binding-like protein	EUGRSUZ_E03260	Eucalyptus grandis (Flooded gum)	GO:0003677~DNA binding;GO:0046872~metal ion binding;GO:0003700~sequence-specific DNA binding transcription factor activity	GO:0009908~flower development;GO:0006351~transcription, DNA-templated	GO:0005634~nucleus
stu-miR397-5p	ATTGAGTGCAGCGTTGATGATC	Contig51524	200	-36.96	2	21	282	303	19	100.00%	100.00%	Laccase (EC 1.10.3.2) (Benzenediol:oxygen oxidoreductase) (Diphenol oxidase) (Urishiol oxidase)	VIT_08s0007g01550	Vitis vinifera (Grape)	GO:0005507~copper ion binding;GO:0052716~hydroquinone:oxygen oxidoreductase activity	GO:0046274~lignin catabolic process	GO:0048046~apoplast
ata-miR393-5p	TCCAAAGGGATCGCATTGATTTTT	Contig42459	194	-36.88	2	23	190	213	21	85.71%	95.24%	Uncharacterized protein	PGSC0003DMG400011353	Solanum tuberosum (Potato)	NA	NA	NA
zma-miR319b-5p	GCCCATGAGTGGACTGAAGGAAGCTCC	Contig34688	185	-36.85	2	24	788	817	25	84.00%	84.00%	Uncharacterized protein	PRUPE_ppa000033mg	Prunus persica (Peach) (Amygdalus persica)	GO:0005524~ATP binding;GO:0003682~chromatin binding	GO:0043044~ATP-dependent chromatin remodeling;GO:0010199~organ boundary specification between lateral organs and the meristem;GO:0040029~regulation of gene expression, epigenetic;GO:0006355~regulation of transcription, DNA-templated	GO:0005829~cytosol;GO:0005634~nucleus
ath-miR393a-5p	TCCAAAGGGATCGCATTGATCC	Contig21176	190	-36.84	2	19	2412	2433	17	100.00%	100.00%	Uncharacterized protein	MIMGU_mgv1a003473mg	Erythranthe guttata (Yellow monkey flower) (Mimulus guttatus)	NA	NA	NA
ath-miR393a-5p	TCCAAAGGGATCGCATTGATCC	Contig42459	190	-36.84	2	19	192	213	17	100.00%	100.00%	Uncharacterized protein	PGSC0003DMG400011353	Solanum tuberosum (Potato)	NA	NA	NA
ath-miR854d	CGCTCCTCCTCCCTATCCTCCTCA	Contig5171	182	-36.73	2	23	1504	1527	21	80.95%	85.71%	Uncharacterized protein	SOVF_169400	Spinacia oleracea (Spinach)	NA	NA	NA
ath-miR854d	CGCTCCTCCTCCCTATCCTCCTCA	Contig17168	182	-36.73	2	23	116	139	21	80.95%	85.71%	Uncharacterized protein	PRUPE_ppa000594mg	Prunus persica (Peach) (Amygdalus persica)	GO:0005524~ATP binding;GO:0003677~DNA binding;GO:0016818~hydrolase activity, acting on acid anhydrides, in phosphorus-containing anhydrides	GO:0043044~ATP-dependent chromatin remodeling	GO:0005634~nucleus
csi-miR166b	TCGGACCAGGCTTCATTCCCG	Contig17832	190	-36.72	2	19	1	18	17	100.00%	100.00%	Peptidyl-prolyl cis-trans isomerase (EC 5.2.1.8)	NA	Daucus carota (Wild carrot)	GO:0003755~peptidyl-prolyl cis-trans isomerase activity	GO:0006457~protein folding	NA
bna-miR169k	TAGCCAAGGATGACTTGCCTGC	Contig55378	192	-36.72	2	21	1315	1336	19	94.74%	94.74%	Nuclear transcription factor Y subunit A-3, putative	RCOM_0654210	Ricinus communis (Castor bean)	GO:0003677~DNA binding;GO:0003700~sequence-specific DNA binding transcription factor activity	NA	GO:0016602~CCAAT-binding factor complex
ptc-miR6439b	ACGGGTCAAGAGAAGCAGAAGCCATCACT	Contig21772	196	-36.64	2	25	1701	1729	23	82.61%	91.30%	Nitrite reductase (Fragment)	nii2	Solanum lycopersicum (Tomato) (Lycopersicon esculentum)	GO:0020037~heme binding;GO:0051536~iron-sulfur cluster binding;GO:0016491~oxidoreductase activity	NA	NA
ata-miR393-5p	TCCAAAGGGATCGCATTGATTTTT	Contig21176	194	-36.63	2	23	2410	2433	21	85.71%	95.24%	Uncharacterized protein	MIMGU_mgv1a003473mg	Erythranthe guttata (Yellow monkey flower) (Mimulus guttatus)	NA	NA	NA
mdm-miR397b	TTGAGTGCAGCGTTGATGAACC	Contig8298	195	-36.63	2	20	849	870	18	100.00%	100.00%	Laccase (EC 1.10.3.2) (Benzenediol:oxygen oxidoreductase) (Diphenol oxidase) (Urishiol oxidase)	GSCOC_T00028271001	Coffea canephora (Robusta coffee)	GO:0005507~copper ion binding;GO:0052716~hydroquinone:oxygen oxidoreductase activity	GO:0046274~lignin catabolic process	GO:0048046~apoplast
mdm-miR397b	TTGAGTGCAGCGTTGATGAACC	Contig51524	195	-36.63	2	20	281	302	18	100.00%	100.00%	Laccase (EC 1.10.3.2) (Benzenediol:oxygen oxidoreductase) (Diphenol oxidase) (Urishiol oxidase)	VIT_08s0007g01550	Vitis vinifera (Grape)	GO:0005507~copper ion binding;GO:0052716~hydroquinone:oxygen oxidoreductase activity	GO:0046274~lignin catabolic process	GO:0048046~apoplast
sly-miR166c-5p	GGGATGTTGGCTGGCTCGATGC	Contig40878	184	-36.62	2	21	395	416	19	84.21%	94.74%	Uncharacterized protein	GSCOC_T00027081001	Coffea canephora (Robusta coffee)	GO:0005524~ATP binding;GO:0004672~protein kinase activity	GO:0006950~response to stress	NA
ath-miR319b	TTGGACTGAAGGGAGCTCCCTTCAACA	Contig9705	189	-36.56	2	23	779	806	22	86.36%	90.91%	Chaperone protein DnaJ	glysoja_025615	Glycine soja (Wild soybean)	NA	NA	NA
pta-miR396	TTCCACAGCTTTCTTGAACTTTGGCAGAGAAT	Contig51508	200	-36.48	2	30	38	66	28	82.14%	89.29%	Phosphatase 2C family protein	POPTR_0017s04500g	Populus trichocarpa (Western balsam poplar) (Populus balsamifera subsp. trichocarpa)	GO:0004722~protein serine/threonine phosphatase activity	NA	NA
ath-miR319b	TTGGACTGAAGGGAGCTCCCTTCAACA	Contig2723	184	-36.48	2	23	1173	1198	21	85.71%	90.48%	Uncharacterized protein	LR48_Vigan05g136500	Phaseolus angularis (Azuki bean) (Vigna angularis)	NA	NA	NA
ppt-miR408b	TGCACTGCCTCTTCCCTGGCTTTTTT	Contig58750	185	-36.44	2	22	611	636	20	85.00%	90.00%	Blue copper protein, putative	RCOM_1037530	Ricinus communis (Castor bean)	GO:0009055~electron carrier activity	NA	GO:0016021~integral component of membrane
pta-miR396	TTCCACAGCTTTCTTGAACTTTGGCAGAGAAT	Contig22407	196	-36.41	2	26	830	862	25	84.00%	88.00%	Growth-regulating factor 1	TCM_034655	Theobroma cacao (Cacao) (Cocoa)	GO:0005524~ATP binding	GO:0032502~developmental process;GO:0006355~regulation of transcription, DNA-templated;GO:0006351~transcription, DNA-templated	GO:0005634~nucleus
gma-miR156n	TTGACAGAAGAGAGTGAGCAC	Contig17373	187	-36.31	2	20	359	379	18	94.44%	94.44%	Uncharacterized protein	PGSC0003DMG400003724	Solanum tuberosum (Potato)	NA	NA	NA
gma-miR156n	TTGACAGAAGAGAGTGAGCAC	Contig58800	187	-36.31	2	20	798	818	18	94.44%	94.44%	Promoter-binding protein SPL9	NA	Vitis vinifera (Grape)	GO:0003677~DNA binding	NA	GO:0005634~nucleus
crt-miR166b	TCGGACCAGGCTTCATTCCCTTTA	Contig10885	179	-36.24	2	23	163	184	21	85.71%	85.71%	Uncharacterized protein	MIMGU_mgv1a004271mg	Erythranthe guttata (Yellow monkey flower) (Mimulus guttatus)	GO:0003723~RNA binding;GO:0004525~ribonuclease III activity	GO:0006396~RNA processing	NA
crt-miR166b	TCGGACCAGGCTTCATTCCCTTTA	Contig30397	179	-36.24	2	23	742	763	21	85.71%	85.71%	Uncharacterized protein	GSCOC_T00040009001	Coffea canephora (Robusta coffee)	GO:0003723~RNA binding;GO:0004525~ribonuclease III activity	GO:0006396~RNA processing	NA
sly-miR403-3p	TTAGATTCGCGCACAAGCTCG	Contig8377	187	-36.24	2	20	3111	3131	18	88.89%	100.00%	Protein argonaute	JCGZ_22027	Jatropha curcas (Barbados nut)	GO:0003676~nucleic acid binding	NA	NA
ath-miR854d	CGCTCCTCCTCCCTATCCTCCTCA	Contig59487	180	-36.08	2	23	75	97	21	85.71%	85.71%	Squamosa promoter-binding-like protein	Solyc10g009080.2	Solanum lycopersicum (Tomato) (Lycopersicon esculentum)	GO:0003677~DNA binding;GO:0046872~metal ion binding;GO:0003700~sequence-specific DNA binding transcription factor activity	GO:0009908~flower development;GO:0006351~transcription, DNA-templated	GO:0005634~nucleus
ath-miR319b	TTGGACTGAAGGGAGCTCCCTTCAACA	Contig45233	196	-36.06	2	26	760	787	25	84.00%	88.00%	Uncharacterized protein	Csa_2G247600	Cucumis sativus (Cucumber)	NA	GO:0006950~response to stress	NA
ata-miR166b-5p	TCGGACCAGGCGTCATTCCCC	Contig8419	183	-35.84	2	20	620	640	18	88.89%	94.44%	Putative uncharacterized protein	VIT_06s0004g02800	Vitis vinifera (Grape)	GO:0003677~DNA binding;GO:0008289~lipid binding	NA	GO:0005634~nucleus
ata-miR166b-5p	TCGGACCAGGCGTCATTCCCC	Contig15597	183	-35.84	2	20	819	839	18	88.89%	94.44%	Homeobox-leucine zipper family protein / lipid-binding START domain-containing protein isoform 3	TCM_026907	Theobroma cacao (Cacao) (Cocoa)	GO:0003677~DNA binding;GO:0008289~lipid binding	NA	GO:0005634~nucleus
ata-miR166b-5p	TCGGACCAGGCGTCATTCCCC	Contig32696	183	-35.84	2	20	2923	2943	18	88.89%	94.44%	Uncharacterized protein	GSCOC_T00024228001	Coffea canephora (Robusta coffee)	GO:0003677~DNA binding;GO:0008289~lipid binding	NA	GO:0005634~nucleus
ata-miR166b-5p	TCGGACCAGGCGTCATTCCCC	Contig34378	183	-35.84	2	20	815	835	18	88.89%	94.44%	Uncharacterized protein	JCGZ_09223	Jatropha curcas (Barbados nut)	GO:0003677~DNA binding;GO:0008289~lipid binding	NA	GO:0005634~nucleus
pta-miR396	TTCCACAGCTTTCTTGAACTTTGGCAGAGAAT	Contig19794	194	-35.8	2	28	284	316	27	81.48%	81.48%	Uncharacterized protein	Solyc08g075950.1	Solanum lycopersicum (Tomato) (Lycopersicon esculentum)	GO:0005524~ATP binding	GO:0032502~developmental process;GO:0006355~regulation of transcription, DNA-templated;GO:0006351~transcription, DNA-templated	GO:0005634~nucleus
zma-miR164g-3p	CACGTGCTCCCCTTCTCCAACC	Contig15602	182	-35.79	2	20	666	688	19	89.47%	94.74%	Putative uncharacterized protein	VITISV_040650	Vitis vinifera (Grape)	GO:0003676~nucleic acid binding;GO:0008270~zinc ion binding	GO:0015074~DNA integration	NA
crt-miR166b	TCGGACCAGGCTTCATTCCCTTTA	Contig37666	178	-35.69	2	20	2653	2677	19	84.21%	94.74%	Uncharacterized protein	GSCOC_T00030265001	Coffea canephora (Robusta coffee)	NA	GO:0006355~regulation of transcription, DNA-templated	GO:0005634~nucleus
csi-miR166b	TCGGACCAGGCTTCATTCCCG	Contig37666	178	-35.69	2	20	2656	2677	19	84.21%	94.74%	Uncharacterized protein	GSCOC_T00030265001	Coffea canephora (Robusta coffee)	NA	GO:0006355~regulation of transcription, DNA-templated	GO:0005634~nucleus
ath-miR854d	CGCTCCTCCTCCCTATCCTCCTCA	Contig5186	182	-35.55	2	23	1505	1528	21	80.95%	85.71%	Putative uncharacterized protein	VIT_08s0040g02810	Vitis vinifera (Grape)	NA	NA	GO:0016021~integral component of membrane
osa-miR166c-5p	TCGGACCAGGCAACATTCCCC	Contig30071	179	-35.52	2	20	388	408	18	83.33%	94.44%	Receptor-like kinase 1	TCM_017464	Theobroma cacao (Cacao) (Cocoa)	GO:0005524~ATP binding;GO:0004672~protein kinase activity	NA	GO:0016021~integral component of membrane
gma-miR166i-5p	GGAATGCCGTCTGGTTCGAGGC	Contig57840	175	-35.47	2	21	2195	2217	20	80.00%	90.00%	Uncharacterized protein	GSCOC_T00040814001	Coffea canephora (Robusta coffee)	NA	NA	NA
mtr-miR156i-3p	TGCTCACTTCTCTTTCTGTCACC	Contig51138	180	-35.33	2	22	215	240	23	82.61%	82.61%	Uncharacterized protein	PGSC0003DMG400031762	Solanum tuberosum (Potato)	NA	NA	NA
pta-miR159a	TTGGACTGAAGGGAGCTCCAT	Contig33417	179	-35.31	2	20	763	783	18	83.33%	94.44%	Transcription factor, putative	RCOM_0554080	Ricinus communis (Castor bean)	NA	NA	NA
ath-miR854d	CGCTCCTCCTCCCTATCCTCCTCA	Contig16774	179	-35.26	2	22	678	700	20	85.00%	90.00%	Uncharacterized protein	GSCOC_T00040557001	Coffea canephora (Robusta coffee)	GO:0001671~ATPase activator activity	NA	NA
ath-miR854d	CGCTCCTCCTCCCTATCCTCCTCA	Contig12057	176	-35.23	2	21	262	285	19	84.21%	84.21%	Uncharacterized protein	Solyc02g071210.2	Solanum lycopersicum (Tomato) (Lycopersicon esculentum)	NA	NA	GO:0016021~integral component of membrane
ath-miR854d	CGCTCCTCCTCCCTATCCTCCTCA	Contig21335	176	-35.23	2	21	261	284	19	84.21%	84.21%	Uncharacterized protein	Solyc02g071210.2	Solanum lycopersicum (Tomato) (Lycopersicon esculentum)	NA	NA	GO:0016021~integral component of membrane
ath-miR854d	CGCTCCTCCTCCCTATCCTCCTCA	Contig52256	183	-35.16	2	20	277	300	18	88.89%	94.44%	Uncharacterized protein	GSCOC_T00039727001	Coffea canephora (Robusta coffee)	GO:0008270~zinc ion binding	NA	NA
stu-miR167c-3p	GGTCATGCTCGGACAGCCTCACT	Contig30128	189	-35.15	2	22	313	335	20	80.00%	100.00%	Uncharacterized protein (Fragment)	CISIN_1g0444381mg	Citrus sinensis (Sweet orange) (Citrus aurantium var. sinensis)	NA	NA	NA
bgy-miR156	TTGACAGAAGATAGAGAGCACTC	Contig17373	197	-35.14	2	22	357	379	20	95.00%	95.00%	Uncharacterized protein	PGSC0003DMG400003724	Solanum tuberosum (Potato)	NA	NA	NA
bgy-miR156	TTGACAGAAGATAGAGAGCACTC	Contig58800	197	-35.14	2	22	796	818	20	95.00%	95.00%	Promoter-binding protein SPL9	NA	Vitis vinifera (Grape)	GO:0003677~DNA binding	NA	GO:0005634~nucleus
ppt-miR390b	AAGCTCAGGAGGGATAGCGCCAAACTG	Contig5226	181	-35.05	2	23	668	695	22	81.82%	86.36%	Chlorophyll a-b binding protein, chloroplastic (allergen Api g 3)	LHC0	Apium graveolens (Celery)	GO:0016168~chlorophyll binding;GO:0046872~metal ion binding	GO:0009765~photosynthesis, light harvesting;GO:0018298~protein-chromophore linkage	GO:0009535~chloroplast thylakoid membrane;GO:0016021~integral component of membrane;GO:0009522~photosystem I;GO:0009523~photosystem II
bgy-miR156	TTGACAGAAGATAGAGAGCACTC	Contig29737	195	-35.05	2	20	305	327	18	100.00%	100.00%	Squamosa promoter-binding-like protein	EUGRSUZ_E03260	Eucalyptus grandis (Flooded gum)	GO:0003677~DNA binding;GO:0046872~metal ion binding;GO:0003700~sequence-specific DNA binding transcription factor activity	GO:0009908~flower development;GO:0006351~transcription, DNA-templated	GO:0005634~nucleus
ath-miR167d	TGAAGCTGCCAGCATGATCTGG	Contig6391	179	-34.95	2	21	209	231	20	85.00%	90.00%	Uncharacterized protein	PGSC0003DMG400008244	Solanum tuberosum (Potato)	GO:0008236~serine-type peptidase activity	NA	NA
bna-miR167b	TGAAGCTGCCAGCATGATCTAAGACGGCGCCA	Contig6189	171	-34.8	2	24	530	563	25	80.00%	80.00%	RAN BINDING protein 1	POPTR_0001s28550g	Populus trichocarpa (Western balsam poplar) (Populus balsamifera subsp. trichocarpa)	NA	GO:0046907~intracellular transport	GO:0005622~intracellular
bna-miR169k	TAGCCAAGGATGACTTGCCTGC	Contig21808	180	-34.73	2	21	73	94	19	84.21%	89.47%	Putative uncharacterized protein	VITISV_000065	Vitis vinifera (Grape)	GO:0016787~hydrolase activity	NA	NA
gma-miR156n	TTGACAGAAGAGAGTGAGCAC	Contig1594	187	-34.72	2	20	1084	1104	18	94.44%	94.44%	Putative uncharacterized protein	VIT_17s0000g05020	Vitis vinifera (Grape)	GO:0003677~DNA binding	NA	GO:0005634~nucleus
gma-miR156n	TTGACAGAAGAGAGTGAGCAC	Contig4215	187	-34.72	2	20	621	641	18	94.44%	94.44%	Uncharacterized protein	MIMGU_mgv1a003907mg	Erythranthe guttata (Yellow monkey flower) (Mimulus guttatus)	GO:0003824~catalytic activity	NA	NA
gma-miR156n	TTGACAGAAGAGAGTGAGCAC	Contig48314	187	-34.72	2	20	88	108	18	94.44%	94.44%	Uncharacterized protein	CICLE_v10020532mg	Citrus clementina	GO:0003677~DNA binding	NA	GO:0005634~nucleus
lus-miR159b	TTTGGATTGAAGGGAGCTCTCTTTTTC	Contig42831	191	-34.68	2	24	319	345	22	81.82%	90.91%	Endoglucanase (EC 3.2.1.4) (Fragment)	NA	Persea americana (Avocado)	GO:0008810~cellulase activity	GO:0030245~cellulose catabolic process	NA
ath-miR854d	CGCTCCTCCTCCCTATCCTCCTCA	Contig7906	176	-34.65	2	21	1609	1632	19	84.21%	84.21%	Uncharacterized protein	JCGZ_21714	Jatropha curcas (Barbados nut)	NA	NA	NA
ath-miR393a-5p	TCCAAAGGGATCGCATTGATCC	Contig1831	171	-34.6	2	21	320	342	20	80.00%	85.00%	Leucine-rich repeat protein kinase family protein isoform 2	TCM_002929	Theobroma cacao (Cacao) (Cocoa)	GO:0005524~ATP binding;GO:0004674~protein serine/threonine kinase activity	NA	GO:0016021~integral component of membrane
gma-miR156n	TTGACAGAAGAGAGTGAGCAC	Contig8373	187	-34.58	2	20	458	478	18	94.44%	94.44%	Squamosa promoter-binding-like protein	Solyc10g009080.2	Solanum lycopersicum (Tomato) (Lycopersicon esculentum)	GO:0003677~DNA binding;GO:0046872~metal ion binding;GO:0003700~sequence-specific DNA binding transcription factor activity	GO:0009908~flower development;GO:0006351~transcription, DNA-templated	GO:0005634~nucleus
ppt-miR408b	TGCACTGCCTCTTCCCTGGCTTTTTT	Contig3114	175	-34.54	2	21	561	587	20	80.00%	90.00%	Uncharacterized protein (Fragment)	B456_002G188300	Gossypium raimondii (New World cotton)	NA	NA	NA
osa-miR166c-5p	TCGGACCAGGCAACATTCCCC	Contig8419	175	-34.5	2	20	620	640	18	83.33%	88.89%	Putative uncharacterized protein	VIT_06s0004g02800	Vitis vinifera (Grape)	GO:0003677~DNA binding;GO:0008289~lipid binding	NA	GO:0005634~nucleus
osa-miR166c-5p	TCGGACCAGGCAACATTCCCC	Contig15597	175	-34.5	2	20	819	839	18	83.33%	88.89%	Homeobox-leucine zipper family protein / lipid-binding START domain-containing protein isoform 3	TCM_026907	Theobroma cacao (Cacao) (Cocoa)	GO:0003677~DNA binding;GO:0008289~lipid binding	NA	GO:0005634~nucleus
osa-miR166c-5p	TCGGACCAGGCAACATTCCCC	Contig32696	175	-34.5	2	20	2923	2943	18	83.33%	88.89%	Uncharacterized protein	GSCOC_T00024228001	Coffea canephora (Robusta coffee)	GO:0003677~DNA binding;GO:0008289~lipid binding	NA	GO:0005634~nucleus
osa-miR166c-5p	TCGGACCAGGCAACATTCCCC	Contig34378	175	-34.5	2	20	815	835	18	83.33%	88.89%	Uncharacterized protein	JCGZ_09223	Jatropha curcas (Barbados nut)	GO:0003677~DNA binding;GO:0008289~lipid binding	NA	GO:0005634~nucleus
pta-miR159a	TTGGACTGAAGGGAGCTCCAT	Contig7067	174	-34.26	2	20	1559	1582	21	80.95%	85.71%	Putative uncharacterized protein	VIT_17s0000g02540	Vitis vinifera (Grape)	GO:0005524~ATP binding;GO:0004672~protein kinase activity	NA	NA
mtr-miR319c-3p	TTGGACTGAAGGGAGCTCCCAACAAGGGGCTCT	Contig36213	190	-34.14	2	28	1234	1263	26	80.77%	88.46%	Uncharacterized protein	PRUPE_ppa021229mg	Prunus persica (Peach) (Amygdalus persica)	GO:0003676~nucleic acid binding	GO:0015074~DNA integration	NA
ath-miR854d	CGCTCCTCCTCCCTATCCTCCTCA	Contig8444	176	-34.13	2	22	626	650	21	80.95%	85.71%	IAA-amino acid hydrolase ILR1-like 4	L484_008120	Morus notabilis	GO:0016787~hydrolase activity	NA	NA
mtr-miR168a	TTGCTTGGTGCAGGTCGGGACC	Contig23336	178	-34.08	2	20	749	771	19	89.47%	89.47%	Cellulose synthase (EC 2.4.1.12)	NA	Hordeum vulgare var. distichum (Domesticated barley)	GO:0016760~cellulose synthase (UDP-forming) activity;GO:0008270~zinc ion binding	GO:0071555~cell wall organization;GO:0030244~cellulose biosynthetic process	GO:0016021~integral component of membrane;GO:0005886~plasma membrane
ppt-miR166k	CCGGACCAGGCTTCATTCCCC	Contig7144	174	-34.07	2	20	357	378	19	84.21%	89.47%	Glycosyltransferase (EC 2.4.1.-)	UGT	Bupleurum chinense (Chinese thoroughwax)	GO:0016758~transferase activity, transferring hexosyl groups	NA	GO:0016021~integral component of membrane
mtr-miR166d	TCGGGCCAGGCTTCATTCCCC	Contig19611	175	-34.04	2	20	14	34	18	83.33%	88.89%	Uncharacterized protein	B456_004G202800	Gossypium raimondii (New World cotton)	NA	NA	NA
gma-miR396f	TTCCACGGCTTTCTTGAACTTCTTT	Contig6442	180	-34.04	2	24	251	273	22	81.82%	86.36%	Uncharacterized protein	JCGZ_12969	Jatropha curcas (Barbados nut)	NA	NA	NA
gma-miR396f	TTCCACGGCTTTCTTGAACTTCTTT	Contig15505	180	-34.04	2	24	362	384	22	81.82%	86.36%	Uncharacterized protein	JCGZ_12969	Jatropha curcas (Barbados nut)	NA	NA	NA
zma-miR319b-5p	GCCCATGAGTGGACTGAAGGAAGCTCC	Contig48800	181	-34.03	2	24	415	443	24	83.33%	83.33%	Uncharacterized protein	B456_004G230300	Gossypium raimondii (New World cotton)	NA	NA	GO:0016021~integral component of membrane
gma-miR403a	TTAGATTCGCGCACAAACTTGG	Contig8377	192	-33.99	2	21	3110	3131	19	89.47%	100.00%	Protein argonaute	JCGZ_22027	Jatropha curcas (Barbados nut)	GO:0003676~nucleic acid binding	NA	NA
osa-miR166c-5p	TCGGACCAGGCAACATTCCCC	Contig10885	164	-33.92	2	20	166	184	18	83.33%	83.33%	Uncharacterized protein	MIMGU_mgv1a004271mg	Erythranthe guttata (Yellow monkey flower) (Mimulus guttatus)	GO:0003723~RNA binding;GO:0004525~ribonuclease III activity	GO:0006396~RNA processing	NA
osa-miR166c-5p	TCGGACCAGGCAACATTCCCC	Contig30397	164	-33.92	2	20	745	763	18	83.33%	83.33%	Uncharacterized protein	GSCOC_T00040009001	Coffea canephora (Robusta coffee)	GO:0003723~RNA binding;GO:0004525~ribonuclease III activity	GO:0006396~RNA processing	NA
ath-miR854d	CGCTCCTCCTCCCTATCCTCCTCA	Contig15860	182	-33.89	2	23	181	204	21	80.95%	85.71%	Protein phosphatase methylesterase 1 (PME-1) (EC 3.1.1.-)	MIMGU_mgv1a009055mg	Erythranthe guttata (Yellow monkey flower) (Mimulus guttatus)	GO:0052689~carboxylic ester hydrolase activity	GO:0006482~protein demethylation	NA
gma-miR166i-5p	GGAATGCCGTCTGGTTCGAGGC	Contig14987	174	-33.88	2	21	1283	1307	22	81.82%	86.36%	Uncharacterized protein	PGSC0003DMG400022382	Solanum tuberosum (Potato)	NA	GO:0045010~actin nucleation;GO:0007155~cell adhesion;GO:0071555~cell wall organization;GO:0032922~circadian regulation of gene expression;GO:0050665~hydrogen peroxide biosynthetic process;GO:1901672~positive regulation of systemic acquired resistance;GO:0016926~protein desumoylation;GO:0010104~regulation of ethylene-activated signaling pathway;GO:2000022~regulation of jasmonic acid mediated signa…	GO:0016592~mediator complex
ath-miR854d	CGCTCCTCCTCCCTATCCTCCTCA	Contig23918	170	-33.81	2	22	535	558	21	80.95%	85.71%	KNOTTED-like from	TCM_034627	Theobroma cacao (Cacao) (Cocoa)	GO:0043565~sequence-specific DNA binding	GO:0001708~cell fate specification;GO:0009855~determination of bilateral symmetry;GO:0048438~floral whorl development;GO:0048439~flower morphogenesis;GO:0010014~meristem initiation;GO:0048519~negative regulation of biological process;GO:0009887~organ morphogenesis;GO:0009944~polarity specification of adaxial/abaxial axis;GO:0006355~regulation of transcription, DNA-templated;GO:0010051~xylem and p…	GO:0005634~nucleus
csi-miR166b	TCGGACCAGGCTTCATTCCCG	Contig10885	164	-33.8	2	20	166	184	18	83.33%	83.33%	Uncharacterized protein	MIMGU_mgv1a004271mg	Erythranthe guttata (Yellow monkey flower) (Mimulus guttatus)	GO:0003723~RNA binding;GO:0004525~ribonuclease III activity	GO:0006396~RNA processing	NA
csi-miR166b	TCGGACCAGGCTTCATTCCCG	Contig30397	164	-33.8	2	20	745	763	18	83.33%	83.33%	Uncharacterized protein	GSCOC_T00040009001	Coffea canephora (Robusta coffee)	GO:0003723~RNA binding;GO:0004525~ribonuclease III activity	GO:0006396~RNA processing	NA
gma-miR4995	ATAGGCAGTGGCTTGGTTAAGGGAACCCACCGGAGC	Contig11294	192	-33.7	2	27	101	138	27	81.48%	85.19%	Uncharacterized protein	GSCOC_T00030364001	Coffea canephora (Robusta coffee)	NA	NA	NA
mdm-miR167i	TGAAGCTGCCAGCATGATCTTAGT	Contig25872	184	-33.61	2	23	339	365	24	83.33%	87.50%	Amine oxidase (EC 1.4.3.-) (Fragment)	EUGRSUZ_B032971	Eucalyptus grandis (Flooded gum)	GO:0005507~copper ion binding;GO:0008131~primary amine oxidase activity;GO:0048038~quinone binding	GO:0009308~amine metabolic process	NA
aly-miR165a-3p	TCGGACCAGGCTTCATCCCCC	Contig17832	182	-33.59	2	19	1	18	17	94.12%	94.12%	Peptidyl-prolyl cis-trans isomerase (EC 5.2.1.8)	NA	Daucus carota (Wild carrot)	GO:0003755~peptidyl-prolyl cis-trans isomerase activity	GO:0006457~protein folding	NA
zma-miR169l-5p	TAGCCAAGGATGATTTGCC	Contig16086	185	-33.58	2	18	1265	1283	16	100.00%	100.00%	Putative uncharacterized protein	VIT_08s0032g01190	Vitis vinifera (Grape)	GO:0003677~DNA binding;GO:0003700~sequence-specific DNA binding transcription factor activity	NA	GO:0016602~CCAAT-binding factor complex
ptc-miR166q	TCGGACCAGGCTTCATTCCTTTTC	Contig7144	179	-33.58	2	21	354	378	20	85.00%	90.00%	Glycosyltransferase (EC 2.4.1.-)	UGT	Bupleurum chinense (Chinese thoroughwax)	GO:0016758~transferase activity, transferring hexosyl groups	NA	GO:0016021~integral component of membrane
gma-miR396e	TTCCACGGCTTTCTTGAACTGTTCT	Contig30955	184	-33.41	2	22	100	126	22	81.82%	90.91%	Uncharacterized protein	POPTR_0025s00430g	Populus trichocarpa (Western balsam poplar) (Populus balsamifera subsp. trichocarpa)	GO:0046872~metal ion binding;GO:0016491~oxidoreductase activity	NA	NA
ath-miR854d	CGCTCCTCCTCCCTATCCTCCTCA	Contig47793	169	-33.39	2	19	571	595	18	83.33%	88.89%	Uncharacterized protein	NA	Triticum aestivum (Wheat)	NA	NA	NA
bgy-miR156	TTGACAGAAGATAGAGAGCACTC	Contig1594	197	-33.34	2	22	1082	1104	20	95.00%	95.00%	Putative uncharacterized protein	VIT_17s0000g05020	Vitis vinifera (Grape)	GO:0003677~DNA binding	NA	GO:0005634~nucleus
bgy-miR156	TTGACAGAAGATAGAGAGCACTC	Contig4215	197	-33.34	2	22	619	641	20	95.00%	95.00%	Uncharacterized protein	MIMGU_mgv1a003907mg	Erythranthe guttata (Yellow monkey flower) (Mimulus guttatus)	GO:0003824~catalytic activity	NA	NA
bgy-miR156	TTGACAGAAGATAGAGAGCACTC	Contig48314	197	-33.34	2	22	86	108	20	95.00%	95.00%	Uncharacterized protein	CICLE_v10020532mg	Citrus clementina	GO:0003677~DNA binding	NA	GO:0005634~nucleus
ptc-miR166q	TCGGACCAGGCTTCATTCCTTTTC	Contig10885	175	-33.3	2	23	163	184	21	80.95%	85.71%	Uncharacterized protein	MIMGU_mgv1a004271mg	Erythranthe guttata (Yellow monkey flower) (Mimulus guttatus)	GO:0003723~RNA binding;GO:0004525~ribonuclease III activity	GO:0006396~RNA processing	NA
ptc-miR166q	TCGGACCAGGCTTCATTCCTTTTC	Contig30397	175	-33.3	2	23	742	763	21	80.95%	85.71%	Uncharacterized protein	GSCOC_T00040009001	Coffea canephora (Robusta coffee)	GO:0003723~RNA binding;GO:0004525~ribonuclease III activity	GO:0006396~RNA processing	NA
mtr-miR156i-3p	TGCTCACTTCTCTTTCTGTCACC	Contig22495	183	-33.21	2	21	546	569	20	85.00%	95.00%	Uncharacterized protein (Fragment)	MIMGU_mgv1a0046371mg	Erythranthe guttata (Yellow monkey flower) (Mimulus guttatus)	GO:0004185~serine-type carboxypeptidase activity	NA	NA
gma-miR166i-5p	GGAATGCCGTCTGGTTCGAGGC	Contig59065	165	-33.14	2	19	1188	1212	20	80.00%	80.00%	Putative uncharacterized protein	VIT_00s0341g00020	Vitis vinifera (Grape)	GO:0003676~nucleic acid binding;GO:0008270~zinc ion binding	NA	GO:0005634~nucleus
mtr-miR168a	TTGCTTGGTGCAGGTCGGGACC	Contig17149	171	-32.98	2	21	767	790	21	80.95%	80.95%	Starch synthase III (Uncharacterized protein)	LOC100316882	Solanum lycopersicum (Tomato) (Lycopersicon esculentum)	GO:0004373~glycogen (starch) synthase activity;GO:2001070~starch binding	NA	NA
smo-miR396	TTCCACGGCTTTCTTGAACCGG	Contig2301	179	-32.96	2	20	558	579	18	83.33%	94.44%	Putative uncharacterized protein	VITISV_016086	Vitis vinifera (Grape)	NA	NA	GO:0016021~integral component of membrane
gma-miR156n	TTGACAGAAGAGAGTGAGCAC	Contig5910	181	-32.93	2	20	1202	1221	18	94.44%	94.44%	Putative uncharacterized protein	VIT_18s0001g10560	Vitis vinifera (Grape)	NA	NA	NA
ath-miR854d	CGCTCCTCCTCCCTATCCTCCTCA	Contig14821	176	-32.91	2	23	387	412	23	82.61%	82.61%	Uncharacterized protein	MIMGU_mgv1a000855mg	Erythranthe guttata (Yellow monkey flower) (Mimulus guttatus)	GO:0003677~DNA binding;GO:0008270~zinc ion binding	NA	GO:0005634~nucleus
ppt-miR390b	AAGCTCAGGAGGGATAGCGCCAAACTG	Contig24785	182	-32.8	2	26	1563	1589	25	80.00%	84.00%	Uncharacterized protein	GSCOC_T00019651001	Coffea canephora (Robusta coffee)	NA	NA	GO:0016021~integral component of membrane
ath-miR854d	CGCTCCTCCTCCCTATCCTCCTCA	Contig48024	174	-32.78	2	23	125	149	23	82.61%	86.96%	Uncharacterized protein	PGSC0003DMG400001511	Solanum tuberosum (Potato)	NA	NA	GO:0016021~integral component of membrane
gma-miR396f	TTCCACGGCTTTCTTGAACTTCTTT	Contig46985	179	-32.78	2	24	198	221	23	82.61%	86.96%	Uncharacterized protein	POPTR_0011s06800g	Populus trichocarpa (Western balsam poplar) (Populus balsamifera subsp. trichocarpa)	NA	NA	NA
vvi-miR396a	TTCCACGGCTTTCTTGAACTACT	Contig2301	184	-32.72	2	21	557	579	19	84.21%	94.74%	Putative uncharacterized protein	VITISV_016086	Vitis vinifera (Grape)	NA	NA	GO:0016021~integral component of membrane
zma-miR319b-5p	GCCCATGAGTGGACTGAAGGAAGCTCC	Contig1424	178	-32.72	2	25	1199	1227	25	80.00%	80.00%	Putative uncharacterized protein	VIT_04s0008g03060	Vitis vinifera (Grape)	NA	NA	NA
bgy-miR156	TTGACAGAAGATAGAGAGCACTC	Contig8373	192	-32.7	2	21	456	478	19	94.74%	94.74%	Squamosa promoter-binding-like protein	Solyc10g009080.2	Solanum lycopersicum (Tomato) (Lycopersicon esculentum)	GO:0003677~DNA binding;GO:0046872~metal ion binding;GO:0003700~sequence-specific DNA binding transcription factor activity	GO:0009908~flower development;GO:0006351~transcription, DNA-templated	GO:0005634~nucleus
bna-miR169k	TAGCCAAGGATGACTTGCCTGC	Contig16086	192	-32.67	2	21	1262	1283	19	94.74%	94.74%	Putative uncharacterized protein	VIT_08s0032g01190	Vitis vinifera (Grape)	GO:0003677~DNA binding;GO:0003700~sequence-specific DNA binding transcription factor activity	NA	GO:0016602~CCAAT-binding factor complex
ath-miR845b	ACCAGAGCTCTGATACCATATTGAT	Contig17648	185	-32.67	2	23	574	599	22	81.82%	90.91%	GrpE protein homolog	JCGZ_12024	Jatropha curcas (Barbados nut)	GO:0000774~adenyl-nucleotide exchange factor activity	GO:0006457~protein folding	GO:0005759~mitochondrial matrix
ath-miR845b	ACCAGAGCTCTGATACCATATTGAT	Contig18220	185	-32.67	2	23	89	114	22	81.82%	90.91%	Uncharacterized protein	GSCOC_T00039710001	Coffea canephora (Robusta coffee)	NA	NA	NA
gma-miR156n	TTGACAGAAGAGAGTGAGCAC	Contig59487	187	-32.62	2	20	616	636	18	94.44%	94.44%	Squamosa promoter-binding-like protein	Solyc10g009080.2	Solanum lycopersicum (Tomato) (Lycopersicon esculentum)	GO:0003677~DNA binding;GO:0046872~metal ion binding;GO:0003700~sequence-specific DNA binding transcription factor activity	GO:0009908~flower development;GO:0006351~transcription, DNA-templated	GO:0005634~nucleus
sly-miR166c-5p	GGGATGTTGGCTGGCTCGATGC	Contig2202	173	-32.61	2	20	1954	1974	18	83.33%	94.44%	Uncharacterized protein	Solyc03g112870.2	Solanum lycopersicum (Tomato) (Lycopersicon esculentum)	GO:0005215~transporter activity	NA	GO:0016021~integral component of membrane
ghr-miR393	TCCAAAGGGATCGCATTGATCT	Contig1831	171	-32.61	2	21	320	342	20	80.00%	85.00%	Leucine-rich repeat protein kinase family protein isoform 2	TCM_002929	Theobroma cacao (Cacao) (Cocoa)	GO:0005524~ATP binding;GO:0004674~protein serine/threonine kinase activity	NA	GO:0016021~integral component of membrane
gma-miR1511	CCAACCTGGCTCTGATACCATGTCC	Contig36457	166	-32.55	2	22	899	923	21	80.95%	80.95%	Putative uncharacterized protein	VIT_13s0019g00310	Vitis vinifera (Grape)	GO:0005524~ATP binding;GO:0042626~ATPase activity, coupled to transmembrane movement of substances	NA	GO:0016021~integral component of membrane
mtr-miR5205b	ACAGATAAATAGGGACGGAGGGAGT	Contig14999	176	-32.54	2	22	1669	1694	21	80.95%	85.71%	Uncharacterized protein	Solyc07g007030.1	Solanum lycopersicum (Tomato) (Lycopersicon esculentum)	NA	NA	GO:0016021~integral component of membrane
gma-miR398c	TGTGTTCTCAGGTCGCCCCTG	Contig2416	165	-32.44	2	20	1719	1738	18	83.33%	83.33%	Uncharacterized protein	PGSC0003DMG400003820	Solanum tuberosum (Potato)	GO:0005215~transporter activity	NA	GO:0016021~integral component of membrane
sly-miR166c-5p	GGGATGTTGGCTGGCTCGATGC	Contig21130	184	-32.43	2	21	222	243	19	89.47%	89.47%	Putative inactive leucine-rich repeat receptor-like protein kinase (EC 2.7.1.-)	glysoja_037489	Glycine soja (Wild soybean)	GO:0005524~ATP binding;GO:0004672~protein kinase activity	NA	GO:0016021~integral component of membrane
ath-miR169a-5p	CAGCCAAGGATGACTTGCCGACT	Contig55378	187	-32.42	2	20	1314	1336	18	94.44%	94.44%	Nuclear transcription factor Y subunit A-3, putative	RCOM_0654210	Ricinus communis (Castor bean)	GO:0003677~DNA binding;GO:0003700~sequence-specific DNA binding transcription factor activity	NA	GO:0016602~CCAAT-binding factor complex
ath-miR168a-3p	CCCCGCCTTGCATCAATTGAAT	Contig21369	178	-32.41	2	21	1037	1057	19	89.47%	89.47%	Auxin response factor	JCGZ_04659	Jatropha curcas (Barbados nut)	GO:0003677~DNA binding	GO:0009734~auxin-activated signaling pathway;GO:0006355~regulation of transcription, DNA-templated;GO:0006351~transcription, DNA-templated	GO:0005634~nucleus
ptc-miR399i	TGCCAAAGGAGAGTTGCCCTC	Contig19705	169	-32.35	2	20	1984	2003	18	83.33%	88.89%	Uncharacterized protein	PGSC0003DMG400002911	Solanum tuberosum (Potato)	GO:0003677~DNA binding	NA	NA
ath-miR854d	CGCTCCTCCTCCCTATCCTCCTCA	Contig17810	189	-32.26	2	22	95	118	20	90.00%	90.00%	Uncharacterized protein	GSCOC_T00008215001	Coffea canephora (Robusta coffee)	NA	NA	GO:0016021~integral component of membrane
ath-miR854d	CGCTCCTCCTCCCTATCCTCCTCA	Contig20782	189	-32.26	2	22	232	255	20	90.00%	90.00%	Uncharacterized protein	GSCOC_T00008217001	Coffea canephora (Robusta coffee)	NA	NA	GO:0016021~integral component of membrane
ath-miR854d	CGCTCCTCCTCCCTATCCTCCTCA	Contig31964	189	-32.26	2	22	250	273	20	90.00%	90.00%	Uncharacterized protein	GSCOC_T00008217001	Coffea canephora (Robusta coffee)	NA	NA	GO:0016021~integral component of membrane
ath-miR854d	CGCTCCTCCTCCCTATCCTCCTCA	Contig40756	171	-32.23	2	21	833	857	20	80.00%	85.00%	Uncharacterized protein	PRUPE_ppa007884mg	Prunus persica (Peach) (Amygdalus persica)	GO:0008270~zinc ion binding	NA	NA
gma-miR166i-5p	GGAATGCCGTCTGGTTCGAGGC	Contig24830	174	-32.15	2	19	838	859	17	82.35%	94.12%	Putative uncharacterized protein	VIT_13s0067g03150	Vitis vinifera (Grape)	NA	NA	NA
aly-miR165a-3p	TCGGACCAGGCTTCATCCCCC	Contig50022	173	-32.14	2	18	1	18	16	87.50%	93.75%	R2R3 MYB flavonoid repressor protein	MYB182	Populus tremula x Populus tremuloides	GO:0003677~DNA binding	NA	NA
gma-miR396f	TTCCACGGCTTTCTTGAACTTCTTT	Contig34451	180	-32.14	2	23	994	1017	21	85.71%	85.71%	Uncharacterized protein	MIMGU_mgv1a007451mg	Erythranthe guttata (Yellow monkey flower) (Mimulus guttatus)	GO:0071949~FAD binding	NA	NA
ppt-miR408b	TGCACTGCCTCTTCCCTGGCTTTTTT	Contig38355	192	-32.09	2	25	134	159	23	82.61%	86.96%	Uncharacterized protein	B456_006G127100	Gossypium raimondii (New World cotton)	GO:0003951~NAD+ kinase activity	GO:0019674~NAD metabolic process;GO:0006741~NADP biosynthetic process	NA
ath-miR169a-5p	CAGCCAAGGATGACTTGCCGACT	Contig21808	179	-32.09	2	20	72	94	18	88.89%	88.89%	Putative uncharacterized protein	VITISV_000065	Vitis vinifera (Grape)	GO:0016787~hydrolase activity	NA	NA
bdi-miR169h-3p	GGCAGTCACCTTGGCTAACTC	Contig58558	177	-32.09	2	20	447	466	18	88.89%	94.44%	Uncharacterized protein	Csa_7G407750	Cucumis sativus (Cucumber)	NA	NA	NA
ata-miR166b-5p	TCGGACCAGGCGTCATTCCCC	Contig17832	182	-32	2	19	1	18	17	94.12%	94.12%	Peptidyl-prolyl cis-trans isomerase (EC 5.2.1.8)	NA	Daucus carota (Wild carrot)	GO:0003755~peptidyl-prolyl cis-trans isomerase activity	GO:0006457~protein folding	NA
ath-miR854d	CGCTCCTCCTCCCTATCCTCCTCA	Contig12112	183	-31.94	2	20	435	458	18	88.89%	94.44%	Uncharacterized protein	PRUPE_ppa000834mg	Prunus persica (Peach) (Amygdalus persica)	NA	NA	NA
ath-miR168b-5p	TCGCTTGGTGCAGGTCGGGAAC	Contig3275	169	-31.91	2	20	768	788	18	83.33%	88.89%	Putative uncharacterized protein	VIT_02s0012g00570	Vitis vinifera (Grape)	GO:0003677~DNA binding;GO:0003700~sequence-specific DNA binding transcription factor activity	GO:0007623~circadian rhythm;GO:0009736~cytokinin-activated signaling pathway;GO:0000160~phosphorelay signal transduction system	GO:0005622~intracellular
ath-miR168b-5p	TCGCTTGGTGCAGGTCGGGAAC	Contig57973	169	-31.91	2	20	1688	1708	18	83.33%	88.89%	Uncharacterized protein	GSCOC_T00037671001	Coffea canephora (Robusta coffee)	GO:0003677~DNA binding	GO:0000160~phosphorelay signal transduction system	GO:0005622~intracellular
mtr-miR169f	TAAGCCAAGGATGACTTGCCT	Contig16086	187	-31.82	2	20	1264	1284	18	94.44%	94.44%	Putative uncharacterized protein	VIT_08s0032g01190	Vitis vinifera (Grape)	GO:0003677~DNA binding;GO:0003700~sequence-specific DNA binding transcription factor activity	NA	GO:0016602~CCAAT-binding factor complex
ath-miR854d	CGCTCCTCCTCCCTATCCTCCTCA	Contig50613	178	-31.7	2	23	1808	1831	21	80.95%	80.95%	Uncharacterized protein	POPTR_0010s18570g	Populus trichocarpa (Western balsam poplar) (Populus balsamifera subsp. trichocarpa)	GO:0005509~calcium ion binding	NA	GO:0016021~integral component of membrane
crt-miR166b	TCGGACCAGGCTTCATTCCCTTTA	Contig7144	177	-31.6	2	22	355	378	20	80.00%	85.00%	Glycosyltransferase (EC 2.4.1.-)	UGT	Bupleurum chinense (Chinese thoroughwax)	GO:0016758~transferase activity, transferring hexosyl groups	NA	GO:0016021~integral component of membrane
mtr-miR166d	TCGGGCCAGGCTTCATTCCCC	Contig30391	165	-31.6	2	20	1332	1355	21	80.95%	80.95%	Uncharacterized protein	PGSC0003DMG400025664	Solanum tuberosum (Potato)	GO:0005524~ATP binding;GO:0004672~protein kinase activity	GO:0050821~protein stabilization;GO:1902171~regulation of tocopherol cyclase activity	NA
csi-miR166b	TCGGACCAGGCTTCATTCCCG	Contig7144	174	-31.6	2	20	357	378	19	84.21%	89.47%	Glycosyltransferase (EC 2.4.1.-)	UGT	Bupleurum chinense (Chinese thoroughwax)	GO:0016758~transferase activity, transferring hexosyl groups	NA	GO:0016021~integral component of membrane
ath-miR854d	CGCTCCTCCTCCCTATCCTCCTCA	Contig15706	171	-31.53	2	21	175	199	20	80.00%	85.00%	Uncharacterized protein	CISIN_1g013332mg	Citrus sinensis (Sweet orange) (Citrus aurantium var. sinensis)	GO:0016787~hydrolase activity	NA	NA
sly-miR166c-5p	GGGATGTTGGCTGGCTCGATGC	Contig16473	170	-31.51	2	19	1006	1027	17	82.35%	88.24%	Uncharacterized protein	GSCOC_T00019983001	Coffea canephora (Robusta coffee)	NA	NA	NA
ppt-miR477e	ACTCTCCCTCAAAGGCTTCCGAGAA	Contig13854	172	-31.5	2	22	98	123	21	80.95%	80.95%	Uncharacterized protein	PGSC0003DMG400007174	Solanum tuberosum (Potato)	GO:0003677~DNA binding	NA	NA
aly-miR319b-5p	GAGAGCTTTCTTCGGTCCACTA	Contig40942	179	-31.46	2	21	342	364	20	80.00%	95.00%	Uncharacterized protein	TCM_011746	Theobroma cacao (Cacao) (Cocoa)	NA	NA	NA
mtr-miR168a	TTGCTTGGTGCAGGTCGGGACC	Contig20913	169	-31.43	2	20	28	48	18	83.33%	88.89%	Uncharacterized protein	NA	Arundo donax (Giant reed) (Donax arundinaceus)	NA	NA	GO:0016021~integral component of membrane
ath-miR854d	CGCTCCTCCTCCCTATCCTCCTCA	Contig16763	170	-31.43	2	23	1239	1259	21	80.95%	80.95%	Uncharacterized protein	EUGRSUZ_G03402	Eucalyptus grandis (Flooded gum)	NA	NA	NA
ath-miR854d	CGCTCCTCCTCCCTATCCTCCTCA	Contig5617	170	-31.42	2	23	649	669	21	80.95%	80.95%	Uncharacterized protein	PGSC0003DMG400015251	Solanum tuberosum (Potato)	GO:0003676~nucleic acid binding	GO:0045893~positive regulation of transcription, DNA-templated;GO:0042793~transcription from plastid promoter	GO:0009570~chloroplast stroma;GO:0005829~cytosol;GO:0009508~plastid chromosome
ath-miR854d	CGCTCCTCCTCCCTATCCTCCTCA	Contig19985	170	-31.42	2	23	628	648	21	80.95%	80.95%	Uncharacterized protein	Solyc03g111050.2	Solanum lycopersicum (Tomato) (Lycopersicon esculentum)	GO:0003676~nucleic acid binding	NA	NA
pta-miR159a	TTGGACTGAAGGGAGCTCCAT	Contig2270	172	-31.41	2	19	529	551	19	89.47%	89.47%	Adenylyltransferase and sulfurtransferase MOCS3 (Molybdenum cofactor synthesis protein 3)	MOCS3 CNX5 UBA4 MIMGU_mgv1a006072mg	Erythranthe guttata (Yellow monkey flower) (Mimulus guttatus)	GO:0005524~ATP binding;GO:0046872~metal ion binding;GO:0016779~nucleotidyltransferase activity;GO:0008641~small protein activating enzyme activity;GO:0004792~thiosulfate sulfurtransferase activity	GO:0006777~Mo-molybdopterin cofactor biosynthetic process;GO:0018192~enzyme active site formation via L-cysteine persulfide;GO:0002143~tRNA wobble position uridine thiolation	GO:0005829~cytosol
ath-miR169a-5p	CAGCCAAGGATGACTTGCCGACT	Contig41310	161	-31.38	2	21	297	319	20	80.00%	80.00%	WD-repeat protein	NA	Daucus carota (Wild carrot)	NA	NA	NA
sly-miR166c-5p	GGGATGTTGGCTGGCTCGATGC	Contig18583	168	-31.36	2	21	242	260	19	84.21%	84.21%	Uncharacterized protein	EUGRSUZ_A02892	Eucalyptus grandis (Flooded gum)	GO:0005215~transporter activity	GO:0055085~transmembrane transport	GO:0016021~integral component of membrane
ath-miR167d	TGAAGCTGCCAGCATGATCTGG	Contig1066	174	-31.34	2	21	935	955	19	84.21%	89.47%	Uncharacterized protein	Solyc02g078840.2	Solanum lycopersicum (Tomato) (Lycopersicon esculentum)	NA	GO:0015031~protein transport	GO:0016021~integral component of membrane
ppt-miR408b	TGCACTGCCTCTTCCCTGGCTTTTTT	Contig21674	170	-31.32	2	20	390	417	20	80.00%	85.00%	Uncharacterized protein	Solyc11g011840.1	Solanum lycopersicum (Tomato) (Lycopersicon esculentum)	GO:0016491~oxidoreductase activity	NA	NA
zma-miR169l-5p	TAGCCAAGGATGATTTGCC	Contig55378	176	-31.29	2	17	1318	1336	15	93.33%	100.00%	Nuclear transcription factor Y subunit A-3, putative	RCOM_0654210	Ricinus communis (Castor bean)	GO:0003677~DNA binding;GO:0003700~sequence-specific DNA binding transcription factor activity	NA	GO:0016602~CCAAT-binding factor complex
ppt-miR166k	CCGGACCAGGCTTCATTCCCC	Contig10885	164	-31.28	2	20	166	184	18	83.33%	83.33%	Uncharacterized protein	MIMGU_mgv1a004271mg	Erythranthe guttata (Yellow monkey flower) (Mimulus guttatus)	GO:0003723~RNA binding;GO:0004525~ribonuclease III activity	GO:0006396~RNA processing	NA
ppt-miR166k	CCGGACCAGGCTTCATTCCCC	Contig30397	164	-31.28	2	20	745	763	18	83.33%	83.33%	Uncharacterized protein	GSCOC_T00040009001	Coffea canephora (Robusta coffee)	GO:0003723~RNA binding;GO:0004525~ribonuclease III activity	GO:0006396~RNA processing	NA
ata-miR166b-5p	TCGGACCAGGCGTCATTCCCC	Contig7695	174	-31.28	2	19	704	724	17	82.35%	94.12%	Uncharacterized protein	CICLE_v10016695mg	Citrus clementina	NA	NA	NA
ata-miR166b-5p	TCGGACCAGGCGTCATTCCCC	Contig17679	174	-31.28	2	19	2112	2132	17	82.35%	94.12%	Uncharacterized protein	PGSC0003DMG400031748	Solanum tuberosum (Potato)	NA	GO:0006888~ER to Golgi vesicle-mediated transport;GO:0006984~ER-nucleus signaling pathway;GO:0000165~MAPK cascade;GO:0043090~amino acid import;GO:0015696~ammonium transport;GO:0015802~basic amino acid transport;GO:0008219~cell death;GO:0052542~defense response by callose deposition;GO:0042742~defense response to bacterium;GO:0050832~defense response to fungus;GO:0009595~detection of biotic stimul…	GO:0005737~cytoplasm
stu-miR167c-3p	GGTCATGCTCGGACAGCCTCACT	Contig26140	170	-31.26	2	21	2571	2592	19	84.21%	84.21%	Uncharacterized protein	Solyc01g060040.2	Solanum lycopersicum (Tomato) (Lycopersicon esculentum)	NA	NA	NA
pta-miR159a	TTGGACTGAAGGGAGCTCCAT	Contig2723	173	-31.25	2	20	1179	1198	18	88.89%	88.89%	Uncharacterized protein	LR48_Vigan05g136500	Phaseolus angularis (Azuki bean) (Vigna angularis)	NA	NA	NA
ath-miR167d	TGAAGCTGCCAGCATGATCTGG	Contig25872	174	-31.21	2	21	341	365	22	81.82%	86.36%	Amine oxidase (EC 1.4.3.-) (Fragment)	EUGRSUZ_B032971	Eucalyptus grandis (Flooded gum)	GO:0005507~copper ion binding;GO:0008131~primary amine oxidase activity;GO:0048038~quinone binding	GO:0009308~amine metabolic process	NA
pta-miR159a	TTGGACTGAAGGGAGCTCCAT	Contig9705	178	-31.21	2	19	786	806	17	88.24%	94.12%	Chaperone protein DnaJ	glysoja_025615	Glycine soja (Wild soybean)	NA	NA	NA
sly-miR166c-5p	GGGATGTTGGCTGGCTCGATGC	Contig11736	177	-31.19	2	21	16	37	20	90.00%	90.00%	Uncharacterized protein	Solyc03g118320.1	Solanum lycopersicum (Tomato) (Lycopersicon esculentum)	GO:0005524~ATP binding;GO:0003677~DNA binding	GO:0006260~DNA replication	NA
ppt-miR166k	CCGGACCAGGCTTCATTCCCC	Contig9099	164	-31.15	2	19	650	669	17	82.35%	88.24%	Uncharacterized protein	B456_008G245400	Gossypium raimondii (New World cotton)	NA	NA	NA
ata-miR393-5p	TCCAAAGGGATCGCATTGATTTTT	Contig58601	180	-31.13	2	23	320	345	23	82.61%	86.96%	Signal peptide peptidase isoform 1	TCM_040944	Theobroma cacao (Cacao) (Cocoa)	GO:0004190~aspartic-type endopeptidase activity	GO:0006499~N-terminal protein myristoylation;GO:0009555~pollen development;GO:0009846~pollen germination	GO:0016021~integral component of membrane
mtr-miR168a	TTGCTTGGTGCAGGTCGGGACC	Contig758	166	-31.13	2	20	511	534	20	80.00%	80.00%	Uncharacterized protein	Solyc07g064980.2	Solanum lycopersicum (Tomato) (Lycopersicon esculentum)	NA	NA	NA
ath-miR393a-5p	TCCAAAGGGATCGCATTGATCC	Contig58601	178	-31.13	2	21	322	345	21	85.71%	90.48%	Signal peptide peptidase isoform 1	TCM_040944	Theobroma cacao (Cacao) (Cocoa)	GO:0004190~aspartic-type endopeptidase activity	GO:0006499~N-terminal protein myristoylation;GO:0009555~pollen development;GO:0009846~pollen germination	GO:0016021~integral component of membrane
ghr-miR393	TCCAAAGGGATCGCATTGATCT	Contig58601	178	-31.13	2	21	322	345	21	85.71%	90.48%	Signal peptide peptidase isoform 1	TCM_040944	Theobroma cacao (Cacao) (Cocoa)	GO:0004190~aspartic-type endopeptidase activity	GO:0006499~N-terminal protein myristoylation;GO:0009555~pollen development;GO:0009846~pollen germination	GO:0016021~integral component of membrane
ath-miR169a-5p	CAGCCAAGGATGACTTGCCGACT	Contig19431	171	-31.08	2	21	580	603	20	80.00%	85.00%	Reduced epidermal fluorescence 4, putative isoform 1	TCM_004452	Theobroma cacao (Cacao) (Cocoa)	NA	GO:2000762~regulation of phenylpropanoid metabolic process	GO:0016021~integral component of membrane;GO:0016592~mediator complex
bdi-miR7731-5p	AGATGAGTCTATTCCTGAGCAAACA	Contig5218	183	-31.04	2	23	1561	1583	21	85.71%	90.48%	Putative uncharacterized protein	VIT_00s0174g00260	Vitis vinifera (Grape)	GO:0008234~cysteine-type peptidase activity;GO:0036459~ubiquitinyl hydrolase activity	GO:0016579~protein deubiquitination;GO:0006511~ubiquitin-dependent protein catabolic process	NA
ppt-miR477e	ACTCTCCCTCAAAGGCTTCCGAGAA	Contig19584	170	-31.03	2	20	912	938	20	80.00%	85.00%	Putative uncharacterized protein	VIT_13s0158g00140	Vitis vinifera (Grape)	NA	NA	NA
mtr-miR166d	TCGGGCCAGGCTTCATTCCCC	Contig4127	171	-31.03	2	18	389	408	16	93.75%	93.75%	Isocitrate lyase	Bra031301	Brassica rapa subsp. pekinensis (Chinese cabbage) (Brassica pekinensis)	GO:0004451~isocitrate lyase activity	GO:0019752~carboxylic acid metabolic process	NA
ath-miR854d	CGCTCCTCCTCCCTATCCTCCTCA	Contig12407	178	-31.03	2	23	1258	1281	21	80.95%	80.95%	Uncharacterized protein	Solyc03g096990.2	Solanum lycopersicum (Tomato) (Lycopersicon esculentum)	GO:0020037~heme binding;GO:0005506~iron ion binding;GO:0004497~monooxygenase activity;GO:0016705~oxidoreductase activity, acting on paired donors, with incorporation or reduction of molecular oxygen	NA	NA
bdi-miR7731-5p	AGATGAGTCTATTCCTGAGCAAACA	Contig53806	178	-31.03	2	20	87	112	19	89.47%	89.47%	Uncharacterized protein	PRUPE_ppa010934mg	Prunus persica (Peach) (Amygdalus persica)	NA	NA	NA
ppt-miR390b	AAGCTCAGGAGGGATAGCGCCAAACTG	Contig5963	174	-30.98	2	23	465	493	24	83.33%	83.33%	Tubby-like F-box protein	GSCOC_T00014862001	Coffea canephora (Robusta coffee)	NA	NA	NA
mes-miR166i	CTTGGACCAGGCTTCATTCCCC	Contig5359	171	-30.98	2	21	469	491	20	80.00%	85.00%	Uncharacterized protein	GSCOC_T00020848001	Coffea canephora (Robusta coffee)	NA	NA	GO:0016021~integral component of membrane
osa-miR396h	TTCCACGGCTTTCTTGAACGGC	Contig30955	174	-30.94	2	20	103	126	20	80.00%	90.00%	Uncharacterized protein	POPTR_0025s00430g	Populus trichocarpa (Western balsam poplar) (Populus balsamifera subsp. trichocarpa)	GO:0046872~metal ion binding;GO:0016491~oxidoreductase activity	NA	NA
stu-miR6149-5p	CCCGTGGCTGGAAACACACCTGAATCGG	Contig23279	182	-30.91	2	26	207	234	25	80.00%	84.00%	Mannan endo-1,4-beta-mannosidase-like protein (Uncharacterized protein)	MTR_5g020890	Medicago truncatula (Barrel medic) (Medicago tribuloides)	GO:0004553~hydrolase activity, hydrolyzing O-glycosyl compounds	GO:0005975~carbohydrate metabolic process	NA
aly-miR165a-3p	TCGGACCAGGCTTCATCCCCC	Contig17055	170	-30.91	2	20	269	292	21	80.95%	80.95%	Uncharacterized protein	NA	Glycine max (Soybean) (Glycine hispida)	GO:0030246~carbohydrate binding	NA	GO:0016021~integral component of membrane
ath-miR854d	CGCTCCTCCTCCCTATCCTCCTCA	Contig8765	170	-30.91	2	22	239	260	20	80.00%	85.00%	tRNA-dihydrouridine(47) synthase [NAD(P)(+)] (EC 1.3.1.-) (tRNA-dihydrouridine synthase 3)	CISIN_1g005508mg	Citrus sinensis (Sweet orange) (Citrus aurantium var. sinensis)	GO:0050660~flavin adenine dinucleotide binding;GO:0046872~metal ion binding;GO:0017150~tRNA dihydrouridine synthase activity	NA	NA
mtr-miR156i-3p	TGCTCACTTCTCTTTCTGTCACC	Contig10030	179	-30.88	2	22	532	553	20	85.00%	90.00%	Uncharacterized protein	PGSC0003DMG400002577	Solanum tuberosum (Potato)	GO:0005524~ATP binding;GO:0004674~protein serine/threonine kinase activity	NA	NA
ppt-miR477e	ACTCTCCCTCAAAGGCTTCCGAGAA	Contig34883	177	-30.87	2	21	788	810	19	89.47%	89.47%	Putative uncharacterized protein	VIT_11s0016g02920	Vitis vinifera (Grape)	NA	NA	GO:0009505~plant-type cell wall
bgy-miR156	TTGACAGAAGATAGAGAGCACTC	Contig59487	187	-30.86	2	20	614	636	18	94.44%	94.44%	Squamosa promoter-binding-like protein	Solyc10g009080.2	Solanum lycopersicum (Tomato) (Lycopersicon esculentum)	GO:0003677~DNA binding;GO:0046872~metal ion binding;GO:0003700~sequence-specific DNA binding transcription factor activity	GO:0009908~flower development;GO:0006351~transcription, DNA-templated	GO:0005634~nucleus
ath-miR854d	CGCTCCTCCTCCCTATCCTCCTCA	Contig5769	173	-30.85	2	19	267	292	19	84.21%	89.47%	Uncharacterized protein	PRUPE_ppa006002mg	Prunus persica (Peach) (Amygdalus persica)	GO:0046872~metal ion binding	NA	NA
osa-miR396h	TTCCACGGCTTTCTTGAACGGC	Contig2301	179	-30.81	2	20	558	579	18	83.33%	94.44%	Putative uncharacterized protein	VITISV_016086	Vitis vinifera (Grape)	NA	NA	GO:0016021~integral component of membrane
ptc-miR6439b	ACGGGTCAAGAGAAGCAGAAGCCATCACT	Contig4370	188	-30.81	2	27	48	75	25	80.00%	84.00%	Uncharacterized protein	GSCOC_T00001334001	Coffea canephora (Robusta coffee)	NA	NA	NA
ptc-miR6439b	ACGGGTCAAGAGAAGCAGAAGCCATCACT	Contig9953	188	-30.81	2	27	458	485	25	80.00%	84.00%	Uncharacterized protein	Solyc02g078030.1	Solanum lycopersicum (Tomato) (Lycopersicon esculentum)	NA	NA	NA
mdm-miR167i	TGAAGCTGCCAGCATGATCTTAGT	Contig6391	179	-30.79	2	21	207	231	20	85.00%	90.00%	Uncharacterized protein	PGSC0003DMG400008244	Solanum tuberosum (Potato)	GO:0008236~serine-type peptidase activity	NA	NA
sly-miR166c-5p	GGGATGTTGGCTGGCTCGATGC	Contig2078	169	-30.78	2	21	277	298	20	85.00%	85.00%	Uncharacterized protein	Solyc01g079540.2	Solanum lycopersicum (Tomato) (Lycopersicon esculentum)	GO:0005525~GTP binding	GO:0006886~intracellular protein transport;GO:0016192~vesicle-mediated transport	GO:0005794~Golgi apparatus;GO:0005783~endoplasmic reticulum
ppt-miR1028b-5p	TCCACCTGGCATTGTAGATCTG	Contig4133	171	-30.77	2	20	163	184	18	83.33%	83.33%	Uncharacterized protein	B456_003G112000	Gossypium raimondii (New World cotton)	NA	NA	NA
ppt-miR408b	TGCACTGCCTCTTCCCTGGCTTTTTT	Contig14509	172	-30.76	2	22	407	433	21	80.95%	80.95%	Uncharacterized protein	GSCOC_T00028601001	Coffea canephora (Robusta coffee)	GO:0043565~sequence-specific DNA binding;GO:0003700~sequence-specific DNA binding transcription factor activity	GO:0006351~transcription, DNA-templated	NA
ppt-miR408b	TGCACTGCCTCTTCCCTGGCTTTTTT	Contig42588	172	-30.76	2	22	445	471	21	80.95%	80.95%	Uncharacterized protein	GSCOC_T00028601001	Coffea canephora (Robusta coffee)	GO:0043565~sequence-specific DNA binding;GO:0003700~sequence-specific DNA binding transcription factor activity	GO:0006351~transcription, DNA-templated	NA
zma-miR169l-5p	TAGCCAAGGATGATTTGCC	Contig47581	181	-30.75	2	18	1214	1232	16	93.75%	100.00%	Serine/threonine protein kinase 2	TCM_019682	Theobroma cacao (Cacao) (Cocoa)	GO:0005524~ATP binding;GO:0004674~protein serine/threonine kinase activity	NA	NA
bgy-miR156	TTGACAGAAGATAGAGAGCACTC	Contig3003	170	-30.72	2	20	339	364	21	80.95%	80.95%	Uncharacterized protein	CICLE_v10026349mg	Citrus clementina	GO:0003824~catalytic activity	NA	NA
gma-miR396e	TTCCACGGCTTTCTTGAACTGTTCT	Contig18440	177	-30.7	2	24	503	530	25	80.00%	80.00%	Uncharacterized protein	CISIN_1g012837mg	Citrus sinensis (Sweet orange) (Citrus aurantium var. sinensis)	NA	GO:0008033~tRNA processing	NA
ata-miR166b-5p	TCGGACCAGGCGTCATTCCCC	Contig18062	168	-30.7	2	20	1145	1166	20	85.00%	85.00%	Uncharacterized protein	JCGZ_07482	Jatropha curcas (Barbados nut)	NA	NA	NA
osa-miR166c-5p	TCGGACCAGGCAACATTCCCC	Contig17832	174	-30.66	2	19	1	18	17	88.24%	88.24%	Peptidyl-prolyl cis-trans isomerase (EC 5.2.1.8)	NA	Daucus carota (Wild carrot)	GO:0003755~peptidyl-prolyl cis-trans isomerase activity	GO:0006457~protein folding	NA
gma-miR156n	TTGACAGAAGAGAGTGAGCAC	Contig9432	169	-30.63	2	20	782	805	21	80.95%	85.71%	Pyruvate kinase (EC 2.7.1.40)	JCGZ_16628	Jatropha curcas (Barbados nut)	GO:0016301~kinase activity;GO:0000287~magnesium ion binding;GO:0030955~potassium ion binding;GO:0004743~pyruvate kinase activity	NA	NA
osa-miR166e-3p	ATCGAACCAGGCTTCATTCCCC	Contig22436	187	-30.62	2	20	188	209	18	94.44%	94.44%	Uncharacterized protein	PRUPE_ppa011501mg	Prunus persica (Peach) (Amygdalus persica)	GO:0005525~GTP binding	GO:0015031~protein transport;GO:0007264~small GTPase mediated signal transduction	GO:0005622~intracellular
nta-miR477a	CGTGGACTCTCCCTCAAGGGCTTCTG	Contig1448	171	-30.61	2	21	465	491	20	80.00%	85.00%	Uncharacterized protein	L484_005333	Morus notabilis	NA	NA	NA
ath-miR167d	TGAAGCTGCCAGCATGATCTGG	Contig15490	183	-30.59	2	21	1013	1035	20	90.00%	90.00%	Putative uncharacterized protein	VIT_08s0007g03440	Vitis vinifera (Grape)	NA	NA	NA
vvi-miR394c	TTTGGCATTCTGTCCACCTCCTTT	Contig5248	180	-30.56	2	22	1111	1136	22	81.82%	86.36%	Uncharacterized protein	CISIN_1g015397mg	Citrus sinensis (Sweet orange) (Citrus aurantium var. sinensis)	GO:0003677~DNA binding;GO:0046872~metal ion binding	NA	NA
ath-miR854d	CGCTCCTCCTCCCTATCCTCCTCA	Contig14200	168	-30.56	2	21	298	318	19	84.21%	84.21%	Uncharacterized protein	GSCOC_T00030954001	Coffea canephora (Robusta coffee)	GO:0003676~nucleic acid binding	NA	NA
ath-miR854d	CGCTCCTCCTCCCTATCCTCCTCA	Contig17002	170	-30.56	2	20	757	782	20	80.00%	85.00%	Probable membrane-associated kinase regulator 1	MAKR1 At5g26230 F9D12.20	Arabidopsis thaliana (Mouse-ear cress)	GO:0019210~kinase inhibitor activity	GO:0009742~brassinosteroid mediated signaling pathway;GO:0006629~lipid metabolic process;GO:0042326~negative regulation of phosphorylation;GO:0009741~response to brassinosteroid	GO:0005829~cytosol;GO:0005886~plasma membrane;GO:0009536~plastid
cre-miR1149.2	TGCTTCTCCATGTCAGACAAGCTT	Contig59452	179	-30.53	2	23	727	748	21	85.71%	85.71%	Histone H4	B456_003G040200	Gossypium raimondii (New World cotton)	GO:0003677~DNA binding	GO:0006334~nucleosome assembly	GO:0000786~nucleosome;GO:0005634~nucleus
mtr-miR168a	TTGCTTGGTGCAGGTCGGGACC	Contig4949	168	-30.52	2	20	1381	1402	19	84.21%	89.47%	Uncharacterized protein	GSCOC_T00000715001	Coffea canephora (Robusta coffee)	GO:0008270~zinc ion binding	NA	NA
ath-miR854d	CGCTCCTCCTCCCTATCCTCCTCA	Contig19518	165	-30.52	2	21	700	723	20	80.00%	85.00%	Type II peroxiredoxin E (EC 1.11.1.15)	NA	Vitis vinifera (Grape)	GO:0004601~peroxidase activity;GO:0051920~peroxiredoxin activity	NA	NA
aly-miR165a-3p	TCGGACCAGGCTTCATCCCCC	Contig5838	163	-30.51	2	19	271	289	17	82.35%	88.24%	BnaC05g05160D protein	BnaC05g05160D GSBRNA2T00032101001	Brassica napus (Rape)	NA	NA	NA
ath-miR167d	TGAAGCTGCCAGCATGATCTGG	Contig12150	174	-30.5	2	21	166	189	21	85.71%	85.71%	Putative uncharacterized protein	VIT_01s0010g01450	Vitis vinifera (Grape)	NA	NA	NA
gma-miR396f	TTCCACGGCTTTCTTGAACTTCTTT	Contig30955	179	-30.47	2	21	100	126	21	80.95%	90.48%	Uncharacterized protein	POPTR_0025s00430g	Populus trichocarpa (Western balsam poplar) (Populus balsamifera subsp. trichocarpa)	GO:0046872~metal ion binding;GO:0016491~oxidoreductase activity	NA	NA
ath-miR396b-3p	GTTCAAGAAAGCTGTGGGAAG	Contig31163	178	-30.46	2	20	845	866	19	84.21%	94.74%	Uncharacterized protein	GSCOC_T00003916001	Coffea canephora (Robusta coffee)	GO:0005524~ATP binding	GO:0032502~developmental process;GO:0006355~regulation of transcription, DNA-templated;GO:0006351~transcription, DNA-templated	GO:0005634~nucleus
ath-miR319b	TTGGACTGAAGGGAGCTCCCTTCAACA	Contig2270	174	-30.45	2	21	523	551	21	85.71%	85.71%	Adenylyltransferase and sulfurtransferase MOCS3 (Molybdenum cofactor synthesis protein 3)	MOCS3 CNX5 UBA4 MIMGU_mgv1a006072mg	Erythranthe guttata (Yellow monkey flower) (Mimulus guttatus)	GO:0005524~ATP binding;GO:0046872~metal ion binding;GO:0016779~nucleotidyltransferase activity;GO:0008641~small protein activating enzyme activity;GO:0004792~thiosulfate sulfurtransferase activity	GO:0006777~Mo-molybdopterin cofactor biosynthetic process;GO:0018192~enzyme active site formation via L-cysteine persulfide;GO:0002143~tRNA wobble position uridine thiolation	GO:0005829~cytosol
bdi-miR159a-5p	TTTGGATCGAAGGGAGCTCTG	Contig30750	174	-30.44	2	19	1074	1094	17	88.24%	88.24%	Uncharacterized protein	GSCOC_T00037810001	Coffea canephora (Robusta coffee)	GO:0005524~ATP binding;GO:0042626~ATPase activity, coupled to transmembrane movement of substances	NA	GO:0016021~integral component of membrane
gma-miR398c	TGTGTTCTCAGGTCGCCCCTG	Contig34765	168	-30.42	2	19	314	333	17	82.35%	94.12%	Uncharacterized protein	MIMGU_mgv1a007395mg	Erythranthe guttata (Yellow monkey flower) (Mimulus guttatus)	GO:0005524~ATP binding;GO:0004672~protein kinase activity	NA	NA
mdm-miR397b	TTGAGTGCAGCGTTGATGAACC	Contig3007	187	-30.4	2	20	31	52	18	94.44%	94.44%	Putative uncharacterized protein	VITISV_029203	Vitis vinifera (Grape)	GO:0016787~hydrolase activity	NA	NA
ath-miR854d	CGCTCCTCCTCCCTATCCTCCTCA	Contig25017	166	-30.37	2	21	78	103	21	80.95%	80.95%	Poly(A)-specific ribonuclease PARN isoform 1	TCM_030630	Theobroma cacao (Cacao) (Cocoa)	GO:0003676~nucleic acid binding	GO:0009560~embryo sac egg cell differentiation;GO:0009737~response to abscisic acid;GO:0009751~response to salicylic acid;GO:0009651~response to salt stress	GO:0005634~nucleus
smo-miR396	TTCCACGGCTTTCTTGAACCGG	Contig30955	174	-30.34	2	20	103	126	20	80.00%	90.00%	Uncharacterized protein	POPTR_0025s00430g	Populus trichocarpa (Western balsam poplar) (Populus balsamifera subsp. trichocarpa)	GO:0046872~metal ion binding;GO:0016491~oxidoreductase activity	NA	NA
ppt-miR477e	ACTCTCCCTCAAAGGCTTCCGAGAA	Contig14359	174	-30.33	2	20	470	497	21	80.95%	85.71%	Putative uncharacterized protein	VIT_10s0116g00450	Vitis vinifera (Grape)	GO:0017005~3'-tyrosyl-DNA phosphodiesterase activity	GO:0006281~DNA repair;GO:0010050~vegetative phase change;GO:0009616~virus induced gene silencing	GO:0005634~nucleus
ppt-miR477e	ACTCTCCCTCAAAGGCTTCCGAGAA	Contig43513	174	-30.33	2	20	311	338	21	80.95%	85.71%	Putative uncharacterized protein	VIT_10s0116g00450	Vitis vinifera (Grape)	GO:0017005~3'-tyrosyl-DNA phosphodiesterase activity	GO:0006281~DNA repair;GO:0010050~vegetative phase change;GO:0009616~virus induced gene silencing	GO:0005634~nucleus
ath-miR168a-3p	CCCCGCCTTGCATCAATTGAAT	Contig9406	164	-30.23	2	20	457	479	20	80.00%	85.00%	Uncharacterized protein (Fragment)	MIMGU_mgv1a0005741mg	Erythranthe guttata (Yellow monkey flower) (Mimulus guttatus)	GO:0005524~ATP binding;GO:0016787~hydrolase activity;GO:0046872~metal ion binding	NA	GO:0016021~integral component of membrane
ptc-miR169aa	TAGCCAAGAATGACTTGCCTGC	Contig47581	187	-30.22	2	20	1211	1232	18	94.44%	94.44%	Serine/threonine protein kinase 2	TCM_019682	Theobroma cacao (Cacao) (Cocoa)	GO:0005524~ATP binding;GO:0004674~protein serine/threonine kinase activity	NA	NA
ath-miR169a-5p	CAGCCAAGGATGACTTGCCGACT	Contig25234	166	-30.21	2	22	1680	1700	20	80.00%	80.00%	Triose phosphate/phosphate translocator, chloroplastic	F383_09708	Gossypium arboreum (Tree cotton) (Gossypium nanking)	GO:0005215~transporter activity	NA	GO:0016021~integral component of membrane
ath-miR169a-5p	CAGCCAAGGATGACTTGCCGACT	Contig55821	166	-30.21	2	22	599	619	20	80.00%	80.00%	Uncharacterized protein	GSCOC_T00004241001	Coffea canephora (Robusta coffee)	GO:0005525~GTP binding;GO:0003924~GTPase activity	GO:0006886~intracellular protein transport;GO:0006913~nucleocytoplasmic transport;GO:0007264~small GTPase mediated signal transduction	GO:0005622~intracellular;GO:0016020~membrane
ath-miR169a-5p	CAGCCAAGGATGACTTGCCGACT	Contig59002	166	-30.21	2	22	565	585	20	80.00%	80.00%	Uncharacterized protein	JCGZ_14638	Jatropha curcas (Barbados nut)	GO:0005525~GTP binding	GO:0015031~protein transport;GO:0007264~small GTPase mediated signal transduction	GO:0005622~intracellular
ath-miR854d	CGCTCCTCCTCCCTATCCTCCTCA	Contig25021	165	-30.19	2	22	1747	1767	20	80.00%	80.00%	Glucan water dikinase 1	GWD1	Manihot esculenta (Cassava) (Jatropha manihot)	GO:0005524~ATP binding;GO:0016301~kinase activity	NA	NA
vvi-miR396a	TTCCACGGCTTTCTTGAACTACT	Contig30955	179	-30.13	2	21	102	126	21	80.95%	90.48%	Uncharacterized protein	POPTR_0025s00430g	Populus trichocarpa (Western balsam poplar) (Populus balsamifera subsp. trichocarpa)	GO:0046872~metal ion binding;GO:0016491~oxidoreductase activity	NA	NA
gma-miR171k-3p	TTGAGCCGCGCCAATATCACTT	Contig4401	168	-30.11	2	18	258	280	17	82.35%	94.12%	Putative uncharacterized protein	VIT_17s0000g01450	Vitis vinifera (Grape)	NA	GO:0006887~exocytosis;GO:0009644~response to high light intensity;GO:0042542~response to hydrogen peroxide	GO:0005829~cytosol;GO:0000145~exocyst;GO:0005886~plasma membrane
ath-miR168a-3p	CCCCGCCTTGCATCAATTGAAT	Contig25514	166	-30.11	2	20	171	194	20	80.00%	80.00%	Uncharacterized protein	B456_007G207200	Gossypium raimondii (New World cotton)	GO:0003677~DNA binding	GO:0006355~regulation of transcription, DNA-templated	GO:0005634~nucleus
bna-miR169k	TAGCCAAGGATGACTTGCCTGC	Contig53299	169	-30.11	2	21	374	393	19	84.21%	84.21%	Uncharacterized protein	GSCOC_T00036798001	Coffea canephora (Robusta coffee)	GO:0005524~ATP binding;GO:0004672~protein kinase activity	NA	GO:0016021~integral component of membrane
ath-miR159b-3p	TTTGGATTGAAGGGAGCTCTTTTTTTTTT	Contig44170	197	-30.1	2	28	170	197	26	80.77%	88.46%	Protein Z, putative (EC 2.7.11.1)	RCOM_1591990	Ricinus communis (Castor bean)	GO:0016740~transferase activity	NA	GO:0005615~extracellular space
mes-miR166i	CTTGGACCAGGCTTCATTCCCC	Contig55112	182	-30.08	2	19	225	246	17	88.24%	100.00%	Uncharacterized protein	JCGZ_11916	Jatropha curcas (Barbados nut)	NA	NA	NA
mtr-miR172c-5p	GTAGCATCATCAAGATTCACA	Contig4010	173	-30.08	2	20	1266	1285	18	83.33%	94.44%	Putative uncharacterized protein	VIT_10s0071g00210	Vitis vinifera (Grape)	GO:0005524~ATP binding;GO:0003774~motor activity	NA	GO:0016459~myosin complex
gma-miR156n	TTGACAGAAGAGAGTGAGCAC	Contig29737	179	-30.07	2	20	416	436	18	88.89%	88.89%	Squamosa promoter-binding-like protein	EUGRSUZ_E03260	Eucalyptus grandis (Flooded gum)	GO:0003677~DNA binding;GO:0046872~metal ion binding;GO:0003700~sequence-specific DNA binding transcription factor activity	GO:0009908~flower development;GO:0006351~transcription, DNA-templated	GO:0005634~nucleus
gma-miR1511	CCAACCTGGCTCTGATACCATGTCC	Contig7119	176	-30.06	2	24	1534	1556	22	81.82%	81.82%	Putative uncharacterized protein	RCOM_1111800	Ricinus communis (Castor bean)	NA	NA	NA
stu-miR397-5p	ATTGAGTGCAGCGTTGATGATC	Contig3007	192	-30.03	2	21	32	53	19	94.74%	94.74%	Putative uncharacterized protein	VITISV_029203	Vitis vinifera (Grape)	GO:0016787~hydrolase activity	NA	NA
gma-miR166i-5p	GGAATGCCGTCTGGTTCGAGGC	Contig4781	168	-30.02	2	21	1129	1148	19	84.21%	89.47%	Putative uncharacterized protein	VIT_13s0064g01190	Vitis vinifera (Grape)	GO:0003676~nucleic acid binding;GO:0000166~nucleotide binding	GO:0000398~mRNA splicing, via spliceosome;GO:0006486~protein glycosylation	NA
ata-miR166b-5p	TCGGACCAGGCGTCATTCCCC	Contig14911	170	-29.98	2	20	267	289	20	80.00%	85.00%	Uncharacterized protein	CICLE_v10016695mg	Citrus clementina	NA	NA	NA
ath-miR396b-3p	GTTCAAGAAAGCTGTGGGAAG	Contig16514	182	-29.96	2	20	1021	1042	19	89.47%	94.74%	Uncharacterized protein	Solyc08g075950.1	Solanum lycopersicum (Tomato) (Lycopersicon esculentum)	GO:0005524~ATP binding	GO:0032502~developmental process;GO:0006355~regulation of transcription, DNA-templated;GO:0006351~transcription, DNA-templated	GO:0005634~nucleus
ath-miR396b-3p	GTTCAAGAAAGCTGTGGGAAG	Contig55578	182	-29.96	2	20	6	27	19	89.47%	94.74%	Uncharacterized protein	B456_013G184200	Gossypium raimondii (New World cotton)	GO:0005524~ATP binding	GO:0032502~developmental process;GO:0006355~regulation of transcription, DNA-templated;GO:0006351~transcription, DNA-templated	GO:0005634~nucleus
ath-miR169a-5p	CAGCCAAGGATGACTTGCCGACT	Contig16086	187	-29.96	2	20	1261	1283	18	94.44%	94.44%	Putative uncharacterized protein	VIT_08s0032g01190	Vitis vinifera (Grape)	GO:0003677~DNA binding;GO:0003700~sequence-specific DNA binding transcription factor activity	NA	GO:0016602~CCAAT-binding factor complex
pta-miR159a	TTGGACTGAAGGGAGCTCCAT	Contig39947	179	-29.96	2	20	343	363	18	88.89%	88.89%	Flavonol synthase/flavanone 3-hydroxylase, putative (EC 1.14.11.23)	RCOM_0635620	Ricinus communis (Castor bean)	GO:0045431~flavonol synthase activity;GO:0046872~metal ion binding	NA	NA
sly-miR319c-5p	GAGCTTCCTTCAGCCCACTCA	Contig22692	164	-29.95	2	20	380	400	19	84.21%	84.21%	Uncharacterized protein	EUGRSUZ_F03947	Eucalyptus grandis (Flooded gum)	GO:0003677~DNA binding;GO:0003700~sequence-specific DNA binding transcription factor activity	GO:0006351~transcription, DNA-templated	GO:0005634~nucleus
mtr-miR169f	TAAGCCAAGGATGACTTGCCT	Contig47581	183	-29.94	2	20	1213	1233	18	88.89%	94.44%	Serine/threonine protein kinase 2	TCM_019682	Theobroma cacao (Cacao) (Cocoa)	GO:0005524~ATP binding;GO:0004674~protein serine/threonine kinase activity	NA	NA
ppt-miR166k	CCGGACCAGGCTTCATTCCCC	JG761090	163	-29.92	2	18	288	307	16	87.50%	87.50%	Importin subunit alpha	POPTR_0016s08790g	Populus trichocarpa (Western balsam poplar) (Populus balsamifera subsp. trichocarpa)	GO:0008565~protein transporter activity	GO:0006396~RNA processing;GO:0000278~mitotic cell cycle;GO:0048522~positive regulation of cellular process;GO:0006606~protein import into nucleus;GO:0009410~response to xenobiotic stimulus	GO:0005829~cytosol;GO:0005634~nucleus
ath-miR169a-5p	CAGCCAAGGATGACTTGCCGACT	Contig10311	164	-29.92	2	22	116	135	20	80.00%	85.00%	Seryl-tRNA synthetase/serine-tRNA ligase (Uncharacterized protein)	MTR_3g099470	Medicago truncatula (Barrel medic) (Medicago tribuloides)	GO:0005524~ATP binding;GO:0004828~serine-tRNA ligase activity	GO:0006434~seryl-tRNA aminoacylation	GO:0005737~cytoplasm
gma-miR169u	ACGGCAAGTCATCCTTGGCTGC	Contig43179	175	-29.92	2	21	748	770	20	85.00%	85.00%	Uncharacterized protein	L484_003885	Morus notabilis	NA	NA	NA
bdi-miR166e-3p	CTCGGACCAGGCTTCAATCCCC	Contig21610	173	-29.89	2	20	731	751	18	88.89%	88.89%	Nascent polypeptide-associated complex subunit beta	NA	Musa acuminata subsp. malaccensis (Wild banana) (Musa malaccensis)	NA	GO:0006355~regulation of transcription, DNA-templated;GO:0006351~transcription, DNA-templated	NA
bna-miR169k	TAGCCAAGGATGACTTGCCTGC	Contig47581	183	-29.88	2	20	1211	1232	18	88.89%	94.44%	Serine/threonine protein kinase 2	TCM_019682	Theobroma cacao (Cacao) (Cocoa)	GO:0005524~ATP binding;GO:0004674~protein serine/threonine kinase activity	NA	NA
ata-miR166b-5p	TCGGACCAGGCGTCATTCCCC	Contig17521	173	-29.87	2	18	571	591	16	87.50%	93.75%	Basic helix-loop-helix DNA-binding superfamily protein	TCM_006692	Theobroma cacao (Cacao) (Cocoa)	GO:0003677~DNA binding;GO:0003700~sequence-specific DNA binding transcription factor activity	GO:0006635~fatty acid beta-oxidation;GO:0016558~protein import into peroxisome matrix	GO:0005622~intracellular
bgy-miR156	TTGACAGAAGATAGAGAGCACTC	Contig54014	180	-29.85	2	22	59	82	21	80.95%	90.48%	Phytosulfokine receptor 1 (DcPSKR1) (EC 2.7.11.1) (Phytosulfokine LRR receptor kinase 1)	PSKR	Daucus carota (Wild carrot)	GO:0005524~ATP binding;GO:0004674~protein serine/threonine kinase activity	NA	GO:0016021~integral component of membrane;GO:0005886~plasma membrane
ptc-miR169aa	TAGCCAAGAATGACTTGCCTGC	Contig55378	184	-29.85	2	21	1315	1336	19	89.47%	89.47%	Nuclear transcription factor Y subunit A-3, putative	RCOM_0654210	Ricinus communis (Castor bean)	GO:0003677~DNA binding;GO:0003700~sequence-specific DNA binding transcription factor activity	NA	GO:0016602~CCAAT-binding factor complex
ath-miR169a-5p	CAGCCAAGGATGACTTGCCGACT	Contig18653	167	-29.82	2	22	364	385	20	80.00%	80.00%	Putative uncharacterized protein	VIT_07s0031g00040	Vitis vinifera (Grape)	NA	NA	GO:0016021~integral component of membrane
bdi-miR166e-3p	CTCGGACCAGGCTTCAATCCCC	Contig17317	163	-29.8	2	17	2327	2350	17	82.35%	88.24%	Putative uncharacterized protein	VIT_06s0004g06120	Vitis vinifera (Grape)	GO:0005524~ATP binding;GO:0004222~metalloendopeptidase activity;GO:0008270~zinc ion binding	NA	GO:0016021~integral component of membrane
osa-miR396h	TTCCACGGCTTTCTTGAACGGC	Contig53921	171	-29.79	2	21	426	448	20	80.00%	85.00%	CASP-like protein	Solyc06g071440.2	Solanum lycopersicum (Tomato) (Lycopersicon esculentum)	NA	NA	GO:0016021~integral component of membrane;GO:0005886~plasma membrane
csi-miR166b	TCGGACCAGGCTTCATTCCCG	Contig5838	165	-29.79	2	18	269	289	16	81.25%	87.50%	BnaC05g05160D protein	BnaC05g05160D GSBRNA2T00032101001	Brassica napus (Rape)	NA	NA	NA
stu-miR156d-3p	GCTCTCTATACTTCTGTCATCA	Contig48899	175	-29.78	2	21	1154	1176	20	80.00%	90.00%	Uncharacterized protein	MIMGU_mgv1a002315mg	Erythranthe guttata (Yellow monkey flower) (Mimulus guttatus)	GO:0008168~methyltransferase activity	NA	GO:0016021~integral component of membrane
pta-miR159a	TTGGACTGAAGGGAGCTCCAT	Contig45233	174	-29.77	2	20	766	787	19	84.21%	89.47%	Uncharacterized protein	Csa_2G247600	Cucumis sativus (Cucumber)	NA	GO:0006950~response to stress	NA
ppt-miR1028b-5p	TCCACCTGGCATTGTAGATCTG	Contig24208	172	-29.76	2	19	292	312	17	88.24%	94.12%	Uncharacterized protein	B456_007G115900	Gossypium raimondii (New World cotton)	GO:0005524~ATP binding;GO:0016887~ATPase activity	NA	GO:0016021~integral component of membrane
csi-miR166b	TCGGACCAGGCTTCATTCCCG	Contig18062	164	-29.64	2	20	1145	1166	20	80.00%	85.00%	Uncharacterized protein	JCGZ_07482	Jatropha curcas (Barbados nut)	NA	NA	NA
gma-miR1511	CCAACCTGGCTCTGATACCATGTCC	Contig3840	180	-29.64	2	22	257	282	21	85.71%	85.71%	Putative glycerol-3-phosphate acyltransferase 3 (EC 2.3.1.15)	glysoja_025156	Glycine soja (Wild soybean)	GO:0004366~glycerol-3-phosphate O-acyltransferase activity	NA	NA
ath-miR854d	CGCTCCTCCTCCCTATCCTCCTCA	Contig1568	166	-29.64	2	22	27	48	20	80.00%	80.00%	Uncharacterized protein	PGSC0003DMG400001589	Solanum tuberosum (Potato)	NA	NA	GO:0016021~integral component of membrane
ath-miR854d	CGCTCCTCCTCCCTATCCTCCTCA	Contig14877	166	-29.64	2	22	431	452	20	80.00%	80.00%	Uncharacterized protein	Solyc01g106000.2	Solanum lycopersicum (Tomato) (Lycopersicon esculentum)	GO:0003824~catalytic activity	NA	NA
atr-miR396a	TTCCAAGGCTTTCTTGAACAG	Contig17177	181	-29.64	2	18	1590	1610	16	93.75%	100.00%	FKBP-type peptidyl-prolyl cis-trans isomerase family protein	TCM_047071	Theobroma cacao (Cacao) (Cocoa)	GO:0016853~isomerase activity	GO:0006457~protein folding	NA
atr-miR396a	TTCCAAGGCTTTCTTGAACAG	Contig22040	181	-29.64	2	18	64	84	16	93.75%	100.00%	Uncharacterized protein	PGSC0003DMG400023353	Solanum tuberosum (Potato)	NA	NA	NA
stu-miR167c-3p	GGTCATGCTCGGACAGCCTCACT	Contig13846	179	-29.61	2	22	1832	1853	20	85.00%	90.00%	Uncharacterized protein	GSCOC_T00023400001	Coffea canephora (Robusta coffee)	GO:0005524~ATP binding;GO:0003910~DNA ligase (ATP) activity;GO:0004484~mRNA guanylyltransferase activity;GO:0004651~polynucleotide 5'-phosphatase activity;GO:0004725~protein tyrosine phosphatase activity;GO:0008138~protein tyrosine/serine/threonine phosphatase activity	GO:0006370~7-methylguanosine mRNA capping;GO:0006310~DNA recombination;GO:0006281~DNA repair	GO:0005634~nucleus
gma-miR166i-5p	GGAATGCCGTCTGGTTCGAGGC	Contig28583	179	-29.6	2	21	1057	1079	20	85.00%	90.00%	Putative uncharacterized protein	VIT_05s0020g00440	Vitis vinifera (Grape)	GO:0005452~inorganic anion exchanger activity	NA	GO:0016021~integral component of membrane
csi-miR166b	TCGGACCAGGCTTCATTCCCG	Contig125	163	-29.59	2	17	858	879	16	81.25%	93.75%	Glycosyltransferase (EC 2.4.1.-)	GSCOC_T00032798001	Coffea canephora (Robusta coffee)	GO:0016758~transferase activity, transferring hexosyl groups	NA	NA
mtr-miR168a	TTGCTTGGTGCAGGTCGGGACC	Contig22489	165	-29.58	2	21	392	413	20	80.00%	85.00%	Uncharacterized protein	MIMGU_mgv1a003607mg	Erythranthe guttata (Yellow monkey flower) (Mimulus guttatus)	NA	NA	GO:0016021~integral component of membrane
gma-miR156n	TTGACAGAAGAGAGTGAGCAC	Contig57286	182	-29.56	2	19	121	141	17	88.24%	100.00%	Glycosyltransferase (EC 2.4.1.-)	UGT	Bupleurum chinense (Chinese thoroughwax)	GO:0016758~transferase activity, transferring hexosyl groups	NA	NA
gma-miR398c	TGTGTTCTCAGGTCGCCCCTG	Contig45	161	-29.55	2	20	568	590	20	80.00%	80.00%	Uncharacterized protein	B456_008G046900	Gossypium raimondii (New World cotton)	GO:0051861~glycolipid binding;GO:0017089~glycolipid transporter activity	NA	GO:0005737~cytoplasm
gma-miR398c	TGTGTTCTCAGGTCGCCCCTG	Contig8284	161	-29.55	2	20	646	668	20	80.00%	80.00%	Uncharacterized protein	GSCOC_T00003808001	Coffea canephora (Robusta coffee)	GO:0051861~glycolipid binding;GO:0017089~glycolipid transporter activity	NA	GO:0005737~cytoplasm
vvi-miR394c	TTTGGCATTCTGTCCACCTCCTTT	Contig6092	171	-29.54	2	23	1573	1594	21	80.95%	80.95%	Kinesin-like protein	VIT_08s0007g03090	Vitis vinifera (Grape)	GO:0005524~ATP binding;GO:0003777~microtubule motor activity	GO:0007018~microtubule-based movement	GO:0005871~kinesin complex;GO:0005874~microtubule
ata-miR171b-5p	ATGTTGGAATGGCTCAATCAAGA	Contig10724	189	-29.53	2	22	1113	1135	20	90.00%	90.00%	SPA1-related 3 isoform 1	TCM_031518	Theobroma cacao (Cacao) (Cocoa)	GO:0005524~ATP binding;GO:0004672~protein kinase activity	NA	NA
ppt-miR477e	ACTCTCCCTCAAAGGCTTCCGAGAA	Contig8090	171	-29.49	2	22	269	292	20	80.00%	85.00%	Uncharacterized protein	JCGZ_19418	Jatropha curcas (Barbados nut)	GO:0003843~1,3-beta-D-glucan synthase activity	GO:0006075~(1->3)-beta-D-glucan biosynthetic process	GO:0000148~1,3-beta-D-glucan synthase complex;GO:0016021~integral component of membrane
csi-miR166b	TCGGACCAGGCTTCATTCCCG	Contig9099	164	-29.49	2	19	650	669	17	82.35%	88.24%	Uncharacterized protein	B456_008G245400	Gossypium raimondii (New World cotton)	NA	NA	NA
ath-miR169a-5p	CAGCCAAGGATGACTTGCCGACT	Contig47581	184	-29.49	2	21	1210	1232	19	84.21%	94.74%	Serine/threonine protein kinase 2	TCM_019682	Theobroma cacao (Cacao) (Cocoa)	GO:0005524~ATP binding;GO:0004674~protein serine/threonine kinase activity	NA	NA
gma-miR1511	CCAACCTGGCTCTGATACCATGTCC	Contig44069	171	-29.47	2	22	445	468	20	80.00%	85.00%	Uncharacterized protein	CICLE_v10021312mg	Citrus clementina	GO:0003677~DNA binding	GO:0006355~regulation of transcription, DNA-templated;GO:0006351~transcription, DNA-templated	GO:0005634~nucleus
gma-miR396f	TTCCACGGCTTTCTTGAACTTCTTT	Contig48267	185	-29.46	2	22	61	85	20	85.00%	90.00%	Uncharacterized protein	MIMGU_mgv1a004000mg	Erythranthe guttata (Yellow monkey flower) (Mimulus guttatus)	GO:0005524~ATP binding;GO:0004672~protein kinase activity	NA	NA
stu-miR156d-3p	GCTCTCTATACTTCTGTCATCA	Contig9076	187	-29.4	2	21	2350	2373	21	90.48%	90.48%	FAR1; Zinc finger, SWIM-type	MtrDRAFT_AC148396g8v2	Medicago truncatula (Barrel medic) (Medicago tribuloides)	GO:0008270~zinc ion binding	GO:0006355~regulation of transcription, DNA-templated	NA
gma-miR1510b-5p	ATAGGTAAAACAACTCTAGCC	Contig49939	187	-29.38	2	20	154	174	18	94.44%	94.44%	Uncharacterized protein (Fragment)	CICLE_v100310042mg	Citrus clementina	NA	NA	NA
gma-miR156n	TTGACAGAAGAGAGTGAGCAC	Contig1943	172	-29.36	2	20	299	319	19	89.47%	89.47%	Putative uncharacterized protein	VIT_14s0060g00580	Vitis vinifera (Grape)	NA	NA	NA
ath-miR845b	ACCAGAGCTCTGATACCATATTGAT	Contig4912	186	-29.36	2	23	1322	1346	21	85.71%	85.71%	Uncharacterized protein	GSCOC_T00016253001	Coffea canephora (Robusta coffee)	NA	NA	NA
ath-miR845b	ACCAGAGCTCTGATACCATATTGAT	Contig27825	186	-29.36	2	23	1370	1394	21	85.71%	85.71%	Uncharacterized protein	GSCOC_T00016253001	Coffea canephora (Robusta coffee)	NA	NA	NA
pta-miR159a	TTGGACTGAAGGGAGCTCCAT	Contig3134	174	-29.36	2	19	713	733	17	82.35%	94.12%	Uncharacterized protein	MIMGU_mgv1a008361mg	Erythranthe guttata (Yellow monkey flower) (Mimulus guttatus)	GO:0003824~catalytic activity;GO:0050662~coenzyme binding	NA	NA
gma-miR156n	TTGACAGAAGAGAGTGAGCAC	Contig3304	181	-29.35	2	19	2782	2803	18	94.44%	94.44%	Uncharacterized protein	NA	Glycine max (Soybean) (Glycine hispida)	GO:0009678~hydrogen-translocating pyrophosphatase activity;GO:0004427~inorganic diphosphatase activity	GO:0015992~proton transport	GO:0016021~integral component of membrane
ppt-miR477e	ACTCTCCCTCAAAGGCTTCCGAGAA	Contig11478	168	-29.31	2	21	28	49	19	84.21%	84.21%	Uncharacterized protein	B456_007G118500	Gossypium raimondii (New World cotton)	NA	NA	NA
mdm-miR167i	TGAAGCTGCCAGCATGATCTTAGT	Contig19705	168	-29.28	2	20	705	728	19	84.21%	89.47%	Uncharacterized protein	PGSC0003DMG400002911	Solanum tuberosum (Potato)	GO:0003677~DNA binding	NA	NA
ppt-miR166k	CCGGACCAGGCTTCATTCCCC	Contig5838	165	-29.28	2	18	269	289	16	81.25%	87.50%	BnaC05g05160D protein	BnaC05g05160D GSBRNA2T00032101001	Brassica napus (Rape)	NA	NA	NA
osa-miR166c-5p	TCGGACCAGGCAACATTCCCC	JG761090	171	-29.27	2	18	288	307	16	93.75%	93.75%	Importin subunit alpha	POPTR_0016s08790g	Populus trichocarpa (Western balsam poplar) (Populus balsamifera subsp. trichocarpa)	GO:0008565~protein transporter activity	GO:0006396~RNA processing;GO:0000278~mitotic cell cycle;GO:0048522~positive regulation of cellular process;GO:0006606~protein import into nucleus;GO:0009410~response to xenobiotic stimulus	GO:0005829~cytosol;GO:0005634~nucleus
bdi-miR166e-3p	CTCGGACCAGGCTTCAATCCCC	Contig53872	164	-29.23	2	20	2581	2600	18	83.33%	83.33%	Uncharacterized protein	Solyc11g066870.1	Solanum lycopersicum (Tomato) (Lycopersicon esculentum)	NA	NA	NA
mtr-miR168a	TTGCTTGGTGCAGGTCGGGACC	Contig25181	163	-29.23	2	20	1687	1705	18	83.33%	83.33%	Putative uncharacterized protein	VIT_06s0080g00510	Vitis vinifera (Grape)	GO:0008270~zinc ion binding	GO:0006888~ER to Golgi vesicle-mediated transport;GO:0006886~intracellular protein transport	GO:0030127~COPII vesicle coat
gma-miR1511	CCAACCTGGCTCTGATACCATGTCC	Contig7078	166	-29.22	2	22	542	564	20	80.00%	80.00%	Uncharacterized protein	PRUPE_ppa006463mg	Prunus persica (Peach) (Amygdalus persica)	NA	NA	NA
gma-miR396f	TTCCACGGCTTTCTTGAACTTCTTT	Contig15632	187	-29.22	2	23	704	728	22	90.91%	90.91%	Uncharacterized protein	GSCOC_T00004959001	Coffea canephora (Robusta coffee)	GO:0003676~nucleic acid binding;GO:0000166~nucleotide binding	NA	NA
vvi-miR394c	TTTGGCATTCTGTCCACCTCCTTT	Contig14293	177	-29.21	2	19	2603	2628	19	89.47%	89.47%	Uncharacterized protein	Solyc10g084220.1	Solanum lycopersicum (Tomato) (Lycopersicon esculentum)	GO:0008270~zinc ion binding	GO:0006355~regulation of transcription, DNA-templated	NA
pta-miR159a	TTGGACTGAAGGGAGCTCCAT	Contig11	167	-29.21	2	19	282	302	18	88.89%	88.89%	Uncharacterized protein	GSCOC_T00038125001	Coffea canephora (Robusta coffee)	NA	NA	NA
aly-miR165a-3p	TCGGACCAGGCTTCATCCCCC	Contig125	163	-29.18	2	17	858	879	16	81.25%	93.75%	Glycosyltransferase (EC 2.4.1.-)	GSCOC_T00032798001	Coffea canephora (Robusta coffee)	GO:0016758~transferase activity, transferring hexosyl groups	NA	NA
bdi-miR159a-5p	TTTGGATCGAAGGGAGCTCTG	Contig368	173	-29.18	2	20	1097	1116	18	88.89%	88.89%	Putative uncharacterized protein	VIT_09s0002g02510	Vitis vinifera (Grape)	NA	NA	NA
pta-miR159a	TTGGACTGAAGGGAGCTCCAT	Contig18465	165	-29.15	2	20	59	81	20	80.00%	85.00%	Uncharacterized protein	LR48_Vigan01g267700	Phaseolus angularis (Azuki bean) (Vigna angularis)	NA	NA	NA
gma-miR156n	TTGACAGAAGAGAGTGAGCAC	Contig12471	176	-29.11	2	19	258	277	17	94.12%	94.12%	Uncharacterized protein	AMTR_s00012p00222080	Amborella trichopoda	NA	NA	NA
aly-miR319b-5p	GAGAGCTTTCTTCGGTCCACTA	Contig40399	165	-29.1	2	20	1724	1748	21	80.95%	80.95%	Uncharacterized protein	PGSC0003DMG400001506	Solanum tuberosum (Potato)	GO:0005524~ATP binding;GO:0004386~helicase activity;GO:0003676~nucleic acid binding	NA	NA
ath-miR169a-5p	CAGCCAAGGATGACTTGCCGACT	Contig3901	180	-29.09	2	22	628	651	21	85.71%	85.71%	RWD domain-containing 1	F383_11670	Gossypium arboreum (Tree cotton) (Gossypium nanking)	NA	NA	NA
osa-miR5157a-3p	GTTAGAAGTTGTGGCTATATAAGC	Contig17153	190	-29.09	2	23	1108	1131	21	80.95%	95.24%	Uncharacterized protein	CISIN_1g000965mg	Citrus sinensis (Sweet orange) (Citrus aurantium var. sinensis)	GO:0015299~solute:proton antiporter activity	NA	GO:0016021~integral component of membrane
[truncated: 715 more rows]
